# Supplementary material for: Characterization of novel loci controlling seed oil content in Brassica napus by marker metabolite-based multi-omics analysis
Source: Genome Biol. 2023 Jun 19;24:141. doi: 10.1186/s13059-023-02984-z (PMC10278308; doi:10.1186/s13059-023-02984-z)
Supplement: Supplementary file 1 — Additional file 1: Table S1. Summary of accessions for mGWAS. Table S2. The metabolites detected in the study. Table S3. The metabolite content in 2017. Table S4. The metabolite content in 2018. Table S5. The metabolites correlated to SOC. Table S6. Hypergeometric test of the 2,173 metabolites. Table S7. mGWAS results of 2 years SOC-correlated metabolites and 2017 SCC. Table S8. Summary of significant genes in mTWAS for SOC-correlated metabolites at 40 DAF. Table S9. The genes' correlation information of 40 DAF transcriptome. Table S10. The statistics of modules calculated by WGCNA. Table S11. Information for eQTLs. Table S12. The integrated network of mGWAS and eQTL. Table S13. The candidate genes associated with SOC from mGWAS , eQTL and mTWAS. Table S14. The genotype of BnaTT4 and BnaC05.UK mutant lines in the T2 generation. Table S15. The mean value of yield traits for the BnaTT4 CRISPR lines. Table S16. The mean value of yield traits for the BnaC05.UK CRISPR lines. Table S17. Transcritionnal factors prediction of BnaTT4s and BnaC05.UK. Table S18. Primers used in this study. [file 13059_2023_2984_MOESM1_ESM.xlsx]

## Sheet: S1
Table S1. Summary of accessions for mGWAS (Genome resequencing was performed by Tang et al. 2021).
Sample ID	Germplasm name	Origin	Year
X4	Norin42	Japan	2017&2018
X8	H-6	Japan	2017&2018
X10	Yan81-2	Chongqing (China)	2017&2018
X12	28887	Chongqing (China)	2017&2018
X14	Qianyou4	Guizhou (China)	2017&2018
X16	Qianyou331	Guizhou (China)	2017&2018
X18	Enyou73-1-2	Chongqing (China)	2017&2018
X22	880101	Chongqing (China)	2017&2018
X24	Swu40	Chongqing (China)	2017&2018
X26	Swu42	Chongqing (China)	2017&2018
X30	Swu44	Chongqing (China)	2017&2018
X34	Swu46	Chongqing (China)	2017&2018
X36	Swu47	Chongqing (China)	2017&2018
X40	Swu48	Chongqing (China)	2017&2018
X42	Swu52	Chongqing (China)	2017&2018
X44	Swu53	Chongqing (China)	2017&2018
X46	Swu56	Chongqing (China)	2017&2018
X50	Swu65	Chongqing (China)	2017&2018
X64	Chuanyou20	Sichuan (China)	2017&2018
X66	Chuanyou18	Sichuan (China)	2017&2018
X70	Cy12Ny-7	Sichuan (China)	2017&2018
X72	Cy12Q95406	Sichuan (China)	2017&2018
X74	Cy12Q8-7	Sichuan (China)	2017&2018
X76	Cy12Qsz06	Sichuan (China)	2017&2018
X78	Cy12Qcwh-1	Sichuan (China)	2017&2018
X80	Cy12Q95108	Sichuan (China)	2017&2018
X82	Cy12Q21535-N3	Sichuan (China)	2017&2018
X84	Cy12Pxw-4	Sichuan (China)	2017&2018
X86	Cy12Pxw-6	Sichuan (China)	2017&2018
X90	Cy13Pxw-17	Sichuan (China)	2017&2018
X92	Cy14Pxw-18	Sichuan (China)	2017&2018
X94	Cy15Pxw-31	Sichuan (China)	2017&2018
X96	Cy16Pxw-35	Sichuan (China)	2017&2018
X98	Cy17Pxw-58	Sichuan (China)	2017&2018
X100	Cy18Pxw-62	Sichuan (China)	2017&2018
X102	Cy19Pxw-65	Sichuan (China)	2017&2018
X104	Cy20Pxw-66	Sichuan (China)	2017&2018
X108	Cy12Gj-1	Sichuan (China)	2017&2018
X110	Wx1025	Hunan (China)	2017&2018
X114	Wx10296	Hunan (China)	2017&2018
X116	Wx10315	Hunan (China)	2017&2018
X118	10-1043	Hunan (China)	2017&2018
X120	10-1047	Hunan (China)	2017&2018
X122	10-1061	Hunan (China)	2017&2018
X124	10-1070	Hunan (China)	2017&2018
X126	10-804	Hunan (China)	2017&2018
X128	10-1358	Hunan (China)	2017
X130	1472	Hunan (China)	2017
X132	Xiangyou13	Hunan (China)	2017
X134	Xiangyou15	Hunan (China)	2017
X138	740	Hunan (China)	2017
X142	631	Hunan (China)	2017
X146	783	Hunan (China)	2017
X148	782	Hunan (China)	2017&2018
X150	Yb3	Hunan (China)	2017&2018
X158	Santana	German	2017&2018
X160	1281	Hunan (China)	2017&2018
X162	509	Hunan (China)	2017&2018
X166	1322	Hunan (China)	2017&2018
X170	1321	Hunan (China)	2017&2018
X172	7022	Hubei (China)	2017&2018
X174	7094	Hubei (China)	2017&2018
X176	7016	Hubei (China)	2017&2018
X178	9F087	Hubei (China)	2017&2018
X182	97097	Hubei (China)	2017&2018
X184	7189	Hubei (China)	2017&2018
X188	7037	Hubei (China)	2017&2018
X190	Rq011	Australia	2017&2018
X192	Rr009	Australia	2017&2018
X196	97177	Hubei (China)	2017&2018
X198	96021	Hubei (China)	2017&2018
X200	96063	Hubei (China)	2017&2018
X202	1111	Hubei (China)	2017&2018
X204	1570	Hubei (China)	2017&2018
X206	9Bao22	Hubei (China)	2017&2018
X208	1188	Hubei (China)	2017&2018
X210	2354	Hubei (China)	2017&2018
X212	2359	Hubei (China)	2017&2018
X214	2365	Hubei (China)	2017&2018
X218	93210	Hubei (China)	2017&2018
X222	Zhongshuang4	Hubei (China)	2017&2018
X224	Zhongshuang9	Hubei (China)	2017&2018
X228	2011-6200	Hubei (China)	2017&2018
X230	2011-6308	Hubei (China)	2017&2018
X232	2011-7103	Hubei (China)	2017&2018
X234	2012-11526	Hubei (China)	2017&2018
X238	2012-3546	Hubei (China)	2017&2018
X240	2012-4531	Hubei (China)	2017&2018
X242	2012-5086	Hubei (China)	2017&2018
X244	2012-5113	Hubei (China)	2017&2018
X246	2012-8327	Hubei (China)	2017&2018
X248	2012-8355	Hubei (China)	2017&2018
X250	2012-8380	Hubei (China)	2017&2018
X252	2012-8998	Hubei (China)	2017&2018
X256	2012-9354	Hubei (China)	2017&2018
X258	2012-9380	Hubei (China)	2017&2018
X260	2012-9478	Hubei (China)	2017&2018
X264	2012-K8053	Hubei (China)	2017&2018
X266	R2	Hubei (China)	2017&2018
X268	Xiwang106	Hubei (China)	2017&2018
X270	Yangguang198	Hubei (China)	2017&2018
X272	Yangguang209	Hubei (China)	2017&2018
X276	L135	Hubei (China)	2017&2018
X280	L137	Hubei (China)	2017&2018
X282	L138	Hubei (China)	2017&2018
X284	L139	Hubei (China)	2017&2018
X286	L140	Hubei (China)	2017&2018
X288	Huayou2	Hubei (China)	2017&2018
X290	Major	France	2017&2018
X292	Huashuang2	Hubei (China)	2017&2018
X294	Aurora	German	2017&2018
X296	Huayou13	Hubei (China)	2017&2018
X298	Rucabo	German	2017&2018
X304	Ningyou1	Jiangsu(China)	2017&2018
X308	11-9-700	Hubei (China)	2017&2018
X310	11-9-701	Hubei (China)	2017&2018
X314	11-9-703	Hubei (China)	2017&2018
X316	11-9-704	Hubei (China)	2017&2018
X318	11-9-705	Hubei (China)	2017&2018
X322	11-9-707	Hubei (China)	2017&2018
X324	11-P63-5	Hubei (China)	2017&2018
X326	11-P63-8	Hubei (China)	2017&2018
X328	11-P63-3	Hubei (China)	2017&2018
X330	11-P67	Hubei (China)	2017&2018
X334	42666	Hubei (China)	2017&2018
X336	42667	Hubei (China)	2017&2018
X338	42668	Hubei (China)	2017&2018
X340	42672	Hubei (China)	2017&2018
X342	10-32	Hubei (China)	2017&2018
X344	10-33	Hubei (China)	2017&2018
X346	10-34	Hubei (China)	2017&2018
X348	42645	Hubei (China)	2017&2018
X350	42646	Hubei (China)	2017&2018
X352	11-7-103	Hubei (China)	2017&2018
X354	11-7-117	Hubei (China)	2017&2018
X356	11-7-125	Hubei (China)	2017&2018
X362	7-7766-74	Hubei (China)	2017&2018
X364	P18	Hubei (China)	2017&2018
X366	23651	Hubei (China)	2017&2018
X368	Shengguang77	Hubei (China)	2017&2018
X370	Jiayu17	Hubei (China)	2017&2018
X372	Jiayu25	Hubei (China)	2017&2018
X374	Jiayu16	Hubei (China)	2017&2018
X376	Jiayu31	Hubei (China)	2017&2018
X378	Huashuang5	Hubei (China)	2017&2018
X384	Huashuang128	Hubei (China)	2017&2018
X386	Jia904	Hubei (China)	2017&2018
X388	Jia908	Hubei (China)	2017&2018
X390	Jiapf190	Hubei (China)	2017&2018
X392	Jia915	Hubei (China)	2017&2018
X396	Jia951	Hubei (China)	2017&2018
X398	Jia917	Hubei (China)	2017&2018
X404	Jiayu05	Hubei (China)	2017&2018
X406	Jia963	Hubei (China)	2017&2018
X408	Huyou17	Shanghai (China)	2017&2018
X412	Huyou12	Shanghai (China)	2017&2018
X414	Ningyou18	Jiangsu (China)	2017&2018
X416	Ningyou16	Jiangsu (China)	2017&2018
X420	Ningyou12	Jiangsu (China)	2017&2018
X422	Shilijia	Jiangsu (China)	2017&2018
X428	Yangyou6	Jiangsu (China)	2017&2018
X430	Yangyou5	Jiangsu (China)	2017&2018
X432	Zhengyou3	Jiangsu (China)	2017&2018
X434	Hongyou3	Jiangsu (China)	2017&2018
X436	Suyou1	Jiangsu (China)	2017&2018
X438	Zheyou18	Zhejiang (China)	2017&2018
X442	Zheshuang8	Zhejiang (China)	2017&2018
X444	Zheyou758	Zhejiang (China)	2017&2018
X446	Huyou14	Shanghai (China)	2017&2018
X448	Huyou18	Shanghai (China)	2017&2018
X450	Huyou19	Shanghai (China)	2017&2018
X454	Zheyou21	Zhejiang (China)	2017&2018
X456	Zheshuang6	Zhejiang (China)	2017&2018
X458	Wanyou15	Anhui (China)	2017&2018
X460	Wanyou16	Anhui (China)	2017&2018
X462	Wanyou20	Anhui (China)	2017&2018
X464	Wanyou29	Anhui (China)	2017&2018
X466	Agrev012	German	2017&2018
X468	Agrev019	German	2017&2018
X470	Agrev021	German	2017&2018
X472	Topas	Sweden	2017&2018
X474	Cyclon	United_Kingdom	2017&2018
X476	We-241	Canada	2017&2018
X478	Si-242	Canada	2017&2018
X480	Zh-243	Canada	2017&2018
X484	D2	Danmark	2017&2018
X486	D3	Danmark	2017&2018
X490	11-985	Qinghai (China)	2017&2018
X492	11-504	Qinghai (China)	2017&2018
X498	11-1184	Qinghai (China)	2017&2018
X504	10-847	Qinghai (China)	2017&2018
X506	11-1124	Qinghai (China)	2017&2018
X508	Shan2B	Shanxi (China)	2017&2018
X512	P113	Shanxi (China)	2017&2018
X516	P310	Shanxi (China)	2017&2018
X518	P312	Shanxi (China)	2017&2018
X520	P668	Shanxi (China)	2017&2018
X522	P685	Shanxi (China)	2017&2018
X524	A117	Shanxi (China)	2017&2018
X526	A172	Shanxi (China)	2017&2018
X530	B265	Shanxi (China)	2017&2018
X532	A109	Shanxi (China)	2017
X534	B285	Shanxi (China)	2017&2018
X536	C052	Shanxi (China)	2017&2018
X538	Gy270	Shanxi (China)	2017&2018
X540	Gy282	Shanxi (China)	2017&2018
X542	Gy284	Shanxi (China)	2017&2018
X544	B262	Henan (China)	2017&2018
X546	A82	Jiangxi (China)	2017&2018
X548	A98	Shanxi (China)	2017&2018
X550	B414	Xinjiang (China)	2017&2018
X554	A97	Sichuan (China)	2017&2018
X556	A148	Sweden	2017&2018
X558	B431	Danmark	2017&2018
X560	08-P35	Hubei (China)	2017&2018
X566	09-P36	Hubei (China)	2017&2018
X568	09-P37	Hubei (China)	2017&2018
X570	10-P10	Hubei (China)	2017&2018
X574	11-P30	Hubei (China)	2017&2018
X576	12-P24	Hubei (China)	2017&2018
X578	12-P25	Hubei (China)	2017&2018
X582	03II3B	Gansu (China)	2017&2018
X584	03I32B	Gansu (China)	2017&2018
X588	Dd1	Gansu (China)	2017&2018
X590	Gl302-1	Gansu (China)	2017&2018
X592	06T9F	Gansu (China)	2017&2018
X594	Longyou2	Gansu (China)	2017&2018
X596	03II4B	Gansu (China)	2017&2018
X600	9852	Gansu (China)	2017&2018
X602	9801C	Gansu (China)	2017&2018
X604	986	Gansu (China)	2017&2018
X608	Wu164	Gansu (China)	2017&2018
X610	Longyou4	Gansu (China)	2017&2018
X614	06H7	Gansu (China)	2017&2018
X618	Swu01	Hubei (China)	2017&2018
X620	Swu2	Chongqing (China)	2017&2018
X622	Imc103	Chongqing (China)	2017&2018
X624	O-136	Chongqing (China)	2017&2018
X626	Sophia	unknown	2017&2018
X628	Ca-318	German	2017
X630	Conny	Sweden	2017&2018
X634	Wase Chousen	Japan	2017&2018
X638	Nakaee Chousen	Japan	2017&2018
X640	Cat.No.117	Union of Soviet	2017&2018
X642	90750	Chongqing (China)	2017&2018
X644	Norin43	Japan	2017&2018
X648	Youyan2	Guizhou (China)	2017&2018
X654	Swu41	Chongqing (China)	2017&2018
X656	Swu49	Chongqing (China)	2017&2018
X658	Swu54	Chongqing (China)	2017&2018
X660	Swu57	Chongqing (China)	2017&2018
X668	Swu63	Chongqing (China)	2017&2018
X670	Swu64	Chongqing (China)	2017&2018
X672	Swu66	Chongqing (China)	2017&2018
X678	Swu69	Chongqing (China)	2017&2018
X680	Swu70	Chongqing (China)	2017&2018
X682	Swu71	Chongqing (China)	2017&2018
X688	Swu76	Chongqing (China)	2017&2018
X690	Swu77	Chongqing (China)	2017&2018
X692	Swu80	Chongqing (China)	2017&2018
X694	Swu81	Chongqing (China)	2017&2018
X696	Swu84	Chongqing (China)	2017&2018
X698	Swu85	Chongqing (China)	2017&2018
X700	Swu97	Chongqing (China)	2017&2018
X702	Swu88	Chongqing (China)	2017&2018
X714	Swu96	Chongqing (China)	2017&2018
X716	Swu99	Chongqing (China)	2017&2018
X718	Swu100	Chongqing (China)	2017&2018
X720	Swu102	Chongqing (China)	2017&2018
X722	Swu103	Chongqing (China)	2017&2018
X724	Swu104	Chongqing (China)	2017&2018
X732	Swu111	Chongqing (China)	2017&2018
X736	Swu113	Chongqing (China)	2017&2018
X740	Zhongshuang10	Hubei (China)	2017&2018
X742	Zhongshuang6	Hubei (China)	2017&2018
X746	Zhongshuang12	Hubei (China)	2017&2018
X750	Fuyou4	Heilongjiang(China)	2017&2018
X752	Zhen3736	Jiangsu (China)	2017&2018
X754	Zhenyou6	Jiangsu (China)	2017&2018
X760	Huyou21	Shanghai (China)	2017&2018
X762	Zheshuang3	Zhejiang (China)	2017&2018
X764	L385	Zhejiang (China)	2017&2018
X772	L389	Jiangsu (China)	2017&2018
X776	Yangyou4	Jiangsu (China)	2017&2018
X780	L393	Shanghai (China)	2017&2018
X784	L395	Shanghai (China)	2017&2018
X786	L396	Zhejiang (China)	2017&2018
X788	L397	Zhejiang (China)	2017&2018
X798	L402	Hubei (China)	2017&2018
X800	Huahang901	Hubei (China)	2017&2018
X802	Yangj6711	Jiangsu (China)	2017&2018
X804	Yan6055	Jiangsu (China)	2017&2018
X808	L407	Hubei (China)	2017&2018
X810	Zheyou17	Zhejiang (China)	2017&2018
X814	Zhongyou821	Hubei (China)	2017&2018
X816	Qinyou1	Shanxi (China)	2017&2018
X818	Weilong88	Hubei (China)	2017&2018
X820	Yanyou2	Jiangsu (China)	2017&2018
X822	Qinyou5	Shanxi (China)	2017&2018
X824	Suyou4	Jiangsu (China)	2017&2018
X826	Fengyou9	Henan (China)	2017&2018
X828	De68-12	Anhui (China)	2017&2018
X830	Monty	Australia	2017&2018
X834	L420	Jiangsu (China)	2017&2018
X836	L421	Jiangsu (China)	2017&2018
X840	Helios	Denmark	2017&2018
X846	Qing662	Hubei (China)	2017&2018
X848	699	Hubei (China)	2017&2018
X852	Zhongshuang2	Hubei (China)	2017&2018
X858	Wh-15	Hubei (China)	2017&2018
X860	Wh-17	Hubei (China)	2017&2018
X862	Wh-19	Hubei (China)	2017&2018
X864	Wh-20	Hubei (China)	2017&2018
X868	Wh-24	Hubei (China)	2017&2018
X876	Wh-28	Hubei (China)	2017&2018
X878	Wh-29	Hubei (China)	2017&2018
X880	Wh-30	Hubei (China)	2017&2018
X888	Wh-38	Hubei (China)	2017&2018
X890	Wh-41	Hubei (China)	2017&2018
X892	Wh-42	Hubei (China)	2017&2018
X896	Wh-45	Hubei (China)	2017&2018
X898	Wh-49	Hubei (China)	2017&2018
X900	Wh-50	Hubei (China)	2017&2018
X902	Wh-55	Hubei (China)	2017&2018
X906	Wh-57	Hubei (China)	2017&2018
X908	Wh-58	Hubei (China)	2017
X910	Wh-59	Hubei (China)	2017&2018
X912	Wh-60	Hubei (China)	2017&2018
X914	Wh-61	Hubei (China)	2017&2018
X918	Wh-63	Hubei (China)	2017&2018
X920	Wh-81	Hubei (China)	2017&2018
X922	Wh-83	Hubei (China)	2017&2018
X924	Wh-85	Hubei (China)	2017&2018
X926	Wh-88	Hubei (China)	2017&2018
X928	Wh-93	Hubei (China)	2017&2018
X930	Wh-95	Hubei (China)	2017&2018
X932	Wh-100	Hubei (China)	2017&2018
X934	Wh-127	Hubei (China)	2017&2018
X936	Yuyou1	Henan (China)	2017&2018
X940	Ningyou 7	Jiangsu (China)	2017&2018
X946	Huayou12	Hubei (China)	2017&2018
X948	Cubs Root	Korea	2017&2018
X950	Huayou10	Hubei (China)	2017&2018
X952	Bienvenu	France	2017&2018
X954	Shengliyoucai	Japan	2017&2018
X956	Erake	Poland	2017&2018
X958	Taisetsu	Japan	2017&2018
X960	Cresor	France	2017&2018
X962	Daichousen	Japan	2017&2018
X964	Comet	Sweden	2017&2018
X966	Niklas	Denmark	2017&2018
X972	Wesbrook	Australia	2017&2018
X980	Y2	Shanghai (China)	2017&2018
X986	Huyou3	Shanghai (China)	2017&2018
X988	Y6	Shanghai (China)	2017&2018
X990	Y7	Shanghai (China)	2017&2018
X992	Y8	Shanghai (China)	2017&2018
X994	Caoyou2	Shanghai (China)	2017&2018
X996	L503	Shanghai (China)	2017&2018
X998	Y14	Jiangsu (China)	2017&2018
X1002	Y16	Jiangsu (China)	2017&2018
X1004	Y17	Jiangsu (China)	2017&2018
X1010	Ningyou8	Jiangsu (China)	2017&2018
X1012	Ningyou6	Jiangsu (China)	2017&2018
X1014	Y32	Jiangsu (China)	2017&2018
X1020	Peixuan170	Jiangsu (China)	2017&2018
X1022	Guangde138	Anhui (China)	2017&2018
X1024	Guangde8104	Anhui (China)	2017&2018
X1026	Y38	Anhui (China)	2017&2018
X1028	Guangde761	Anhui (China)	2017&2018
X1030	Y40	Anhui (China)	2017&2018
X1032	Chu610	Anhui (China)	2017&2018
X1034	Chu107	Anhui (China)	2017&2018
X1036	Su84-6	Anhui (China)	2017&2018
X1038	Y44	Anhui (China)	2017&2018
X1040	Chuyou1	Anhui (China)	2017&2018
X1042	Y46	Anhui (China)	2017&2018
X1044	Jie65-1	Zhejiang (China)	2017&2018
X1046	Shenhuang1	Shanghai (China)	2017&2018
X1050	Y61	Zhejiang (China)	2017&2018
X1052	Zaofeng1	Zhejiang (China)	2017&2018
X1054			2017&2018
X1060			2017&2018
X1062			2017&2018
X1064			2017&2018
X1066			2017&2018
X1068			2017&2018
X1072			2017&2018

## Sheet: S2
Table S2. The metabolites detected in the study.
	ID	Names	Methods	Class	Ionization model	Declustering Potential (DP)	Collision Energy (CE)	Ret. Time (min)	Precursor ions (Q1)	Product ions (Q3)	Main fragments	H2	CV17	Oil_Metabolite17_r	Oil_Metabolite17_pvalue	CV18	Oil_Metabolite18_r	Oil_Metabolite18_pvalue	ClassMetabolite
1	S21_S-3942	2'-O-(alpha-D-glucopyranosyl)biopterin|2-Amino-6-((1R?,2S?)-2-alpha-D-glucopyranosyloxy-1-hydroxy-propyl)-3H-pteridin-4-on|2-amino-6-((1R?,2S?)-2-alpha-D-glucopyranosyloxy-1-hydroxy-propyl)-3H-pteridin-4-one	putative	Alkaloids	Positive	40	20	1.76	400.1	238.1	238.1, 136.1, 73.0, 327.2, 148.1	0.55	0.6	0.090486	0.0757912	0.47	0.0607216	0.239527	Cluster1
2	S21-0713	#N/A	unknown	Unknown	Positive	60	50	2.79	428.2	207.1	207.1, 163.0, 369.1, 145.0, 135.0	0.58	1	-0.0607861	0.233463	0.91	-0.0541542	0.294288	Cluster1
3	S21_S-2805	#N/A	unknown	Unknown	Positive	70	20	0.93	489	369	369.0, 429.0, 447.9, 471.0, 438.4	0.39	0.81	-0.0841387	0.0988143	0.86	0.067402	0.191604	Cluster1
4	S21-0629	#N/A	unknown	Unknown	Positive	10	40	0.87	467	265	265.0, 221.0, 425.0, 283.0, 365.0	0.48	1.6	-0.0389551	0.445372	2.36	0.0800484	0.120761	Cluster1
5	S21_L-1836	Ile Ile Asn	putative	Amino acid derivative	Positive	10	40	2.76	359.2	227.2	227.2, 86.1, 199.2, 133.1, 70.1	0.51	1.11	-0.0551547	0.27973	2.02	-0.0281633	0.585667	Cluster1
6	S21_L-0637	Alanyl-Leucine	putative	Amino acid derivative	Positive	40	20	2.48	203.1	132.1	132.1, 186.1, 157.1, 84.0, 74.1	0.44	1.21	-0.0783073	0.124572	0.94	-0.0675947	0.190334	Cluster1
7	S21_S-4492	#N/A	unknown	Unknown	Positive	30	30	1.51	427.1	247	247.0, 203.1, 307.0	0.38	1.61	-0.0818242	0.108478	0.83	-0.111059	0.0310925	Cluster1
8	S21-2489	#N/A	unknown	Unknown	Positive	70	20	8.19	647.3	317.1	317.1, 285.1, 243.1, 603.3, 255.1	0.6	1.53	-0.147518	0.00367503	1.41	-0.110857	0.0314018	Cluster1
9	S21-4422	#N/A	unknown	Unknown	Positive	40	20	8.9	603.3	317.2	317.2, 462.2, 285.1, 585.2, 341.1	0.75	1.35	-0.156063	0.00210452	1.43	-0.090733	0.0784931	Cluster1
10	S21_L-1807	#N/A	unknown	Unknown	Positive	50	60	5.59	618.9	120.1	120.1, 201.1, 72.1, 229.1, 156.1	0.61	0.98	-0.0760898	0.135635	0.96	-0.0275409	0.593984	Cluster1
11	S21-0722	#N/A	unknown	Unknown	Positive	10	30	8.88	615.2	285.1	285.1, 430.2, 243.1, 571.3, 287.1	0.51	1.09	-0.0694016	0.173594	1.18	-0.184345	0.000320263	Cluster1
12	S21-3123	#N/A	unknown	Unknown	Positive	30	60	10.7	617.3	303.1	303.1, 285.1, 243.1, 573.3, 599.3	0.68	0.9	-0.105875	0.0375972	1.17	-0.0582573	0.25917	Cluster1
13	S21-3324	#N/A	unknown	Unknown	Positive	30	10	9.21	615.2	285.1	285.1, 207.1, 175.0, 243.1, 277.0	0.58	1.09	-0.0879628	0.0843588	1.08	-0.195935	0.000128707	Cluster1
14	S21-4305	#N/A	unknown	Unknown	Positive	50	10	8.98	512.2	468.2	468.2, 327.1, 287.1, 353.1, 494.2	0.48	0.87	-0.120204	0.0181502	1.1	-0.187168	0.000257766	Cluster1
15	S21-2564	#N/A	unknown	Unknown	Positive	60	30	10.63	571.3	431.2	431.2, 553.2, 387.2, 416.2, 372.2	0.6	1.15	-0.0725103	0.155069	0.76	-0.110059	0.0326507	Cluster1
16	S21-4626	#N/A	unknown	Unknown	Positive	70	30	8.76	631.3	613.3	613.3, 464.2, 587.3, 599.2, 517.2	0.77	1.09	-0.0960634	0.0593505	0.81	-0.0916336	0.0755625	Cluster1
17	mr820	#N/A	unknown	Unknown	Positive	10	30	1.8	519.2	160.2	160.2, 161.8, 164.6, 167.0	0.55	0.83	-0.0310348	0.54325	1.12	-0.0124476	0.809637	Cluster1
18	S21_S-0962	#N/A	unknown	Unknown	Positive	80	60	1.68	370.2	132.1	132.1, 86.1, 69.1, 239.1, 73.0	0.33	0.63	0.0589904	0.247588	0.7	-0.104844	0.0418953	Cluster1
19	S21-0505	#N/A	unknown	Unknown	Positive	20	60	2.5	342.1	180.1	180.1, 135.0, 110.0, 137.1, 162.1	0.5	0.49	-0.00380993	0.940524	0.26	0.0573859	0.266375	Cluster1
20	S21-1538	#N/A	unknown	Unknown	Positive	60	20	2.51	769.3	268.1	268.1, 316.1, 689.1, 119.0, 396.0	0.33	0.82	-0.107617	0.0345473	1.8	-0.0110251	0.831043	Cluster1
21	S21_L-1267	#N/A	unknown	Unknown	Positive	70	20	4.03	499.1	370.1	370.1, 179.0, 192.0, 150.1, 308.1	0.74	1.62	0.0222963	0.662339	0.87	-0.149257	0.00367602	Cluster1
22	mr1769	#N/A	unknown	Unknown	Positive	60	60	6.09	486.183	205	205.0, 109.0, 81.0, 96.2	0.66	0.75	0.0239439	0.639095	0.84	-0.15234	0.00302275	Cluster1
23	S21-1749	#N/A	unknown	Unknown	Positive	70	10	3.08	532.2	308.1	308.1, 225.1, 179.0, 183.1, 162.0	0.7	1.17	-0.00917076	0.85747	1.09	-0.0671518	0.193261	Cluster1
24	mr1695	4-Pyridoxic acid O-hexoside	putative	Alkaloids	Positive	40	30	3.7	346	184.1	184.1, 166.1, 148.0, 85.0	0.77	0.74	0.0615486	0.22764	0.81	-0.0484735	0.347931	Cluster1
25	mr693	Xanthosine	standard	Nucleic acid derivative	Positive	50	50	3.4	285	153	153.0, 136.0, 110.0	0.56	0.32	-0.0437931	0.390882	0.3	-0.0962404	0.0619322	Cluster1
26	mr1803	#N/A	unknown	Unknown	Positive	50	20	5.19	525.5	188	188.0, 146.0, 231.1, 247.0	0.62	1.04	0.0277753	0.586419	0.68	-0.119784	0.0199952	Cluster1
27	S21-6088	#N/A	unknown	Unknown	Positive	20	10	1.8	547.2	360.1	360.1, 343.1, 325.1	0.48	1.4	-0.0416754	0.41422	1.91	-0.213469	2.92376e-05	Cluster1
28	mr4057	#N/A	unknown	Unknown	Positive	80	30	1.65	248.3	116		0.38	0.34	0.147535	0.00367123	0.55	-0.119049	0.0207738	Cluster1
29	S21-4677	Gallocatechol (isoform)	putative	Flavonoid	Positive	60	10	1.36	307.1	173	173.0, 127.0, 84.0, 130.0, 231.0	0.55	0.77	0.064148	0.208567	1.1	-0.108518	0.0351817	Cluster1
30	mr780	#N/A	unknown	Unknown	Positive	20	30	6	299.9	88.9	88.9	0.14	0.35	0.0163845	0.7483	1.08	0.042831	0.406965	Cluster1
31	n01105	#N/A	unknown	Unknown	Positive	60	30	8.79	549.1	403.1	ma237-1-008	0.83	0.93	-0.00422742	0.934021	0.77	-0.0532336	0.302584	Cluster1
32	S21_L-4541	#N/A	unknown	Unknown	Positive	80	40	4.61	605.3	244.1	244.1, 130.1, 70.1, 208.1, 406.1	0.79	0.72	-0.00538583	0.916001	0.63	-0.0473911	0.358813	Cluster1
33	mr1320	L-Serine	standard	Amino acid derivative	Positive	80	30	1.55	106.1	60	60	0.47	0.67	-0.0176115	0.730158	0.56	-0.101848	0.0481431	Cluster1
34	mr3088	Uracil	putative	Alkaloids	Positive	30	20	2.44	113	70	96	0.59	1.02	-0.0639871	0.209713	0.83	-0.0984447	0.0561661	Cluster1
35	p355	#N/A	unknown	Unknown	Positive	40	40	2.32	355.1	176	ma237-1-003	0.57	0.99	-0.0521554	0.30675	0.99	-0.117023	0.0230602	Cluster1
36	S21_L-5498	#N/A	unknown	Unknown	Positive	10	30	1.52	499.1	245	245.0, 217.0, 319.1, 381.1, 365.1	0.62	1.2	-0.054171	0.288409	0.97	-0.15779	0.00212037	Cluster1
37	mr817	Spermine	standard	Alkaloids	Positive	40	30	1.2	203.2	84.1	84.1, 186.3, 128.7, 112.0	0.5	1.14	-0.0662145	0.194248	0.95	-0.0802788	0.119692	Cluster1
38	S21_L-4407	#N/A	unknown	Unknown	Positive	60	30	2.32	292.1	156.1	156.1, 110.1, 147.0, 129.1, 86.1	0.67	1.57	-0.0276785	0.587724	1.22	-0.120503	0.0192578	Cluster1
39	S21_S-0305	#N/A	unknown	Unknown	Positive	20	10	1.12	256.1	189	189.0, 78.0, 203.1, 143.0, 129.0	0.6	1.07	0.0142937	0.779531	0.89	-0.039057	0.449578	Cluster1
40	mr1539	#N/A	unknown	Unknown	Positive	40	30	1.76	422.2	171	171.0, 260.2, 243.0, 143.1, 97.1	0.48	0.74	0.0872466	0.086928	0.6	0.0433388	0.40142	Cluster1
41	S21_L-1753	Kopsijasmine	putative	Alkaloids	Positive	20	20	4	395.2	275.2	275.2, 128.1, 233.2, 86.1, 257.2	0.64	1.04	-0.032015	0.530583	2.09	-0.105887	0.0398875	Cluster1
42	S21-2858	#N/A	unknown	Unknown	Positive	30	30	9.64	614.2	323.1	323.1, 355.1, 207.1, 162.1, 231.1	0.62	3.77	0.0896059	0.0786956	4.41	0.106062	0.0395594	Cluster1
43	S21-1013	#N/A	unknown	Unknown	Positive	70	20	9.64	982.3	741.2	741.2, 369.1, 337.1, 355.1, 499.2	0.87	2.58	0.153056	0.00256888	2.66	0.13968	0.0065992	Cluster1
44	mr1112	C-pentosyl-apeignin O-feruloylhexoside	putative	Flavonoid	Positive	30	60	8.85	741.203	177.1	177.1, 145.1, 283.3, 367.2	0.9	3.01	0.155075	0.00224783	2.69	0.144526	0.00492878	Cluster1
45	mr1114	C-hexosyl-apigenin O-p-coumaroylhexoside	putative	Flavonoid	Positive	20	60	8.4	741.203	147.2	147.2, 579.3, 367.1, 337.0, 207.2	0.88	2.9	0.151822	0.00278506	2.36	0.12378	0.0161877	Cluster1
46	mr1120	C-hexosyl-chrysoeriol O-p-coumaroylhexoside	putative	Flavonoid	Positive	80	40	8.15	771.213	147.2	147.2, 463.2, 343.1	0.85	2.81	0.0751103	0.140757	2.42	0.044961	0.384013	Cluster1
47	mr1121	C-pentosyl-chrysoeriol O-feruloylhexoside	putative	Flavonoid	Positive	30	50	9.48	771.212	177	177.0, 433.1, 337.0, 591.1, 145.1	0.88	2.7	0.124295	0.0145428	2.33	0.0643433	0.212594	Cluster1
48	S21-4926	#N/A	unknown	Unknown	Positive	40	20	9.11	996.4	755.3	755.3, 207.1, 225.2, 369.2, 387.2	0.66	4.54	0.00215038	0.96641	4.04	0.0464032	0.36893	Cluster1
49	S21-4031	#N/A	unknown	Unknown	Positive	60	30	9.42	399.1	367.1	367.1, 237.1, 279.0, 339.1, 307.1	0.87	3.41	0.0532407	0.296781	3.26	0.0807019	0.117748	Cluster1
50	S21-4360	#N/A	unknown	Unknown	Positive	60	10	6.67	568.2	371.2	371.2, 389.2, 175.1, 235.1, 205.1	0.76	2.44	-0.0724737	0.155278	2.6	-0.117709	0.0222622	Cluster1
51	S21-4714	#N/A	unknown	Unknown	Positive	50	20	9.7	970.3	369.1	369.1, 343.1, 207.1, 351.1, 567.2	0.83	5.47	0.0588442	0.248765	5.13	0.0676178	0.190182	Cluster1
52	S21_S-0424	#N/A	unknown	Unknown	Positive	20	40	6.75	764.3	325.1	325.1, 357.1, 153.1, 339.1, 307.1	0.7	3.16	0.102492	0.0441758	4.33	0.118667	0.0211893	Cluster1
53	S21-3766	#N/A	unknown	Unknown	Positive	60	10	8.57	764.3	505.2	505.2, 343.1, 567.2, 413.1, 729.4	0.77	5.02	0.0694018	0.173593	5.9	0.0685933	0.183853	Cluster1
54	S21_S-4627	#N/A	unknown	Unknown	Positive	60	10	4.48	548.2	369.1	369.1, 207.1, 175.0, 351.1, 531.2	0.88	3.25	0.108083	0.033768	3.05	0.0687866	0.182617	Cluster1
55	S21-2327	#N/A	unknown	Unknown	Positive	70	30	5.01	548.2	207.1	207.1, 369.1, 489.1, 399.1, 175.0	0.86	2.67	0.0714961	0.160941	2.46	0.0530496	0.30426	Cluster1
56	S21-0694	#N/A	unknown	Unknown	Positive	30	10	7.48	772.3	575.2	575.2, 207.1, 531.2, 369.1, 225.1	0.89	4.19	0.0134769	0.791832	4.18	-0.0135677	0.792878	Cluster1
57	S21-3569	#N/A	unknown	Unknown	Positive	10	30	9.04	781.2	207.1	207.1, 333.1, 175.0, 184.1, 119.0	0.87	4.04	-0.0428788	0.400859	4.53	0.00078525	0.987876	Cluster1
58	S21_S-1338	#N/A	unknown	Unknown	Positive	70	30	7.65	990.4	371.1	371.1, 775.3, 565.2, 417.2, 613.2	0.55	1.16	-0.0782034	0.125074	1.15	0.059388	0.250024	Cluster1
59	S21-5179	12-Aminododecanoic acid	putative	Lipid	Positive	80	10	8.89	216.2	181.2	181.2, 163.1, 198.2, 170.1, 55.1	0.31	0.39	-0.085662	0.0928362	0.95	-0.0472596	0.36015	Cluster1
60	mr1755	#N/A	unknown	Unknown	Positive	50	30	1.21	463.1	223	223.0, 267.0, 283.0, 365.0	0.42	0.38	-0.106941	0.035705	1.87	-0.0040967	0.93681	Cluster1
61	S21_L-2204	glutaminyl-phenylalanine	putative	Amino acid derivative	Positive	50	10	2.9	294.1	276.1	276.1, 120.1, 166.1, 84.0, 231.1	0.79	1.14	-0.034888	0.494339	1.13	-0.0180848	0.726334	Cluster1
62	S21_L-4226	#N/A	unknown	Unknown	Positive	20	50	2.89	516.7	167.1	167.1, 70.1, 110.1, 177.1	0.25	1.04	-0.0880231	0.0841453	1.06	0.0613188	0.234928	Cluster1
63	mr1895	#N/A	unknown	Unknown	Positive	60	20	1.82	696.5	273	273.0, 183.0, 245.0, 174.0	0.3	1.59	-0.0368226	0.470695	1.6	-0.00681457	0.895082	Cluster1
64	mr1955	#N/A	unknown	Unknown	Positive	10	30	1.82	867.4	525	525.0, 245.0, 273.0, 551.1	0.26	0.96	-0.0663517	0.193324	1.21	0.0039178	0.939564	Cluster1
65	n00818	#N/A	unknown	Unknown	Positive	20	20	1.88	262.1	116.1	ma237-1-001	0.51	0.69	0.0387344	0.447956	0.81	-0.0150727	0.770513	Cluster1
66	S21-1887	#N/A	unknown	Unknown	Positive	60	60	1.28	476.2	134	134.0, 88.0, 116.0, 74.0, 296.1	0.54	0.93	0.0584621	0.251856	0.8	0.0512523	0.320959	Cluster1
67	mr1327	L-Aspartic acid	standard	Amino acid derivative	Positive	10	30	1.77	134.1	88.1	88.1, 116.1, 74.1, 70.0, 68.0	0.42	1.19	0.105316	0.0386242	0.54	0.0171787	0.739537	Cluster1
68	S21-3868	#N/A	unknown	Unknown	Positive	40	50	1.51	476.3	134	134.0, 459.3, 296.1, 314.1, 325.1	0.67	1.12	0.057932	0.256189	0.66	0.0454379	0.378985	Cluster1
69	mr1852	#N/A	unknown	Unknown	Positive	80	30	8.05	584.234	263.1	263.1, 281.0, 159.0, 217.0	0.48	0.73	0.0319968	0.530817	0.72	0.0160577	0.755976	Cluster1
70	S21_S-4630	#N/A	unknown	Unknown	Positive	60	20	10.24	596.3	331.2	331.2, 285.2, 543.2, 239.2, 313.2	0.48	1.5	-0.123498	0.0151915	1.28	-0.100025	0.052312	Cluster1
71	S21-4839	#N/A	unknown	Unknown	Positive	60	20	8.26	596.3	331.2	331.2, 561.3, 277.2, 208.1, 525.3	0.51	1.82	-0.108077	0.0337773	1.08	-0.101391	0.0491616	Cluster1
72	mr1049	#N/A	unknown	Unknown	Positive	70	10	9.02	197.081	105.1	105.1, 151.2, 115.1, 91.2, 77.1	0.57	1.42	0.249173	7.12185e-07	1.95	0.058179	0.259812	Cluster1
73	mr1344	berkedienoic acid	putative	Lipid	Positive	60	20	8.55	197.08	105.1	105.1, 151.2, 115.1, 91.2, 77.1	0.52	0.91	0.198195	8.84585e-05	1.28	-0.014113	0.784754	Cluster1
74	S21_S-1973	#N/A	unknown	Unknown	Positive	20	20	8.5	520.2	309.2	309.2, 485.2, 217.1, 189.1, 235.1	0.6	1.24	0.180932	0.00035325	1.22	0.190655	0.000196265	Cluster1
75	S21_S-3814	#N/A	unknown	Unknown	Positive	70	10	7.68	504.3	486.3	486.3, 450.3, 468.3, 148.1, 438.3	0.52	0.95	0.202206	6.30103e-05	0.89	0.232357	5.13676e-06	Cluster1
76	S21-4635	#N/A	unknown	Unknown	Positive	80	20	8.21	518.2	483.2	483.2, 501.2, 307.2, 465.2, 289.1	0.84	1.34	0.188652	0.000193053	1.19	0.152786	0.00293765	Cluster1
77	n02511	#N/A	unknown	Unknown	Positive	10	20	7.94	483.1	307.1	ma237-1-007	0.73	1.32	0.195299	0.000112546	1.51	0.16482	0.00132006	Cluster1
78	S21_S-1741	#N/A	unknown	Unknown	Positive	30	10	8.03	518.2	483.2	483.2, 307.2, 501.2, 289.1, 187.1	0.84	1.52	0.156281	0.00207411	1.3	0.129417	0.0119013	Cluster1
79	mr781	N-acetylneuraminic acid	putative	Other	Positive	30	20	1.8	310.1	292.3	292.3	0.64	2.74	0.101242	0.0468401	3.16	-0.0702414	0.173516	Cluster1
80	mr920	Ketotifen	putative	Alkaloids	Positive	10	20	2.3	310	292	292.0, 296.2, 161.3	0.45	2.59	0.0899691	0.0774863	1.83	-0.0219405	0.671096	Cluster1
81	mr1820	#N/A	unknown	Unknown	Positive	60	30	13.3	541.171	331	331.0, 314.9, 269.9, 137.0	0.39	0.79	-0.0565913	0.267376	1.21	0.0915749	0.0757507	Cluster1
82	mr698	N-p-Coumaroyltryptamine	putative	Other	Positive	20	30	12.3	307.1	147.1	147.1, 91.1, 144.2, 119.0	0.31	0.66	-0.0369706	0.468913	0.46	-0.0407487	0.430172	Cluster1
83	S21-0963	#N/A	unknown	Unknown	Positive	50	20	8.61	638.2	355.2	355.2, 175.1, 137.1, 189.1, 235.1	0.57	1.19	-0.0103291	0.839697	1.28	-0.0260138	0.614609	Cluster1
84	S21-3481	#N/A	unknown	Unknown	Positive	80	30	8.38	668.3	385.2	385.2, 265.1, 205.1, 249.1, 403.2	0.76	0.89	-0.00346332	0.945927	0.86	-0.0432676	0.402195	Cluster1
85	S21-1503	#N/A	unknown	Unknown	Positive	30	10	8.64	654.3	233.1	233.1, 251.1, 203.1, 637.2, 481.2	0.84	1.4	-0.0227573	0.655801	1.22	-0.0649717	0.208152	Cluster1
86	S21-3717	#N/A	unknown	Unknown	Positive	80	30	8.84	684.3	233.1	233.1, 251.1, 341.0, 419.2, 203.1	0.8	1.12	-0.141374	0.00539362	1.14	-0.184193	0.000323998	Cluster1
87	S21-3015	#N/A	unknown	Unknown	Positive	80	30	1.88	472.2	251.1	251.1, 196.0, 412.0, 358.1, 438.1	0.44	0.45	0.0481968	0.344968	1.55	0.139701	0.00659121	Cluster1
88	S21-3129	#N/A	unknown	Unknown	Positive	40	20	16.28	410.3	148.1	148.1, 130.0, 84.0, 102.1, 263.2	0.29	0.69	-0.107395	0.0349238	1.53	-0.0509629	0.323704	Cluster1
89	S21-4086	#N/A	unknown	Unknown	Positive	50	30	9.08	493.2	384.1	384.1, 238.1, 352.1, 236.1, 264.1	0.41	1.22	0.0342271	0.502557	1.08	-0.0447666	0.386075	Cluster1
90	S21-5576	#N/A	unknown	Unknown	Positive	70	20	9.11	444.1	384.1	384.1, 412.1, 352.1	0.55	1.1	0.00622139	0.903029	0.98	-0.0755348	0.143237	Cluster1
91	S21_S-5598	#N/A	unknown	Unknown	Positive	60	60	8.06	443.2	249.1	249.1, 145.0, 231.0, 127.0	0.46	1.16	0.0312305	0.540709	1.04	-0.0343723	0.505814	Cluster1
92	S21-2331	#N/A	unknown	Unknown	Positive	70	30	9.15	475.2	383.1	383.1, 415.1, 351.1, 289.1, 443.1	0.43	1.24	0.0463461	0.36383	1.17	-0.0169415	0.743005	Cluster1
93	S21-4216	Rhinacanthin E	putative	Other	Positive	20	20	7.89	443.1	383.1	383.1, 411.1, 323.1, 289.1, 351.1	0.55	0.75	0.0555507	0.276287	0.99	-0.0567973	0.271319	Cluster1
94	S21-6075	#N/A	unknown	Unknown	Positive	30	30	10.66	238.1	175.1	175.1, 179.1, 73.0, 206.1, 220.1	0.44	0.45	0.0893142	0.0796777	0.77	0.000539712	0.991667	Cluster1
95	S21-5392	#N/A	unknown	Unknown	Positive	50	30	10.9	600.2	286.1	286.1, 340.3, 431.2	0.43	1.64	-0.124283	0.0145519	1.63	-0.208471	4.5182e-05	Cluster1
96	S21-2347	Azedarachin B	putative	Terpenoid	Positive	40	20	10.07	603.3	585.3	585.3, 445.2, 317.1, 386.2, 430.2	0.6	1.52	-0.0781366	0.125398	1.11	0.00781852	0.879734	Cluster1
97	S21-1780	#N/A	unknown	Unknown	Positive	10	30	9.15	763.3	557.3	557.3, 719.3, 271.1, 601.3, 287.1	0.59	1.64	-0.0884948	0.0824904	1.65	-0.0668036	0.195586	Cluster1
98	S21-4318	#N/A	unknown	Unknown	Positive	70	50	9.54	603.3	339.1	339.1, 311.1, 337.1, 436.2, 317.2	0.6	1.53	-0.131599	0.00964227	1.14	-0.10595	0.0397689	Cluster1
99	S21_L-1852	#N/A	unknown	Unknown	Positive	20	40	19.58	696.5	309.3	309.3, 679.5, 513.4, 133.1, 89.1	0.37	0.81	0.039963	0.433677	2.07	0.00391752	0.939569	Cluster2
100	S21_L-0437	#N/A	unknown	Unknown	Positive	30	20	16.03	605.4	285.2	285.2, 203.1, 303.2, 121.0, 427.3	0.17	1.25	-0.0601358	0.238511	0.94	0.0408223	0.429339	Cluster2
101	S21-5659	#N/A	unknown	Unknown	Positive	50	20	16.01	587.3	427.2	427.2, 505.2, 569.3	0.18	0.71	-0.0574852	0.259881	0.61	0.0332068	0.520356	Cluster2
102	mr1710	#N/A	unknown	Unknown	Positive	80	20	8.96	396.8	209.2	209.2, 322.2, 228.2	0.65	0.74	-0.0337892	0.508043	0.45	-0.146397	0.00439333	Cluster2
103	S21_L-3559	#N/A	unknown	Unknown	Positive	50	10	12	252.1	217.1	217.1, 135.0, 235.1, 133.0, 119.0	0.45	0.38	-0.0718136	0.159085	0.55	-0.105449	0.0407209	Cluster2
104	S21_L-1649	#N/A	unknown	Unknown	Positive	10	30	17.46	703.4	371.1	371.1, 355.1, 446.1, 425.2, 430.1	0.42	1.67	-0.011451	0.82256	3.97	-0.0320009	0.535626	Cluster2
105	S21_S-4153	#N/A	unknown	Unknown	Positive	70	40	1.6	434.1	242.1	242.1, 189.0, 210.1, 224.1, 129.0	0.44	0.9	-0.121276	0.0171366	0.78	-0.0294155	0.569104	Cluster2
106	mr477	Phellodensin F	putative	Flavonoid	Positive	40	30	7.9	503.1	175.2	175.2, 311.1, 251.2, 137.1	0.6	2.02	0.0329542	0.518589	1.73	-0.0750104	0.146043	Cluster2
107	S21_L-0508	#N/A	unknown	Unknown	Positive	40	20	19.62	704.2	373.1	373.1, 431.1, 447.1, 267.0, 355.1	0.3	0.78	-0.0411358	0.420295	1.86	-0.0397641	0.441407	Cluster2
108	S21_L-3994	#N/A	unknown	Unknown	Positive	10	20	17.51	701.5	371.1	371.1, 445.1, 429.1	0.39	1.17	0.0193225	0.705111	3.91	-0.0703674	0.172744	Cluster2
109	S21-0903	#N/A	unknown	Unknown	Positive	40	30	17.87	702.2	355.1	355.1, 445.1, 429.1, 341.0, 223.1	0.15	3.6	-0.00654504	0.898011	1.73	0.0147788	0.774866	Cluster2
110	S21_L-5127	Lauryl diethanolamide	putative	Lipid	Positive	50	20	13.09	288.3	227.2	227.2, 88.1, 270.2, 70.1, 184.1	0.37	0.8	-0.0703584	0.167725	6.69	-0.119626	0.02016	Cluster2
111	S21_L-0687	#N/A	unknown	Unknown	Positive	10	20	12.47	612.2	577.1	577.1, 193.0, 385.1, 149.0, 237.1	0.11	0.85	0.00390235	0.939084	0.88	-0.0607051	0.239655	Cluster2
112	S21_S-3967	#N/A	unknown	Unknown	Positive	80	20	12.59	612.3	577.1	577.1, 595.1, 193.0, 429.1, 237.1	0.17	0.95	-0.0137145	0.788248	1.16	-0.0306287	0.55327	Cluster2
113	S21-1551	#N/A	unknown	Unknown	Positive	20	20	12.44	613.2	578.1	578.1, 193.0, 386.1, 430.1, 237.1	0.16	0.95	-0.0166578	0.744246	0.85	-0.0549597	0.287154	Cluster2
114	mr289	#N/A	unknown	Unknown	Positive	30	30	14.9	223.2	149	149.0, 135.0, 64.6, 89.8	0.44	0.36	-0.0704125	0.167398	0.81	-0.0937248	0.0690998	Cluster2
115	mr425	#N/A	unknown	Unknown	Positive	40	60	15.8	446.3	149.1	149.1, 429.2, 385.1, 193.1	0.45	0.73	-0.03025	0.553499	0.36	-0.109365	0.0337699	Cluster2
116	S21-0165	#N/A	unknown	Unknown	Positive	30	20	12.89	446.1	429.1	429.1, 385.1, 193.0, 149.0, 341.1	0.4	0.63	-0.0420417	0.410125	0.52	0.013618	0.792128	Cluster2
117	S21-3560	#N/A	unknown	Unknown	Positive	60	50	5.71	581.1	146.1	146.1, 174.1, 192.1, 337.1, 128.0	0.12	1.44	-0.0594899	0.243601	1.12	0.0861391	0.0949055	Cluster2
118	S21-2286	#N/A	unknown	Unknown	Positive	10	60	4.46	804.2	251.1	251.1, 310.2, 204.1, 232.1, 724.2	0.47	1.85	0.000907142	0.985827	2.41	-0.078427	0.128495	Cluster2
119	S21-4348	#N/A	unknown	Unknown	Positive	50	10	4.27	719.2	310.2	310.2, 251.1, 522.2, 161.1	0.36	2.3	-0.0566596	0.266798	4.95	-0.098293	0.0565482	Cluster2
120	S21-1784	#N/A	unknown	Unknown	Positive	60	20	13.79	892.5	478.3	478.3, 337.3, 460.3, 306.3, 263.2	0.07	1.27	-0.00144529	0.97742	1.35	0.0323049	0.531755	Cluster2
121	S21_L-0094	Latericin	putative	Alkaloids	Positive	40	10	13.17	432.2	119.1	119.1, 135.1, 415.2, 281.1, 107.1	0.07	1.08	-0.0426754	0.403098	0.76	-0.0202811	0.694674	Cluster2
122	mr1433	Diosgenin	standard	Terpenoid	Positive	20	20	16	414.9	119.2	119.2, 91.2, 117.4	0.03	0.8	-0.0108047	0.832422	0.22	-0.0301233	0.55984	Cluster2
123	S21_L-4057	#N/A	unknown	Unknown	Positive	30	20	14.32	417.2	119.1	119.1, 263.2, 155.0, 245.2, 135.1	0.02	0.81	-0.0201592	0.692974	0.41	-0.0862028	0.0946604	Cluster2
124	S21_L-0740	euryjanicin G	putative	Amino acid derivative	Positive	60	50	14.3	846.4	119.1	119.1, 432.2, 135.1, 281.1, 184.1	0.02	2.09	-0.0969611	0.0570024	0.64	-0.0899116	0.0812459	Cluster2
125	mr468	#N/A	unknown	Unknown	Positive	50	20	16	483.2	69	69.0, 323.3, 293.0, 279.3, 119.2	0.05	1.07	-0.0219606	0.667116	0.47	-0.0373746	0.469356	Cluster2
126	S21_S-2013	#N/A	unknown	Unknown	Positive	30	30	13.62	434.2	119.1	119.1, 417.2, 135.1, 166.0, 283.1	0.03	0.99	-0.0442903	0.38552	0.41	-0.115189	0.0253132	Cluster2
127	S21_S-4135	#N/A	unknown	Unknown	Positive	20	30	9.1	768.4	305.2	305.2, 553.3, 535.3	0.6	1.55	-0.0387851	0.447362	0.94	-0.0367263	0.477105	Cluster2
128	mr894	Glucose 1-phosphate	putative	Other	Positive	40	30	1.7	261.3	144.4	144.4, 118.0, 147.2, 149.6	0.51	1.2	-0.0743634	0.14476	0.91	-0.217842	1.9808e-05	Cluster2
129	S21_S-0353	methyl 9-oxodec-2-enoate	putative	Lipid	Positive	70	10	13.33	199.1	181.1	181.1, 167.1, 149.1, 131.1, 79.1	0.33	0.66	-0.0494487	0.332567	0.81	-0.113547	0.0274897	Cluster2
130	S21_L-3510	#N/A	unknown	Unknown	Positive	30	30	12.87	223.2	191	191.0, 207.0, 119.0, 133.0, 165.0	0.38	0.6	-0.0325448	0.5238	1.53	-0.0909106	0.0779082	Cluster2
131	S21_S-4682	#N/A	unknown	Unknown	Positive	10	20	8.59	225.1	209	209.0, 193.0, 207.0, 184.0, 191.0	0.3	0.51	-0.0503971	0.323367	1.5	-0.056706	0.272091	Cluster2
132	S21-3133	#N/A	unknown	Unknown	Positive	60	30	9.35	224.1	208	208.0, 192.0, 164.0, 177.0, 166.0	0.43	0.45	-0.0409308	0.422617	2.06	-0.0641693	0.213836	Cluster2
133	mr441	#N/A	unknown	Unknown	Positive	30	20	1.8	460.2	72.2	72.2, 313.2, 194.2, 180.2, 118.1, 97.1	0.54	3.14	-0.128881	0.0112619	3.26	-0.146907	0.00425701	Cluster2
134	S21_S-5044	#N/A	unknown	Unknown	Positive	20	10	1.43	281.1	200	200.0, 246.1, 191.0, 264.1, 149.0	0.51	1.22	-0.0247814	0.627413	0.96	-0.146724	0.00430536	Cluster2
135	mr1616	#N/A	unknown	Unknown	Positive	60	50	1.56	404.3	61.9	61.9	0.43	0.87	-0.105883	0.037584	0.89	-0.113078	0.0281399	Cluster2
136	S21-1504	#N/A	unknown	Unknown	Positive	30	40	1.07	404.2	62.1	62.1, 381.1, 163.1, 145.0, 224.1	0.43	0.92	-0.0886304	0.0820192	0.78	-0.132556	0.00997768	Cluster2
137	mr887	#N/A	unknown	Unknown	Positive	80	20	1.7	247.2	103.9	103.9, 106.8, 101.9, 108.5	0.37	1.2	-0.00622914	0.902909	1.2	0.056143	0.276888	Cluster2
138	S21_L-6187	#N/A	unknown	Unknown	Positive	10	60	10.93	262.1	130.1	130.1, 227.1, 221.1	0.28	0.51	-0.0163119	0.749378	0.78	-0.10167	0.0485374	Cluster2
139	S21_L-0556	#N/A	unknown	Unknown	Positive	30	40	18.96	703.2	372.1	372.1, 356.1, 430.1, 446.1, 267.0	0.37	1.44	-0.143199	0.00481986	1.03	-0.0384218	0.456989	Cluster2
140	mr807	O-Phosphocholine	standard	Other	Positive	20	40	1.8	184	125	125.0, 166.1, 104.0, 98.9	0.52	0.84	-0.104096	0.0409442	0.69	-0.138323	0.00715003	Cluster2
141	S21_L-1014	#N/A	unknown	Unknown	Positive	60	10	1.14	446.2	104.1	104.1, 69.0, 381.1, 129.1, 84.1	0.59	3.82	-0.147896	0.00358769	2.2	-0.254502	5.5052e-07	Cluster2
142	S21-2348	#N/A	unknown	Unknown	Positive	70	50	1.13	446.2	87	87.0, 225.1, 181.0, 69.0, 349.0	0.46	4.12	-0.187702	0.000208229	2.38	-0.307546	1.05995e-09	Cluster2
143	S21_S-4793	#N/A	unknown	Unknown	Positive	80	20	18.9	490.2	326.2	326.2, 408.2, 307.2	0.5	0.25	-0.0939228	0.0652733	0.34	-0.172876	0.000749177	Cluster2
144	S21-3014	#N/A	unknown	Unknown	Positive	40	20	21.55	425.3	169	169.0, 177.2, 407.4, 217.2, 135.1	0.24	0.59	-0.0462569	0.364755	1.08	-0.172353	0.000777842	Cluster2
145	S21_L-5771	#N/A	unknown	Unknown	Positive	20	10	18.76	299.2	135	135.0, 217.1, 283.0, 105.0	0.24	0.48	-0.0585157	0.251421	0.94	-0.0950113	0.0653537	Cluster2
146	S21_S-0299	#N/A	unknown	Unknown	Positive	10	40	19.18	557.2	269	269.0, 358.1, 73.0, 283.1, 209.0	0.34	0.67	-0.0551561	0.279718	0.75	-0.103016	0.04562	Cluster2
147	S21-3320	#N/A	unknown	Unknown	Positive	20	30	18.98	653.2	325.2	325.2, 489.2, 269.0, 407.2, 187.0	0.46	0.38	-0.0666326	0.19144	0.45	-0.204288	6.45294e-05	Cluster2
148	S21-4844	#N/A	unknown	Unknown	Positive	40	10	13.99	604.4	407.3	407.3, 111.0, 83.0, 371.3, 261.2	0.72	0.95	-0.0635843	0.212602	0.63	0.0275232	0.59422	Cluster2
149	mr1357	Polygodial	putative	Terpenoid	Positive	70	20	18.6	235.169	179.2	179.2, 91.1, 79.3	0.27	0.36	-0.00380643	0.940579	0.58	-0.11114	0.0309687	Cluster2
150	S21_S-4832	#N/A	unknown	Unknown	Positive	70	30	1.5	537.2	281.1	281.1, 416.0, 361.2, 147.1, 342.0	0.58	0.66	-0.0527423	0.301332	1.12	0.0883761	0.0866005	Cluster2
151	mr1512	#N/A	unknown	Unknown	Positive	70	10	19.7	223.2	149.1	149.1, 209.1, 97.1, 85.1	0.23	0.28	-0.0563415	0.269497	0.66	-0.118797	0.0210469	Cluster2
152	S21_L-1380	#N/A	unknown	Unknown	Positive	80	20	21.29	527.9	89.1	89.1, 133.1, 177.1, 57.1, 441.3	0.36	0.28	-0.0653428	0.200198	0.36	-0.0431633	0.403332	Cluster2
153	S21_S-3214	#N/A	unknown	Unknown	Positive	40	10	14.87	531.3	449.3	449.3, 228.2, 471.3	0.66	1.15	-0.150586	0.00301821	4.3	-0.00351665	0.945742	Cluster2
154	S21_L-1076	#N/A	unknown	Unknown	Positive	30	10	16.61	463.2	281.1	281.1, 223.1, 207.0, 297.1, 355.1	0.65	0.6	-0.0557307	0.274731	0.76	-0.0278485	0.589866	Cluster2
155	S21-2602	#N/A	unknown	Unknown	Positive	30	10	15.15	463.1	281	281.0, 207.0, 223.1, 297.1, 355.1	0.67	0.54	-0.0732576	0.150847	0.84	-0.0127366	0.805303	Cluster2
156	S21-2852	#N/A	unknown	Unknown	Positive	30	10	19.79	465.2	301.2	301.2, 383.2, 105.0, 187.0, 207.0	0.42	0.53	-0.0776576	0.127738	0.37	-0.23663	3.39427e-06	Cluster2
157	S21_L-3383	#N/A	unknown	Unknown	Positive	70	30	19.33	679	269	269.0, 515.0, 433.0, 187.0, 351.0	0.43	0.82	-0.0614501	0.228387	0.41	-0.16918	0.000974533	Cluster2
158	S21-5876	#N/A	unknown	Unknown	Positive	30	20	18.3	434	270	270.0, 187.0, 105.0	0.35	0.59	-0.0521088	0.307184	0.43	-0.13277	0.00985694	Cluster2
159	S21_L-4037	#N/A	unknown	Unknown	Positive	10	60	20.14	788.6	133.1	133.1, 771.6, 177.1, 184.1, 89.1	0.42	0.79	-0.0612567	0.229857	0.6	-0.170116	0.000912184	Cluster2
160	S21-5717	#N/A	unknown	Unknown	Positive	20	10	18.97	451.2	287.2	287.2, 369.2, 105.0	0.33	0.71	-0.0745977	0.143495	0.38	-0.186475	0.000271949	Cluster2
161	S21_L-6182	#N/A	unknown	Unknown	Positive	60	10	20.07	515	269	269.0, 433.0, 351.0	0.61	0.93	-0.0607274	0.233915	0.45	-0.13816	0.00721905	Cluster2
162	S21-5980	#N/A	unknown	Unknown	Positive	30	10	20.29	433	187	187.0, 269.0, 105.0	0.7	0.91	-0.0677261	0.184239	0.4	-0.0707152	0.170625	Cluster2
163	S21_L-5493	#N/A	unknown	Unknown	Positive	50	20	20.26	545.3	187	187.0, 381.3, 105.0	0.62	0.78	-0.0524393	0.304121	0.6	-0.141711	0.00584575	Cluster2
164	S21-3579	#N/A	unknown	Unknown	Positive	20	20	19.19	725.1	561.1	561.1, 596.5, 287.2, 665.1	0.38	0.32	-0.052951	0.29942	0.33	-0.140411	0.00631847	Cluster2
165	S21-4830	#N/A	unknown	Unknown	Positive	10	40	15.79	747.5	227.2	227.2, 575.5, 572.5, 523.2	0.29	1.19	-0.110431	0.0300649	0.6	0.0071417	0.890076	Cluster2
166	S21_L-1954	#N/A	unknown	Unknown	Positive	20	30	17	786.2	769.2	769.2, 193.0, 149.0, 385.1, 341.1	0.43	1.09	-0.0661565	0.19464	1	-0.00439211	0.932264	Cluster2
167	S21_S-2607	Stevastelin C3	putative	Other	Positive	50	30	15.92	614.4	227.2	227.2, 597.4, 133.1, 89.1, 271.2	0.55	0.66	-0.0608729	0.232794	0.69	0.0130714	0.800293	Cluster2
168	S21_L-3044	#N/A	unknown	Unknown	Positive	30	20	18.26	672.5	459.3	459.3, 133.1, 184.1, 177.1, 89.1	0.76	0.64	-0.114858	0.0240238	0.59	-0.000952514	0.985293	Cluster2
169	S21-5533	#N/A	unknown	Unknown	Positive	10	30	16.07	851.5	355.1	355.1, 184.1, 341.0	0.34	1.41	-0.0559842	0.27255	1.48	0.00314732	0.951433	Cluster2
170	S21_L-2546	#N/A	unknown	Unknown	Positive	10	30	13.43	620.4	423.3	423.3, 387.3, 405.3, 127.0, 369.2	0.48	0.82	-0.151679	0.00281131	0.56	-0.196229	0.000125682	Cluster2
171	S21-0133	#N/A	unknown	Unknown	Positive	50	10	13.6	620.4	423.3	423.3, 127.0, 261.2, 405.3, 99.0	0.62	1.12	-0.113956	0.0251615	0.85	-0.08758	0.0894863	Cluster2
172	S21-2514	#N/A	unknown	Unknown	Positive	20	20	15.91	625.4	428.3	428.3, 97.0, 145.0, 127.0, 380.3	0.57	0.92	-0.136164	0.00738392	0.67	-0.158221	0.00206075	Cluster2
173	S21-0272	#N/A	unknown	Unknown	Positive	70	10	15.38	624.4	409.3	409.3, 391.3, 127.0, 373.3, 445.3	0.62	1.16	-0.117898	0.0205089	1.12	-0.0772929	0.13413	Cluster2
174	S21-0514	(22S,25S)-1alpha,2beta,3alpha,5alpha-tetrahydroxy-furo-spirostane-26-yl O-beta-D-glucopyranoside|tupistroside C (isoform)	putative	Terpenoid	Positive	60	40	15.33	629.3	467.3	467.3, 449.3, 203.1, 372.1, 356.1	0.58	0.97	-0.123196	0.0154438	1.25	0.00419789	0.935253	Cluster2
175	S21-1075	(22S,25S)-1alpha,2beta,3alpha,5alpha-tetrahydroxy-furo-spirostane-26-yl O-beta-D-glucopyranoside|tupistroside C	putative	Terpenoid	Positive	30	40	15.94	629.4	449.3	449.3, 356.1, 372.1, 467.3, 203.1	0.54	1.03	-0.131375	0.00976781	1.28	-0.016736	0.746015	Cluster2
176	S21-0673	#N/A	unknown	Unknown	Positive	40	20	14.46	622.4	425.3	425.3, 407.3, 371.3, 389.3, 263.2	0.61	0.75	-0.129832	0.0106698	0.56	-0.238494	2.82585e-06	Cluster2
177	S21-1062	#N/A	unknown	Unknown	Positive	60	10	14.24	623.4	408.3	408.3, 426.3, 390.3, 372.3, 127.0	0.66	0.76	-0.129975	0.010583	0.7	-0.156352	0.00233088	Cluster2
178	S21-3284	#N/A	unknown	Unknown	Positive	40	10	13.74	596.4	399.3	399.3, 381.3, 127.0, 363.2, 345.2	0.6	1.02	-0.0730851	0.151814	0.59	-0.0869488	0.091829	Cluster2
179	S21-5492	#N/A	unknown	Unknown	Positive	40	20	13.67	597.4	400.3	400.3, 520.3, 382.3	0.5	0.98	-0.0788527	0.121961	0.68	-0.041434	0.422451	Cluster2
180	S21-1401	#N/A	unknown	Unknown	Positive	20	40	14.3	628.3	466.3	466.3, 355.1, 371.1, 267.0, 281.0	0.58	0.92	-0.115824	0.0228542	0.94	-0.0405363	0.432582	Cluster2
181	S21_L-5128	#N/A	unknown	Unknown	Positive	10	20	14.53	623.4	426.3	426.3, 518.3, 315.2, 459.3	0.58	0.89	-0.122429	0.0161014	0.68	-0.141206	0.00602549	Cluster2
182	S21-0283	#N/A	unknown	Unknown	Positive	50	10	14.28	622.4	425.3	425.3, 407.3, 389.3, 371.3, 263.2	0.68	0.87	-0.125694	0.0134626	0.62	-0.173918	0.000694992	Cluster2
183	S21_L-1621	#N/A	unknown	Unknown	Positive	60	10	14.23	534.4	355.3	355.3, 184.1, 353.3, 261.2, 517.3	0.66	1.32	-0.107103	0.0354255	0.98	-0.108368	0.0354357	Cluster2
184	mr0863	MGMG (18:2)	putative	Lipid	Positive	80	20	19.2	534.4	263.1	263.1, 355.2, 337.2, 245.2, 161.1	0.62	1.28	-0.124737	0.0141933	0.68	-0.187062	0.000259886	Cluster2
185	mr1813	#N/A	unknown	Unknown	Positive	80	20	19.1	534.364	263.1	263.1, 245.1, 337.2, 175.2	0.64	1.23	-0.128195	0.0117062	0.93	-0.0973423	0.0589916	Cluster2
186	mr514	#N/A	unknown	Unknown	Positive	20	20	17.5	532.3	261.2	261.2, 353.2, 243.3, 173.2	0.6	1.37	-0.119642	0.0187014	0.71	-0.188139	0.00023904	Cluster2
187	S21_L-1209	myxotyroside A	putative	Alkaloids	Positive	20	20	13.92	532.4	261.2	261.2, 121.1, 95.1, 135.1, 81.1	0.65	1.27	-0.124787	0.0141546	0.71	-0.229927	6.4792e-06	Cluster2
188	S21_S-3659	#N/A	unknown	Unknown	Positive	60	20	14.08	787.2	193	193.0, 237.1, 149.0, 577.1, 385.1	0.38	0.64	-0.00771091	0.879971	0.41	0.0114064	0.825292	Cluster2
189	S21_S-4068	#N/A	unknown	Unknown	Positive	10	20	14.09	761.2	193.1	193.1, 578.1, 726.2, 385.1, 149.0	0.59	0.74	-0.0086391	0.865652	0.48	-0.0836433	0.104909	Cluster2
190	S21_L-3733	#N/A	unknown	Unknown	Positive	40	20	11.99	668.4	235.2	235.2, 309.2, 217.2, 471.3, 489.3	0.66	1.98	-0.00866216	0.865297	0.8	0.046036	0.372735	Cluster2
191	S21_S-2114	#N/A	unknown	Unknown	Positive	20	10	14.26	651.4	633.4	633.4, 491.3, 181.1, 615.4, 401.2	0.53	1.69	-0.016736	0.743087	0.86	0.0832631	0.106503	Cluster2
192	S21-0876	#N/A	unknown	Unknown	Positive	70	20	12.49	656.2	621.2	621.2, 237.1, 429.1, 639.2, 577.1	0.4	1.08	-0.0521205	0.307076	0.69	-0.0271126	0.599736	Cluster2
193	n13006	#N/A	unknown	Unknown	Positive	40	20	18.7	594	577	ma237-1-004	0.47	1.02	-0.0464312	0.362948	1.34	0.00657097	0.898811	Cluster2
194	S21_S-0163	#N/A	unknown	Unknown	Positive	10	30	15.43	594.2	577.1	577.1, 149.0, 193.0, 385.1, 341.1	0.46	0.93	-0.0570235	0.263733	1.13	0.000431268	0.993341	Cluster2
195	S21-4033	#N/A	unknown	Unknown	Positive	80	20	12.01	592.3	395.2	395.2, 377.2, 341.2, 359.2, 413.3	0.54	1.26	-0.135508	0.00767626	0.82	-0.201294	8.29164e-05	Cluster2
196	S21_L-5515	#N/A	unknown	Unknown	Positive	50	30	11.9	856.5	353.3	353.3, 261.2, 163.1, 515.3, 335.3	0.63	1.93	-0.13501	0.00790516	1.77	-0.127825	0.0129967	Cluster2
197	S21-3489	#N/A	unknown	Unknown	Positive	40	20	12.08	856.5	353.3	353.3, 261.2, 163.1, 145.0, 515.3	0.66	1.97	-0.135929	0.00748746	1.7	-0.139728	0.00658056	Cluster2
198	S21_L-1643	#N/A	unknown	Unknown	Positive	70	20	4.75	421.2	256.1	256.1, 239.1, 228.1, 169.0, 230.1	0.56	1.5	-0.0555389	0.276388	1.08	-0.149029	0.00372891	Cluster2
199	mr1576	(3S,3'S,4R,4'R)-5,5',7,7'-Tetrahydroxy-4,4'-bis(4-hydroxyphenyl)-3,3',4,4'-tetrahydro-2H,2'H-3,3'-bichromene-2,2'-dione	putative	Other	Positive	60	30	1.58	543.131	381.1	381.1, 363.0, 494.5	0.48	1.55	-0.112919	0.0265268	0.96	-0.168515	0.00102119	Cluster2
200	S21_L-1484	#N/A	unknown	Unknown	Positive	50	50	1.1	885.3	543.1	543.1, 381.1, 707.2, 545.2, 705.2	0.45	1.49	-0.108561	0.0329841	0.83	-0.205546	5.80131e-05	Cluster2
201	mr1097	Chrysoeriol 7-O-rutinoside	putative	Flavonoid	Positive	70	40	8.61	609.181	301.1	301.1, 463.1, 327.1, 286.1	0.48	0.9	-0.113032	0.0263753	0.56	-0.099339	0.0539573	Cluster2
202	S21_L-1418	#N/A	unknown	Unknown	Positive	10	20	3.55	381.2	219.1	219.1, 261.1, 243.1, 132.1, 114.1	0.32	0.73	-0.127044	0.0124876	0.71	-0.184811	0.000309059	Cluster2
203	S21-2276	#N/A	unknown	Unknown	Positive	60	30	10.4	310.1	251.1	251.1, 207.1, 175.0	0.3	1.27	-0.0329542	0.518588	0.8	-0.000817245	0.987382	Cluster2
204	S21_S-1451	#N/A	unknown	Unknown	Positive	30	30	12.75	505.3	216.2	216.2, 121.1, 135.1, 233.2, 81.1	0.73	1.67	-0.0406509	0.425798	0.74	-0.0487826	0.344861	Cluster2
205	S21_S-4402	#N/A	unknown	Unknown	Positive	80	10	13.6	506.3	327.3	327.3, 235.2, 489.3, 217.2, 309.2	0.72	2.24	-0.0495253	0.331818	0.71	-0.0342834	0.506915	Cluster2
206	S21_L-2393	#N/A	unknown	Unknown	Positive	20	20	10.64	828.4	325.2	325.2, 233.2, 163.1, 469.3, 215.2	0.7	1.98	-0.0189385	0.710706	1.14	0.00257394	0.960273	Cluster2
207	S21_S-0702	#N/A	unknown	Unknown	Positive	70	40	12.48	990.6	325.2	325.2, 504.3, 469.3, 307.2, 487.3	0.78	1.45	-0.0268763	0.598597	1.06	-0.0331406	0.521189	Cluster2
208	S21-5551	#N/A	unknown	Unknown	Positive	20	30	10.65	829.4	325.2	325.2, 469.3, 233.2, 163.1, 488.3	0.7	1.41	0.00544167	0.915133	0.78	0.0130492	0.800625	Cluster2
209	S21_L-3203	#N/A	unknown	Unknown	Positive	20	20	11.25	649.3	325.2	325.2, 233.2, 215.2, 307.2, 469.3	0.67	1.66	0.0208266	0.683351	1.07	0.0929541	0.0714269	Cluster2
210	S21_L-0424	#N/A	unknown	Unknown	Positive	10	30	11.25	666.4	325.2	325.2, 233.2, 215.2, 487.3, 469.3	0.58	2.02	-0.0228827	0.654027	1.27	0.0368889	0.475154	Cluster2
211	S21_L-5626	#N/A	unknown	Unknown	Positive	50	20	11.53	650.3	326.2	326.2, 488.3, 234.2, 470.3, 215.2	0.52	1.98	-0.0147815	0.772211	1.06	0.0508513	0.324766	Cluster2
212	S21_L-0122	#N/A	unknown	Unknown	Positive	80	50	12.98	890.5	476.3	476.3, 335.3, 458.3, 304.3, 261.2	0.12	1.15	0.0216897	0.670981	0.85	0.00486623	0.924973	Cluster2
213	S21_L-1853	#N/A	unknown	Unknown	Positive	10	20	18.57	576.3	531.3	531.3, 221.1, 103.1, 147.1, 59.0	0.06	0.41	-0.0655824	0.198549	0.75	0.00735612	0.886797	Cluster2
214	mr550	#N/A	unknown	Unknown	Positive	50	30	18.7	637.5	577.1	577.1	0.41	0.48	-0.0378918	0.457901	0.93	0.00719017	0.889335	Cluster2
215	S21_S-3611	#N/A	unknown	Unknown	Positive	20	60	15.49	578.1	149	149.0, 193.0, 386.1, 342.1, 121.0	0.49	0.69	-0.0447515	0.380587	0.86	0.0287849	0.577418	Cluster2
216	S21_S-3135	#N/A	unknown	Unknown	Positive	20	30	15.98	570.4	227.2	227.2, 553.4, 535.3, 488.1, 510.1	0.45	0.28	-0.0735461	0.149241	0.93	-0.0051896	0.920003	Cluster2
217	mr539	#N/A	unknown	Unknown	Positive	50	30	21.4	600.5	583.5	583.5, 311.3, 177.2, 121.1, 89.1	0.28	0.65	-0.0818829	0.108225	0.93	0.025008	0.628364	Cluster2
218	S21_S-2332	#N/A	unknown	Unknown	Positive	20	30	15.14	665.5	648.5	648.5, 133.1, 89.1, 277.2, 177.1	0.51	0.58	-0.102876	0.0433829	0.58	0.0567287	0.2719	Cluster2
219	S21_S-0998	#N/A	unknown	Unknown	Positive	50	30	15.18	620.4	603.4	603.4, 277.2, 133.1, 233.2, 89.1	0.45	0.6	-0.106928	0.0357273	0.52	0.0279636	0.58833	Cluster2
220	S21_S-1527	#N/A	unknown	Unknown	Positive	10	30	15.08	708.5	691.5	691.5, 133.1, 89.1, 277.2, 233.2	0.49	0.93	-0.0821061	0.107263	0.66	0.0337163	0.513973	Cluster2
221	S21_L-5494	#N/A	unknown	Unknown	Positive	70	50	15.53	590.4	87	87.0, 175.1, 345.0, 133.1, 247.2	0.32	0.71	-0.092358	0.069903	0.31	0.0161467	0.754667	Cluster2
222	S21_S-0793	#N/A	unknown	Unknown	Positive	20	30	15.88	658.5	227.2	227.2, 461.3, 600.4, 201.1, 335.3	0.35	0.7	-0.0662757	0.193835	0.39	0.0187398	0.71684	Cluster2
223	S21_S-1216	#N/A	unknown	Unknown	Positive	20	30	15.12	664.5	647.4	647.4, 133.1, 277.2, 233.2, 89.1	0.46	0.76	-0.0680555	0.182109	0.66	0.0910989	0.0772915	Cluster2
224	mr457	#N/A	unknown	Unknown	Positive	20	10	1.8	476.2	163.1	163.1, 330.2, 168.2, 121.1	0.58	0.9	0.0839691	0.0994982	0.98	-0.00693055	0.893306	Cluster2
225	mr823	#N/A	unknown	Unknown	Positive	10	30	1.8	638.3	163	163.0, 85.1, 133.9, 97.0	0.67	1.19	0.0937012	0.0659131	1.38	0.0747327	0.147546	Cluster2
226	mr416	#N/A	unknown	Unknown	Positive	40	40	17.1	429.1	297.2	297.2, 393.1, 351.1, 323.2, 308.2, 267.2	0.39	0.42	0.011494	0.821904	0.35	-0.0210446	0.683787	Cluster2
227	mr427	Glycitin	putative	Flavonoid	Positive	10	20	12.5	447.3	237.1	237.1, 429.1, 385.1, 193.2, 148.2	0.17	0.6	-0.000538281	0.991589	0.61	-0.000470528	0.992735	Cluster2
228	S21_L-5895	UNII-SUY5TYP54E	putative	Phenylethanoid	Positive	30	20	10.45	447.2	237.1	237.1, 430.1, 193.0, 219.1, 149.0	0.26	0.51	0.0248106	0.627006	0.42	-0.0890269	0.0842972	Cluster2
229	S21_L-4145	#N/A	unknown	Unknown	Positive	10	30	10.7	599.3	316.2	316.2, 334.2, 582.3, 298.2, 270.2	0.5	2.15	-0.0331276	0.516389	1.72	0.0468701	0.364127	Cluster2
230	S21-3616	#N/A	unknown	Unknown	Positive	50	40	8.92	594.2	146.1	146.1, 497.2, 174.1, 192.1, 318.1	0.67	1.87	0.0401168	0.431908	2.81	0.0941854	0.0677388	Cluster2
231	S21-5488	#N/A	unknown	Unknown	Positive	50	10	8.98	595.3	498.2	498.2, 146.1, 174.1, 455.2, 337.1	0.73	1.84	-0.0154369	0.762407	4.02	0.0714059	0.166477	Cluster2
232	S21_L-5542	#N/A	unknown	Unknown	Positive	70	20	3.73	386.2	227.2	227.2, 70.1, 209.2, 96.1, 84.1	0.62	2.57	-0.0631537	0.215722	2.31	-0.09285	0.0717461	Cluster2
233	S21_S-4436	#N/A	unknown	Unknown	Positive	20	20	3.99	564.2	367.1	367.1, 385.1, 167.1, 177.1, 209.1	0.63	1.06	-0.0821236	0.107188	0.88	-0.150174	0.00346951	Cluster2
234	mr346	#N/A	unknown	Unknown	Positive	20	20	7	325.1	191.2	191.2, 307.2, 173.1, 145.1, 99.0	0.68	0.7	-0.0628416	0.218003	0.61	-0.132422	0.0100535	Cluster2
235	S21_L-2173	#N/A	unknown	Unknown	Positive	30	30	5.2	411.2	191.1	191.1, 307.1, 120.1, 203.1, 290.1	0.5	0.72	-0.0269534	0.597549	0.58	-0.0383555	0.457767	Cluster2
236	S21_L-4758	#N/A	unknown	Unknown	Positive	40	10	5.97	367.1	221	221.0, 130.1, 238.0	0.56	1.53	-0.0250256	0.624023	1.05	0.00107694	0.983372	Cluster2
237	mr1079	N', N''-p-Coumaroyl, Feruloylspermidine	putative	Alkaloids	Positive	10	40	6.84	468.25	204.2	204.2, 234.1, 147.2, 177.2, 292.2	0.55	0.51	-0.0380874	0.455581	1.1	0.169479	0.00095423	Cluster2
238	S21_S-0308	#N/A	unknown	Unknown	Positive	50	40	7	793.4	774.6	774.6, 531.2, 772.3, 777.2, 416.3	0.51	0.82	-0.0664481	0.192676	1.26	0.00405533	0.937447	Cluster2
239	S21_S-0032	#N/A	unknown	Unknown	Positive	40	10	7.22	922.7	905.7	905.7, 887.7, 774.6, 322.2, 435.3	0.52	0.88	-0.0614051	0.228728	1.21	0.012099	0.814869	Cluster2
240	S21_S-0035	#N/A	unknown	Unknown	Positive	40	10	7.22	927.7	905.7	905.7, 311.1, 608.2, 140.1, 814.6	0.34	0.83	-0.046887	0.358252	1.07	0.0280513	0.58716	Cluster2
241	S21-2053	#N/A	unknown	Unknown	Positive	30	30	4.78	472.2	341.1	341.1, 323.1, 395.1, 313.1, 171.1	0.37	1.73	0.00235387	0.963234	1.35	-0.0897877	0.0816676	Cluster2
242	S21-2719	#N/A	unknown	Unknown	Positive	40	10	4.04	776.2	310.2	310.2, 251.1, 312.2, 696.2, 694.3	0.46	1.87	-0.0143283	0.779011	2.28	0.00150759	0.976725	Cluster2
243	S21-4448	#N/A	unknown	Unknown	Positive	50	10	4.29	775.1	310.2	310.2, 695.2, 693.2, 251.1, 619.3	0.44	1.79	-0.017622	0.730003	3.73	-0.00751628	0.88435	Cluster2
244	S21_L-4996	#N/A	unknown	Unknown	Positive	50	30	19.26	477.2	395.2	395.2, 313.2, 305.3, 406.2	0.3	0.66	0.00903758	0.859518	0.45	-0.0642639	0.21316	Cluster2
245	S21_S-5623	#N/A	unknown	Unknown	Positive	80	30	9.91	600.3	253.2	253.2, 271.2, 299.2	0.44	2.33	-0.00187078	0.970775	3.75	-0.0127715	0.804781	Cluster2
246	S21-2960	#N/A	unknown	Unknown	Positive	50	20	9.46	677.3	554.3	554.3, 522.2, 381.1, 353.1, 494.2	0.59	6.55	-0.0929824	0.0680246	1.92	0.0223242	0.665689	Cluster2
247	S21-1009	#N/A	unknown	Unknown	Positive	50	10	8.59	633.3	601.3	601.3, 339.1, 337.1, 478.2, 460.2	0.74	2.53	-0.161861	0.0014187	2.33	-0.100033	0.0522933	Cluster2
248	S21-4523	#N/A	unknown	Unknown	Positive	70	20	8.36	663.3	540.2	540.2, 631.3, 496.2	0.7	2.35	-0.209381	3.37749e-05	1.94	-0.0840495	0.103226	Cluster2
249	S21_L-1045	#N/A	unknown	Unknown	Positive	50	20	5.49	423.1	179	179.0, 294.1, 277.1, 162.0, 191.1	0.84	3.52	-0.100202	0.0491578	3.21	-0.0210655	0.68349	Cluster2
250	S21_S-3139	#N/A	unknown	Unknown	Positive	60	50	6.71	422.2	153.1	153.1, 225.1, 165.1, 207.1, 123.1	0.65	0.86	-0.191086	0.000158773	0.64	-0.2257	9.64562e-06	Cluster2
251	S21_S-0031	Quercetin 3-(6''''-sinapylsophorotrioside)	putative	Flavonoid	Positive	40	50	4.46	995.3	303	303.0, 207.1, 465.1, 351.1, 627.2	0.82	1.81	0.0495329	0.331744	2.29	0.0757617	0.142036	Cluster2
252	S21_S-1474	#N/A	unknown	Unknown	Positive	20	20	4.09	996.3	465.1	465.1, 369.1, 303.0, 207.1, 351.1	0.87	1.81	0.0807165	0.11336	2.58	0.0682173	0.186274	Cluster2
253	S21_S-1345	#N/A	unknown	Unknown	Positive	40	30	3.21	791.2	467.1	467.1, 465.1, 629.2, 627.1, 304.1	0.81	1.37	0.0904671	0.0758528	1.17	0.0599601	0.245482	Cluster2
254	S21_S-0482	Quercetin 3-sophorotrioside (isoform)	putative	Flavonoid	Positive	10	30	4.25	789.2	303.1	303.1, 465.1, 627.2, 145.0, 85.0	0.8	1.41	0.0872808	0.0868038	1.36	0.0733822	0.155023	Cluster2
255	S21_S-1744	#N/A	unknown	Unknown	Positive	80	40	2.97	790.2	304.1	304.1, 466.1, 628.2, 287.1, 449.1	0.82	1.33	0.0602469	0.237643	1.21	0.0574057	0.26621	Cluster2
256	S21_S-1800	#N/A	unknown	Unknown	Positive	40	60	4.32	790.2	303.1	303.1, 466.1, 145.0, 85.0, 127.0	0.82	1.33	0.0193852	0.704198	1.26	0.00822166	0.873584	Cluster2
257	S21_S-0033	Quercetin 3-sophorotrioside	putative	Flavonoid	Positive	40	20	3.7	789.2	303	303.0, 465.1, 627.2, 85.0, 145.0	0.79	1.63	0.0324115	0.525502	1.84	0.0831631	0.106926	Cluster2
258	S21_S-0671	#N/A	unknown	Unknown	Positive	40	20	3.72	791.2	467.1	467.1, 303.0, 465.1, 629.2, 627.2	0.83	1.43	0.017243	0.735591	1.29	-0.0063823	0.901702	Cluster2
259	mr1220	Kaempferol 3-O-glucoside-2‘-O-rhamnoside	standard	Flavonoid	Positive	60	20	7.84	595.3	449.1	449.1, 287.1	0.53	0.66	0.0451742	0.3761	0.74	-0.0395306	0.444095	Cluster2
260	S21-2576	#N/A	unknown	Unknown	Positive	30	10	6.16	818.2	369.1	369.1, 207.1, 532.2, 287.1, 656.2	0.77	1.16	0.0854676	0.0935826	1.03	0.0725501	0.159771	Cluster2
261	S21_S-1147	#N/A	unknown	Unknown	Positive	10	20	3.58	965.3	355.1	355.1, 193.0, 449.1, 287.1, 337.1	0.86	1.6	0.029228	0.566985	1.28	0.0255149	0.621416	Cluster2
262	S21_S-4611	#N/A	unknown	Unknown	Positive	60	20	5.55	966.3	449.1	449.1, 355.1, 949.3, 611.2, 339.1	0.82	1.22	0.097246	0.0562735	0.98	0.0405107	0.432872	Cluster2
263	S21_S-0379	Flavonol base + 4O, O-Hex-dHex-Hex-Coumaroyl	putative	Flavonoid	Positive	10	60	4.87	919.3	147	147.0, 309.1, 287.1, 449.1, 291.1	0.79	3.03	0.0472142	0.354904	1.57	-0.0208881	0.686013	Cluster2
264	S21_S-1440	#N/A	unknown	Unknown	Positive	30	30	5.27	951.3	339.1	339.1, 177.1, 449.1, 287.1, 322.1	0.75	1.22	0.115151	0.0236632	1.1	0.0167426	0.745919	Cluster2
265	S21-3651	quercetin 3-(2'''-caffeylsophoroside)-7-glucoside|quercetin 3-O-(2"-O-((2"'-trans-caffeyl)-beta-D-glucopyranosyl)-beta-D-glucopyranoside)-7-O-beta-D-glucopyranoside|quercetin 3-O-{2"-O-[(2"'-trans-caffeyl)-beta-D-glucopyranosyl]-beta-D-glucopyranoside}-7-O-beta-D-glucopyranoside	putative	Flavonoid	Positive	80	60	5.82	951.2	287.1	287.1, 611.2, 449.1, 207.1, 880.4	0.76	1.16	0.106527	0.0364302	0.79	0.0752265	0.144882	Cluster2
266	S21_L-3992	#N/A	unknown	Unknown	Positive	60	40	3.24	620.3	183.1	183.1, 167.1, 123.0, 155.1, 225.1	0.45	0.99	0.0020214	0.968424	1.16	-0.0713161	0.167012	Cluster2
267	S21-3029	#N/A	unknown	Unknown	Positive	20	20	5.18	730.3	265.1	265.1, 371.1, 235.1, 205.1, 389.2	0.4	1.15	-0.0806506	0.113656	1.25	-0.153312	0.00283987	Cluster2
268	S21-4532	#N/A	unknown	Unknown	Positive	10	30	6.08	926.4	711.3	711.3, 891.3, 369.1, 341.1, 387.1	0.48	0.83	-0.0218534	0.668643	0.99	-0.0897824	0.0816858	Cluster2
269	S21_L-4186	#N/A	unknown	Unknown	Positive	50	50	2.57	509.2	166.1	166.1, 120.1, 290.2, 220.1, 344.2	0.47	0.67	-0.0824221	0.105914	0.75	-0.0459225	0.373916	Cluster2
270	mr376	#N/A	unknown	Unknown	Positive	30	30	6.9	363.2	305.2	305.2, 243.3, 201.0, 167.1	0.28	0.42	-0.0278408	0.585536	0.66	-0.109155	0.0341154	Cluster2
271	S21_L-6043	#N/A	unknown	Unknown	Positive	70	50	20.48	587.5	105	105.0, 71.1, 85.1, 57.1, 73.0	0.55	0.18	0.0178024	0.727348	0.29	-0.00591493	0.908868	Cluster2
272	S21_S-0449	#N/A	unknown	Unknown	Positive	20	40	1.05	399.1	219	219.0, 381.1, 250.1, 97.0, 136.1	0.69	0.69	0.00323172	0.949538	0.42	0.0338789	0.511944	Cluster2
273	S21-3253	#N/A	unknown	Unknown	Positive	40	50	0.89	558	257	257.0, 225.0, 265.0, 241.0, 99.0	0.52	1.04	-0.0618743	0.225184	0.87	-0.0521791	0.312276	Cluster2
274	mr1473	Citroflex 2	putative	Lipid	Positive	40	10	12.2	277.213	157	157.0, 203.1, 115.0, 69.0	0.19	0.23	-0.0228327	0.654735	0.71	-0.0627767	0.223964	Cluster2
275	S21-0378	#N/A	unknown	Unknown	Positive	70	20	20.19	479.3	315.2	315.2, 397.2, 121.0	0.33	0.27	-0.0620991	0.223501	0.54	-0.16288	0.00150726	Cluster2
276	S21-3208	loba-8,10,13,15,17-pentaene	putative	Terpenoid	Positive	30	10	19.45	271.2	187.1	187.1, 93.1, 145.1, 135.1, 107.1	0.42	0.36	-0.0437471	0.39138	0.46	-0.104524	0.0425289	Cluster2
277	S21_L-4771	#N/A	unknown	Unknown	Positive	20	20	16.09	488.2	471.2	471.2, 398.2, 326.2, 406.2	0.19	0.24	-0.111459	0.028557	0.37	-0.0545885	0.290427	Cluster2
278	S21_S-1892	#N/A	unknown	Unknown	Positive	40	30	15.03	752.5	735.5	735.5, 133.1, 277.2, 89.1, 233.2	0.62	0.6	-0.0839605	0.0995329	0.59	-0.0051571	0.920502	Cluster2
279	S21_L-2436	#N/A	unknown	Unknown	Positive	10	30	19.19	655.1	638.3	638.3, 467.1, 541.1, 582.3, 211.0	0.1	0.75	-0.0780552	0.125793	0.83	0.000843955	0.986969	Cluster2
280	S21-5888	#N/A	unknown	Unknown	Positive	50	20	19.63	570.4	371.2	371.2, 133.1, 387.1, 89.1, 223.1	0.74	0.42	-0.0879973	0.0842366	0.55	-0.0989834	0.0548268	Cluster2
281	S21_S-2132	#N/A	unknown	Unknown	Positive	80	20	16.29	702.5	371.1	371.1, 445.1, 655.4, 429.1, 667.2	0.35	3.31	-0.0548044	0.2828	4.29	-0.0401112	0.437427	Cluster2
282	S21_L-0730	gnetifolin E	putative	Other	Positive	30	60	6.23	449.2	287.1	287.1, 185.0, 269.1, 302.1, 247.1	0.42	0.52	0.147269	0.00373372	0.45	0.11821	0.021696	Cluster2
283	S21_S-0928	#N/A	unknown	Unknown	Positive	30	10	3.39	774.2	450.1	450.1, 612.2, 287.1	0.82	0.9	0.0597875	0.241247	1	0.103627	0.0443465	Cluster2
284	S21-3054	#N/A	unknown	Unknown	Positive	30	10	3.47	775.1	451.1	451.1, 287.1, 449.1, 613.2, 146.1	0.82	0.9	0.0872126	0.0870514	0.77	0.152971	0.0029028	Cluster2
285	S21_S-1977	Cyanidin 3,5,3'-tri-O-glucoside	putative	Other	Positive	60	10	2.85	774.2	287.1	287.1, 450.1, 612.2, 85.0, 145.0	0.81	0.77	0.0539024	0.29081	0.82	0.122771	0.0170838	Cluster2
286	S21_S-0086	quercetin-3,7-di-O-beta-D-glucopyranoside-4'-O-alpha-L-rhamnopyranoside (isoform)	putative	Flavonoid	Positive	80	10	4.61	773.2	287.1	287.1, 449.1, 85.0, 611.2, 145.0	0.79	0.78	0.121687	0.0167604	0.75	0.128803	0.0123138	Cluster2
287	S21_S-5067	6-hydroxykaempferol 3-O-beta-rutinoside-6-beta-D-glucoside	putative	Flavonoid	Positive	80	20	2.68	775.2	287.1	287.1, 451.1, 449.1, 613.2	0.78	0.68	0.101391	0.0465146	0.69	0.113275	0.0278644	Cluster2
288	S21-3640	#N/A	unknown	Unknown	Positive	70	60	3.51	795.2	308.1	308.1, 294.1, 146.1, 132.0, 698.2	0.66	0.65	0.117855	0.0205553	0.91	0.106044	0.0395926	Cluster2
289	S21_S-2229	Kaempferol 3-sophorotrioside-7-glucoside	putative	Flavonoid	Positive	80	60	3.5	935.3	287.1	287.1, 611.2, 773.2, 449.1, 325.1	0.73	1.07	0.085836	0.092172	0.95	0.140308	0.00635754	Cluster2
290	S21_S-3257	3',7-Di-O-beta-D-glucopyranside-Rutin	putative	Flavonoid	Positive	20	30	2.98	935.3	287.1	287.1, 611.2, 449.1, 773.2, 325.1	0.79	0.92	0.108657	0.0328291	0.94	0.116195	0.0240553	Cluster2
291	S21_L-2255	#N/A	unknown	Unknown	Positive	10	40	18.59	705.2	357.1	357.1, 355.1, 223.1, 342.0, 282.1	0.26	0.53	-0.0351411	0.491209	1.14	0.00637314	0.901842	Cluster2
292	S21_L-2423	#N/A	unknown	Unknown	Positive	40	10	1.32	489.2	130	130.0, 147.1, 84.0, 101.1, 143.0	0.45	1.15	-0.307421	6.81508e-10	0.93	-0.335845	2.16103e-11	Cluster2
293	mr4041	1-methylguanosine	putative	Nucleic acid derivative	Positive	70	10	4.29	298.27	166.27		0.81	0.64	-0.0829597	0.103648	0.69	-0.0553517	0.283725	Cluster2
294	mr4043	N2-methylguanosine	putative	Nucleic acid derivative	Positive	60	10	4.53	298.27	166.27		0.84	0.61	-0.105159	0.0389158	0.62	-0.0630901	0.221656	Cluster2
295	S21_S-0908	#N/A	unknown	Unknown	Positive	60	30	17.94	703.5	356.1	356.1, 267.0, 281.1, 341.0, 73.0	0.23	8.31	-0.0271074	0.595456	3.67	-0.000844403	0.986962	Cluster2
296	S21_L-4622	#N/A	unknown	Unknown	Positive	80	10	1.45	684.3	163.1	163.1, 325.1, 145.0, 487.2, 429.1	0.24	0.57	0.0484484	0.342452	0.63	0.0770334	0.135445	Cluster2
297	S21-0709	Flavone base + 3O, 2MeO, O-guaiacylglycerol-Hex	putative	Flavonoid	Positive	30	30	1.04	689.2	527.2	527.2, 365.1, 509.1, 407.1, 467.1	0.41	0.38	0.0561546	0.271091	0.62	0.124751	0.0153647	Cluster2
298	mr627	#N/A	unknown	Unknown	Positive	70	20	1.3	656.2	377.2	377.2, 501.6	0.44	0.54	-0.0747619	0.142613	1.47	0.0589019	0.253928	Cluster2
299	S21_L-5847	#N/A	unknown	Unknown	Positive	20	10	2.15	446.2	152.1	152.1, 117.0, 236.0, 130.0	0.76	0.53	-0.100478	0.048533	0.8	-0.0174674	0.735321	Cluster2
300	mr1432	#N/A	unknown	Unknown	Positive	40	10	21.6	336.312	89	89.0, 91.2	0.51	0.23	-0.0731253	0.151588	0.53	-0.152579	0.00297684	Cluster2
301	mr1462	D-(+)-Maltose	putative	Other	Positive	30	10	1.86	365.105	203.3	203.3	0.67	0.42	-0.0675623	0.185305	1.12	0.0485718	0.346952	Cluster2
302	S21_L-0174	#N/A	unknown	Unknown	Positive	20	20	18.82	702.2	371.1	371.1, 355.1, 661.3, 429.1, 445.1	0.43	4.14	-0.0933298	0.0669973	6.78	-0.0468461	0.364373	Cluster2
303	S21_S-1113	#N/A	unknown	Unknown	Positive	20	30	18.27	704.5	355.1	355.1, 281.1, 357.1, 267.0, 184.1	0.34	3.27	-0.0522892	0.30551	2.51	0.0475609	0.357092	Cluster2
304	S21_S-1703	#N/A	unknown	Unknown	Positive	80	20	16.79	704.4	371.1	371.1, 355.1, 269.0, 223.1, 431.1	0.35	3.34	-0.0776861	0.127598	2.39	0.0163608	0.75152	Cluster2
305	S21_S-4792	#N/A	unknown	Unknown	Positive	20	50	5.87	790.3	268.1	268.1, 219.1, 207.1, 628.2, 189.1	0.71	1.97	0.0544361	0.286052	3.59	0.00314023	0.951542	Cluster2
306	S21-3677	#N/A	unknown	Unknown	Positive	60	40	4.75	732.3	219.1	219.1, 237.1, 177.1, 391.2, 189.1	0.57	1.15	0.0135774	0.790316	1.29	-0.116916	0.0231862	Cluster2
307	S21-0169	#N/A	unknown	Unknown	Positive	10	20	4.58	702.3	219.1	219.1, 189.1, 221.1, 523.2, 201.1	0.67	1.2	0.0313847	0.538711	1.26	-0.0882177	0.0871686	Cluster2
308	S21-0567	#N/A	unknown	Unknown	Positive	10	20	4.61	703.3	219.1	219.1, 237.1, 524.2, 189.1, 382.2	0.7	1.3	0.0307281	0.547243	1.45	-0.057667	0.264036	Cluster2
309	mr423	#N/A	unknown	Unknown	Positive	70	40	6.5	436.2	139.1	139.1, 261.1, 171.1, 151.1, 111.1, 99.1	0.58	0.71	-0.00838071	0.869634	0.88	-0.146853	0.00427108	Cluster2
310	S21_S-4241	#N/A	unknown	Unknown	Positive	70	20	3.61	436.1	195.1	195.1, 127.0, 171.1, 85.0, 419.1	0.66	0.85	0.027255	0.593453	0.73	-0.115925	0.0243866	Cluster2
311	S21_L-1781	#N/A	unknown	Unknown	Positive	80	20	3.97	676.2	347.1	347.1, 329.1, 137.1, 299.1, 317.1	0.75	2.07	0.0174878	0.73198	2.11	-0.0155323	0.763721	Cluster2
312	S21-4390	#N/A	unknown	Unknown	Positive	30	20	4.65	544.2	162.1	162.1, 299.1, 137.1, 149.1, 329.1	0.69	0.94	-0.00125003	0.98047	1.08	-0.133495	0.00945877	Cluster2
313	mr329	N-[Methyl(7H-purin-6-yl)carbamoyl]-L-threonine	putative	Alkaloids	Positive	40	30	6.4	295.2	150.2	150.2, 201.1, 159.1, 99.0	0.61	1.25	-0.0991068	0.0517007	1.94	-0.26467	1.8364e-07	Cluster2
314	S21_L-3863	Broussoflavan A	putative	Flavonoid	Positive	40	20	4.42	427.2	150.1	150.1, 295.1, 70.1, 159.1, 110.1	0.42	0.68	-0.105317	0.0386224	0.72	-0.185664	0.000289489	Cluster2
315	mr1541	(2S,3R)-2-{[{9-[(2R,3R,4S,5R)-3,4-Dihydroxy-5-(hydroxymethyl)tetrahydro-2-furanyl]-9H-purin-6-yl}(methyl)carbamoyl]amino}-3-hydroxybutanoic acid	putative	Nucleic acid derivative	Positive	20	40	6.64	427.158	150.2	150.2, 295.1, 247.2, 201.1, 136.1	0.47	0.47	-0.0264588	0.604292	0.79	-0.173034	0.000740717	Cluster2
316	n03105	#N/A	unknown	Unknown	Positive	70	40	6.66	428.1	150.1	ma237-1-007	0.48	0.48	-0.0703724	0.16764	0.68	-0.175218	0.000632461	Cluster2
317	mr1908	#N/A	unknown	Unknown	Positive	70	40	1.29	737.1	278.9	278.9, 376.9, 540.8, 316.8	0.64	0.66	-0.0383406	0.452588	0.59	-0.0475045	0.357663	Cluster2
318	S21_S-3201	#N/A	unknown	Unknown	Positive	50	30	4.66	991.3	369.1	369.1, 207.1, 449.1, 287.1, 317.1	0.6	1.09	0.0728587	0.15309	1.34	-0.0473791	0.358935	Cluster2
319	S21-0224	#N/A	unknown	Unknown	Positive	20	20	4.71	996.3	369.1	369.1, 979.3, 449.1, 207.1, 351.1	0.59	0.78	0.0819838	0.107789	0.56	-0.00128017	0.980235	Cluster2
320	S21-0572	#N/A	unknown	Unknown	Positive	20	20	6.11	996.3	369.1	369.1, 207.1, 655.2, 979.3, 287.1	0.63	0.78	0.080987	0.112153	0.59	0.0337335	0.513758	Cluster2
321	S21-1103	#N/A	unknown	Unknown	Positive	50	10	5.51	996.3	979.3	979.3, 817.2, 207.1, 655.2, 369.1	0.62	0.67	0.137624	0.00676894	0.5	0.035015	0.497887	Cluster2
322	S21-1220	#N/A	unknown	Unknown	Positive	80	10	6.1	997.3	980.3	980.3, 207.1, 369.1, 287.1, 656.2	0.59	0.83	0.0420213	0.410353	0.72	-0.0958269	0.0630664	Cluster2
323	S21-3192	#N/A	unknown	Unknown	Positive	80	10	3.28	536.2	195.1	195.1, 357.1, 281.1, 177.1, 519.1	0.76	1.51	-0.0119957	0.814269	1.38	-0.0351222	0.496572	Cluster2
324	S21-4294	#N/A	unknown	Unknown	Positive	60	20	3.95	536.2	195.1	195.1, 251.1, 310.2, 207.1, 175.0	0.8	1.45	-0.00576992	0.910035	1.76	0.00380721	0.941267	Cluster2
325	mr1482	2-(hydroxymethyl)-5-[6-[(4-hydroxyphenyl)methylamino]purin-9-yl]tetrahydrofuran-3,4-diol	putative	Nucleic acid derivative	Positive	30	10	6.68	374.181	195.1	195.1, 177.1, 137.1	0.51	0.98	-0.142018	0.00518432	1.13	-0.180772	0.000419646	Cluster2
326	S21_L-2977	#N/A	unknown	Unknown	Positive	20	40	4.11	374.1	177.1	177.1, 195.1, 145.0, 117.0, 180.1	0.44	0.94	-0.13673	0.00713995	1.05	-0.148015	0.0039733	Cluster2
327	S21_L-0451	#N/A	unknown	Unknown	Positive	40	30	4.9	760.3	225.1	225.1, 207.1, 195.1, 177.1, 404.2	0.46	0.99	-0.0895804	0.078781	1.35	-0.130319	0.0113173	Cluster2
328	S21_L-1520	#N/A	unknown	Unknown	Positive	20	40	4.9	765.2	409.1	409.1, 379.1, 185.0, 247.1, 217.0	0.59	1.16	-0.084432	0.0976397	1.36	-0.0567379	0.271821	Cluster2
329	S21_L-3239	#N/A	unknown	Unknown	Positive	80	20	4.63	572.3	344.2	344.2, 197.1, 169.1, 70.1, 201.1	0.67	1.22	-0.0783922	0.124163	1.43	-0.120414	0.0193477	Cluster2
330	S21_L-4307	#N/A	unknown	Unknown	Positive	50	50	1.68	748.3	177	177.0, 132.1, 339.1, 485.1, 141.0	0.61	0.77	-0.0592351	0.24563	0.74	-0.0733481	0.155216	Cluster2
331	S21_S-4355	#N/A	unknown	Unknown	Positive	80	30	5.55	616.3	209.1	209.1, 149.1, 181.1, 177.1, 161.1	0.56	1.47	-0.173618	0.000612456	1.94	-0.0810229	0.11629	Cluster2
332	S21-3879	#N/A	unknown	Unknown	Positive	70	40	4.85	778.3	209.1	209.1, 371.1, 193.1, 275.1, 191.1	0.63	1.32	-0.08006	0.116334	1.89	-0.193286	0.000159283	Cluster2
333	S21_L-1851	#N/A	unknown	Unknown	Positive	40	40	3.93	515.1	148.1	148.1, 394.1, 146.1, 70.1, 120.1	0.83	1.67	-0.0227505	0.655897	2.25	-0.0928332	0.0717977	Cluster2
334	S21_S-5316	#N/A	unknown	Unknown	Positive	70	40	1.71	455.2	162.1	162.1, 120.1, 263.0, 136.1, 261.1	0.61	0.72	-0.122238	0.0162688	0.8	-0.219327	1.73246e-05	Cluster2
335	mr2098	IAA-Glu	putative	Alkaloids	Positive	40	30	9.07	305	130		0.82	2.4	-0.126592	0.0128068	2.2	-0.180647	0.000423607	Cluster2
336	S21-3131	Sphalleroside A	putative	Phenylethanoid	Positive	20	30	2.45	343.1	181.1	181.1, 110.0, 135.0, 165.1, 162.1	0.44	0.29	-0.0574276	0.260359	0.58	-0.119623	0.0201636	Cluster2
337	mr134	Feruloyl putrescine O-hexoside (isoform)	putative	Alkaloids	Positive	50	40	1.8	427.2	177.1	177.10, 265.2, 145.1, 117.1	0.59	0.65	0.0423782	0.406385	1.15	0.111026	0.0311435	Cluster2
338	S21_L-3258	#N/A	unknown	Unknown	Positive	50	40	2.15	455.2	136.1	136.1, 156.1, 239.1	0.22	1.77	-0.0227362	0.656099	1.37	-0.216579	2.21844e-05	Cluster2
339	mr1441	Apigenin 6-C-glucoside	standard	Flavonoid	Positive	20	30	7.93	433.113	283.1	283.1, 313.1, 337.1, 367.1, 397.1	0.6	0.45	0.0104669	0.837588	0.47	-0.0168367	0.744539	Cluster2
340	mr1641	N-Undecanoylglycine	putative	Lipid	Positive	70	20	11.3	244.264	163.2	163.2, 209.0, 226.2, 145.2	0.22	0.48	-0.0522042	0.306298	0.88	-0.0049019	0.924424	Cluster2
341	S21_S-3042	#N/A	unknown	Unknown	Positive	80	30	14.69	437.4	402.3	402.3, 385.3, 420.3, 95.1, 81.1	0.36	0.98	-0.0618687	0.225227	4.62	0.0862026	0.0946612	Cluster2
342	S21_S-4532	#N/A	unknown	Unknown	Positive	50	10	11.12	228.3	175.1	175.1, 193.2, 211.2, 95.1, 109.1	0.19	0.43	-0.125321	0.013743	0.57	-0.0755497	0.143158	Cluster2
343	S21_L-0966	#N/A	unknown	Unknown	Positive	40	30	18.85	349.3	179.1	179.1, 123.1, 293.2, 331.3, 109.1	0.68	0.78	0.0085215	0.867464	0.99	-0.0068765	0.894133	Cluster2
344	S21_L-4002	16,16-dimethyl Prostaglandin A1	putative	Lipid	Positive	40	40	15.53	365.3	347.3	347.3, 165.1, 305.2, 319.3, 123.1	0.67	0.94	-0.0861265	0.091072	0.94	-0.088747	0.0852818	Cluster2
345	S21-1601	#N/A	unknown	Unknown	Positive	80	20	15.16	598.4	401.3	401.3, 127.0, 383.3, 419.3, 239.2	0.7	0.47	-0.204438	5.20202e-05	0.47	-0.20607	5.54899e-05	Cluster2
346	S21-1083	#N/A	unknown	Unknown	Positive	30	30	15.93	624.4	427.3	427.3, 97.0, 145.0, 127.0, 379.3	0.77	0.48	-0.225071	8.00599e-06	0.53	-0.224258	1.10282e-05	Cluster2
347	S21-1235	#N/A	unknown	Unknown	Positive	30	20	15.32	625.4	428.3	428.3, 410.3, 446.3, 392.3, 602.5	0.8	0.48	-0.226095	7.26169e-06	0.55	-0.22162	1.40608e-05	Cluster2
348	mr729	Niceritrol	putative	Alkaloids	Positive	70	30	12.3	557.2	177.2	177.2, 145.2, 243.1, 91.3	0.37	0.57	-0.0893777	0.0794633	0.98	0.0234592	0.649797	Cluster2
349	S21-4858	#N/A	unknown	Unknown	Positive	10	40	18.49	789.5	184.1	184.1, 199.0, 467.1, 541.1, 729.2	0.35	0.47	-0.0750104	0.141287	0.81	0.0266368	0.606157	Cluster2
350	mr575	#N/A	unknown	Unknown	Positive	60	40	19.9	702.5	227.2	227.2, 685.3, 214.2, 184.2	0.21	0.57	-0.0877046	0.0852778	0.36	-0.0306396	0.553129	Cluster2
351	S21_L-1048	#N/A	unknown	Unknown	Positive	70	30	15.27	532.4	515.4	515.4, 403.2, 473.3, 89.1, 233.2	0.34	0.44	-0.129927	0.010612	0.3	0.00636486	0.901969	Cluster2
352	mr1389	#N/A	unknown	Unknown	Positive	70	30	6.48	347.131	301.1	301.1, 285.2, 203.1, 185.2, 155.1	0.81	1.51	-0.230445	4.77206e-06	2.28	-0.242343	1.92661e-06	Cluster2
353	S21-5880	Biopterin	putative	Alkaloids	Positive	20	20	1.55	238.1	220.1	220.1, 160.1, 73.0, 202.1, 174.0	0.54	0.67	-0.154809	0.00228804	0.67	-0.161266	0.00168141	Cluster2
354	S21-3524	#N/A	unknown	Unknown	Positive	20	50	9.87	630.3	204.1	204.1, 285.1, 458.2, 243.1, 140.1	0.66	2.82	-0.0799075	0.117033	2.89	-0.0946987	0.0662483	Cluster2
355	S21-3841	#N/A	unknown	Unknown	Positive	20	30	10.77	645.3	613.3	613.3, 472.2, 400.2, 459.2, 285.1	0.83	2.54	-0.0117012	0.818749	2.45	0.00167139	0.974197	Cluster2
356	S21-3790	#N/A	unknown	Unknown	Positive	30	30	11.56	629.3	489.2	489.2, 457.2, 597.2, 303.1, 444.2	0.75	4.05	-0.080338	0.115067	2.82	-0.0533265	0.30174	Cluster2
357	S21-3564	#N/A	unknown	Unknown	Positive	10	50	9.58	647.3	353.1	353.1, 351.1, 474.2, 311.1, 464.2	0.75	2.53	-0.0567769	0.265808	1.37	0.0177657	0.730975	Cluster2
358	S21-4126	#N/A	unknown	Unknown	Positive	10	40	10.22	661.3	503.2	503.2, 303.1, 470.2, 629.3, 285.1	0.61	2.8	-0.0877416	0.0851457	1.64	0.021641	0.675328	Cluster2
359	mr2136	S-Adenosyl-L-homocysteine	putative	Nucleic acid derivative	Positive	10	20	2.38	385.122	136.063	ma195-25	0.48	0.94	-0.0242597	0.634679	0.7	-0.0930908	0.0710096	Cluster2
360	S21_L-3117	#N/A	unknown	Unknown	Positive	70	40	9.25	552.2	304.1	304.1, 289.1, 184.1, 508.2, 534.3	0.51	1.25	-0.0578219	0.257095	0.94	-0.00351575	0.945756	Cluster2
361	S21_L-6163	#N/A	unknown	Unknown	Positive	60	40	9.34	552.3	304.1	304.1, 184.1, 289.1, 121.1	0.5	1.2	-0.0463071	0.364234	0.88	-0.00307911	0.952485	Cluster2
362	mr2156	beta-Nicotinamide adenine dinucleotide	putative	Other	Positive	50	50	1.93	664.109	136.062	ma195-25	0.64	0.97	-0.0066287	0.896715	0.79	-0.0057021	0.912133	Cluster2
363	mr670	#N/A	unknown	Unknown	Positive	80	10	1.7	198	110	110.0, 152.0	0.54	0.92	-0.0989674	0.0520322	0.78	-0.168621	0.00101361	Cluster2
364	S21_S-5017	#N/A	unknown	Unknown	Positive	40	30	8.89	506.2	281.1	281.1, 161.1, 489.2, 133.1, 313.2	0.66	1.04	-0.00949967	0.852415	0.66	0.0512074	0.321384	Cluster2
365	S21-1152	#N/A	unknown	Unknown	Positive	10	50	11.33	628.2	337.1	337.1, 369.1, 593.2, 207.1, 162.1	0.76	3.64	0.0671777	0.187825	2.3	0.145212	0.00472619	Cluster2
366	S21-2319	#N/A	unknown	Unknown	Positive	30	50	5.68	485.1	336.1	336.1, 192.1, 318.1, 174.1, 320.1	0.58	1.71	-0.049396	0.333084	1.28	-0.0531685	0.303176	Cluster2
367	S21-2410	#N/A	unknown	Unknown	Positive	80	10	13.43	558.5	318.3	318.3, 224.2, 540.5, 389.4, 375.1	0.57	2.55	-0.03696	0.46904	2.13	0.0367538	0.476774	Cluster2
368	mr208	Saccharopine	standard	Amino acid derivative	Positive	40	30	1.9	277.1	84.1	84.1, 259.2, 213.2, 201.1, 130.2	0.62	0.44	0.0250466	0.623732	0.54	0.0186012	0.718845	Cluster2
369	S21_S-4076	#N/A	unknown	Unknown	Positive	30	50	3.43	559.2	188.1	188.1, 146.1, 205.1, 159.1, 170.1	0.58	1.44	-0.048835	0.33861	1.37	-0.0748664	0.146821	Cluster2
370	S21-2028	#N/A	unknown	Unknown	Positive	10	10	7.74	980.3	207.1	207.1, 370.1, 351.1, 175.0, 739.3	0.51	0.79	0.0997334	0.0502323	0.61	0.0983071	0.0565127	Cluster2
371	S21_S-0966	#N/A	unknown	Unknown	Positive	30	10	5.19	980.3	369.1	369.1, 449.1, 207.1, 287.1, 351.1	0.57	0.67	0.0481585	0.345352	0.51	0.0248232	0.630905	Cluster2
372	S21_S-1199	#N/A	unknown	Unknown	Positive	20	10	4.36	980.3	449.1	449.1, 369.1, 287.1, 611.2, 207.1	0.56	0.6	0.0799902	0.116653	0.51	0.0405257	0.432702	Cluster2
373	S21_L-2972	#N/A	unknown	Unknown	Positive	80	20	20.85	726.3	644.3	644.3, 133.1, 177.1, 89.1, 685.2	0.67	0.3	-0.0945948	0.0633637	0.31	-0.0979137	0.0575129	Cluster2
374	S21-5176	#N/A	unknown	Unknown	Positive	60	20	20	573.5	491.2	491.2, 327.2, 409.2, 269.0, 187.0	0.53	1.01	-0.0900451	0.0772351	0.44	-0.0755836	0.142978	Cluster2
375	mr1365	#N/A	unknown	Unknown	Positive	20	10	19.2	258.243	230.3	230.3, 240.2, 212.3, 200.2, 172.1	0.65	0.46	-0.0766436	0.132804	0.5	-0.0529181	0.305462	Cluster2
376	mr557	#N/A	unknown	Unknown	Positive	70	40	20	658.3	227.3	227.3, 641.4, 613.4, 184.1	0.32	0.95	-0.0843588	0.0979319	0.72	0.0121539	0.814044	Cluster2
377	S21_L-4322	#N/A	unknown	Unknown	Positive	10	30	17.81	577.3	177.1	177.1, 377.3, 219.1, 559.3	0.46	1.16	-0.0717016	0.159738	0.79	0.00339315	0.947645	Cluster2
378	S21-3423	#N/A	unknown	Unknown	Positive	10	50	18.25	851.3	355.1	355.1, 371.1, 445.1, 341.0, 816.2	0.24	1.43	-0.0843383	0.098014	1.49	-0.000824514	0.987269	Cluster2
379	S21_L-0693	#N/A	unknown	Unknown	Positive	10	30	19.67	776.2	371.1	371.1, 445.1, 281.0, 341.0, 429.1	0.26	0.94	-0.129143	0.0110959	1.56	-0.031176	0.546199	Cluster2
380	S21_S-1197	#N/A	unknown	Unknown	Positive	10	30	21.55	777.2	372.1	372.1, 355.1, 446.1, 281.1, 430.1	0.25	0.93	-0.135397	0.00772687	1.25	0.00867619	0.866658	Cluster2
381	S21-4185	#N/A	unknown	Unknown	Positive	10	50	3.36	557.2	191.1	191.1, 353.1, 205.1, 335.1, 146.1	0.68	0.68	-0.0862094	0.0907599	0.69	-0.109728	0.0331806	Cluster2
382	S21-2398	#N/A	unknown	Unknown	Positive	30	10	3.65	552.2	193.1	193.1, 161.1, 133.1, 105.1, 115.1	0.75	1.37	-0.0924014	0.0697713	1.4	-0.130932	0.0109352	Cluster2
383	S21-2164	#N/A	unknown	Unknown	Positive	60	20	3.47	709.3	205.1	205.1, 188.1, 146.1, 118.1	0.57	1.88	-0.0809778	0.112194	2.76	0.0465468	0.367448	Cluster2
384	mr1792	#N/A	unknown	Unknown	Positive	40	40	5.2	511.5	188	188.0, 146.0, 349.0, 156.1	0.65	1.45	-0.0740637	0.146391	1.27	-0.166086	0.00120958	Cluster2
385	S21_S-1870	#N/A	unknown	Unknown	Positive	20	20	3.41	977.3	449.1	449.1, 287.1, 773.2, 611.2, 145.0	0.55	1.71	0.0202469	0.691708	1.46	-0.0802887	0.119646	Cluster2
386	S21_L-2117	#N/A	unknown	Unknown	Positive	10	20	14.24	672.4	331.3	331.3, 313.3, 239.2, 493.3, 163.1	0.69	1.91	-0.146948	0.00381055	1.92	-0.18231	0.000373801	Cluster2
387	mr043	#N/A	unknown	Unknown	Positive	30	40	17.7	672.6	313.2	313.2	0.71	1.6	-0.203985	5.4095e-05	1.23	-0.276147	5.0276e-08	Cluster2
388	mr563	#N/A	unknown	Unknown	Positive	70	30	18.2	672.6	313.1	313.1, 331.1, 239.2	0.78	1.58	-0.202246	6.27969e-05	1.29	-0.269944	1.02012e-07	Cluster2
389	S21_L-0701	#N/A	unknown	Unknown	Positive	30	60	12.86	700.4	538.3	538.3, 347.1, 285.3, 421.1	0.64	1.73	-0.133804	0.00848455	1.65	-0.0858531	0.0960115	Cluster2
390	S21_S-0466	#N/A	unknown	Unknown	Positive	30	60	12.83	699.4	537.3	537.3, 284.3, 365.1, 347.1, 421.1	0.62	1.84	-0.109651	0.031255	2.08	-0.0465105	0.367822	Cluster2
391	S21-1020	#N/A	unknown	Unknown	Positive	20	10	12.86	694.4	353.3	353.3, 261.2, 515.3, 335.3, 163.1	0.72	1.69	-0.134336	0.00822463	1.37	-0.179418	0.000464297	Cluster2
392	wm0008	#N/A	unknown	Unknown	Positive	70	10	15.9	694.401	353.27		0.8	1.64	-0.151682	0.00281068	1.38	-0.16371	0.00142436	Cluster2
393	S21_L-2056	#N/A	unknown	Unknown	Positive	10	20	12.58	678.4	354.3	354.3, 498.3, 516.3, 660.4, 261.2	0.59	1.52	-0.14115	0.00546796	1.31	-0.102069	0.0476573	Cluster2
394	S21_L-3682	3-O-beta-D-glucopyranosyl-(3beta,16alpha,20S)-pregn-5-ene-3,16,20-triol 20-O-beta-D-glucopyranoside|periseoside E	putative	Terpenoid	Positive	30	30	12.56	659.4	335.3	335.3, 497.3, 261.2, 479.3, 127.0	0.65	1.79	-0.136271	0.00733719	1.74	-0.0827148	0.108836	Cluster2
395	S21-5632	#N/A	unknown	Unknown	Positive	80	20	13.68	680.4	263.2	263.2, 356.3, 437.2, 338.3, 246.2	0.61	0.88	-0.190424	0.00016749	0.74	-0.12053	0.0192307	Cluster2
396	wm0001	3-{[6-O-(α-D-Galactopyranosyl)-β-D-galactopyranosyl]oxy}-2-hydroxypropyl 9-octadecenoate	putative	Lipid	Positive	20	30	17.1	698.437	357.3	519.3542,339.2892,265.2519,163.0589,145.0487	0.71	2.25	-0.159813	0.0016332	1.26	-0.202557	7.46314e-05	Cluster2
397	S21-4356	#N/A	unknown	Unknown	Positive	10	30	14.63	698.4	339.3	339.3, 265.3, 247.2, 357.3, 121.1	0.69	2.15	-0.155948	0.00212073	1.44	-0.165759	0.0012373	Cluster2
398	mr0156	DGMG (18:1)	putative	Lipid	Positive	40	40	18.4	698.5	339.2	339.2, 501.3, 357.2, 265.2, 247.2	0.62	2.39	-0.162251	0.00138094	1.1	-0.209778	4.03632e-05	Cluster2
399	mr156	#N/A	unknown	Unknown	Positive	40	40	18.3	698.5	339.2	339.2, 501.3, 357.2, 265.2, 247.2	0.67	2.27	-0.155682	0.00215883	1.63	-0.137852	0.00735086	Cluster2
400	mr0825	DGMG (18:2)	putative	Lipid	Positive	20	10	17	696.4	355.3	355.3, 499.3, 337.3, 263.2	0.77	1.11	-0.139141	0.00617851	0.87	-0.146789	0.00428821	Cluster2
401	S21-0437	#N/A	unknown	Unknown	Positive	20	20	13.64	696.4	263.2	263.2, 355.3, 337.3, 245.2, 517.3	0.74	1.01	-0.160974	0.00150826	0.69	-0.222286	1.32278e-05	Cluster2
402	S21_L-0411	#N/A	unknown	Unknown	Positive	80	10	13.33	696.4	355.3	355.3, 337.3, 245.2, 517.3, 499.3	0.69	1.3	-0.113088	0.0262994	1.02	-0.107952	0.0361523	Cluster2
403	mr0824	DGMG (18:2) (isoform)	putative	Lipid	Positive	60	10	15.9	696.4	355.3	355.30, 273.2, 354.0, 174.1	0.71	1.22	-0.11341	0.0258719	0.99	-0.128571	0.0124728	Cluster2
404	S21_L-1832	#N/A	unknown	Unknown	Positive	10	20	13.66	697.4	264.2	264.2, 338.3, 245.2, 145.1, 95.1	0.68	1.19	-0.122939	0.0156616	0.85	-0.155024	0.00254199	Cluster2
405	S21-2531	#N/A	unknown	Unknown	Positive	50	20	12.78	858.5	355.3	355.3, 263.2, 163.1, 337.3, 325.1	0.75	1.31	-0.145468	0.00418365	0.98	-0.157531	0.002157	Cluster2
406	S21_L-3758	DGMG (18:2) (isoform)	putative	Lipid	Positive	50	10	13.38	679.4	355.3	355.3, 499.3, 517.3, 263.2, 337.3	0.6	1.19	-0.142592	0.00500419	0.79	-0.114011	0.0268587	Cluster2
407	mr1894	#N/A	unknown	Unknown	Positive	80	30	16.9	696.4	245.2	245.2, 337.2, 263.1, 161.1	0.61	1.19	-0.132821	0.00898473	0.71	-0.201327	8.26903e-05	Cluster2
408	S21-4774	#N/A	unknown	Unknown	Positive	60	30	13.35	697.4	337.3	337.3, 355.3, 264.2, 246.2, 457.2	0.59	1.22	-0.128075	0.0117858	0.86	-0.13298	0.00974018	Cluster2
409	S21-0849	#N/A	unknown	Unknown	Positive	20	50	13.64	701.4	539.3	539.3, 359.2, 317.2, 331.2, 641.3	0.59	1.43	-0.100243	0.0490647	1.57	-0.00692115	0.89345	Cluster2
410	wm0003	3-{[6-O-(α-D-Galactopyranosyl)-β-D-galactopyranosyl]oxy}-2-hydroxypropyl (9Z,12Z)-9,12-octadecadienoate	putative	Lipid	Positive	20	10	16.9	696.419	355.286	517.3392,337.2750,263.2377,163.0607,145.0502	0.62	1.39	-0.122795	0.015785	0.96	-0.129763	0.0116738	Cluster2
411	wm0002	3-[(β-D-galactopyranosyl)oxy]-2-hydroxypropyl 9-octadecenoate	putative	Lipid	Positive	30	30	20.5	536.382	339.291	427.3082,357.3022,265.2537,163.1488,135.1173	0.73	1.38	-0.145396	0.0042027	0.87	-0.224981	1.03126e-05	Cluster2
412	mr1814	#N/A	unknown	Unknown	Positive	50	20	18.8	534.366	263.1	263.1, 337.2, 245.2, 407.1	0.73	0.93	-0.160003	0.00161211	0.6	-0.164297	0.00136832	Cluster2
413	S21_L-0476	#N/A	unknown	Unknown	Positive	70	20	15.17	534.4	263.2	263.2, 337.3, 245.2, 95.1, 517.3	0.75	0.81	-0.174764	0.000562649	0.6	-0.188339	0.000235342	Cluster2
414	mr4036	tZROG	putative	Alkaloids	Positive	40	30	6	514.2	382.2		0.61	0.63	-0.0174541	0.732477	0.54	-0.0204217	0.692664	Cluster2
415	mr1851	#N/A	unknown	Unknown	Positive	80	30	5.94	584.205	325	325.0, 230.9, 436.2, 454.1	0.57	0.82	-0.0946439	0.0632261	0.55	-0.207495	4.9134e-05	Cluster2
416	S21_L-0773	#N/A	unknown	Unknown	Positive	40	30	3.42	584.2	325.1	325.1, 454.1, 231.0, 147.1, 437.2	0.63	0.95	-0.070044	0.169637	0.62	-0.24123	2.15363e-06	Cluster2
417	mr690	Inosine	standard	Nucleic acid derivative	Positive	30	10	3.3	269	137	137.0, 209.1, 173.1	0.68	0.59	-0.108472	0.0331292	0.53	-0.0311753	0.546209	Cluster2
418	mr805	Glucosamine	putative	Other	Positive	40	30	1.2	180	162	162.0, 99.0, 85.0	0.37	0.73	-0.0699494	0.170216	0.55	-0.155964	0.0023909	Cluster2
419	S21_S-4019	#N/A	unknown	Unknown	Positive	70	10	3.9	784.7	449.1	449.1, 287.1, 633.1, 163.1, 145.1	0.62	1.16	0.0499283	0.327894	1.31	0.0524743	0.309542	Cluster2
420	S21_S-4011	#N/A	unknown	Unknown	Positive	30	50	21.44	612.2	281.1	281.1, 355.1, 267.0, 207.0, 357.1	0.72	0.47	-0.0785399	0.123453	0.31	-0.121172	0.0185927	Cluster2
421	mr0233	DAG 36:6 (18:3-18:3)	putative	Lipid	Positive	50	40	19.7	630.3	467.3	467.3, 267.4, 220.3	0.49	0.77	-0.164996	0.00114006	0.99	-0.0106272	0.837053	Cluster2
422	S21-1460	#N/A	unknown	Unknown	Positive	10	20	15.49	624.4	265.3	265.3, 127.0, 145.0, 97.0, 427.3	0.77	0.8	-0.144984	0.0043127	0.76	-0.126651	0.0138604	Cluster2
423	S21-5467	#N/A	unknown	Unknown	Positive	10	20	15.91	626.4	429.3	429.3, 427.3, 591.4, 145.0	0.73	0.7	-0.18118	0.000346582	0.62	-0.232444	5.09398e-06	Cluster2
424	mr1399	Adenosine O-ribose	putative	Nucleic acid derivative	Positive	60	20	4.55	400.2	136.1	136.1, 268.2, 175.2, 121.1	0.79	0.96	0.0234899	0.645466	0.95	0.0455114	0.378213	Cluster2
425	S21-4885	#N/A	unknown	Unknown	Positive	50	30	3.81	589.3	252.1	252.1, 310.2, 280.1, 294.2, 208.1	0.62	1.2	-0.0638323	0.21082	1.07	-0.121569	0.0182074	Cluster2
426	S21-2685	bengamide F'	putative	Other	Positive	80	10	10.32	387.1	325.1	325.1, 307.1, 265.1, 137.1, 293.1	0.82	1.42	0.0807385	0.113262	1.19	0.0610605	0.236909	Cluster2
427	S21-0701	#N/A	unknown	Unknown	Positive	30	10	9.44	452.2	237.1	237.1, 417.2, 385.1, 179.1, 209.1	0.74	1.34	0.104202	0.0407389	1.14	0.116017	0.0242739	Cluster2
428	S21-2811	#N/A	unknown	Unknown	Positive	30	10	9.74	452.3	237.1	237.1, 177.1, 149.1, 209.1, 147.0	0.7	1.42	0.0887665	0.0815488	1.47	0.113047	0.0281828	Cluster2
429	mr1262	Luteolin 7-O-glucoside	standard	Flavonoid	Positive	10	10	8.16	449.1	287.1	287.1	0.67	0.73	6.21982e-05	0.999028	0.97	-0.0122142	0.813138	Cluster2
430	S21-1631	#N/A	unknown	Unknown	Positive	40	30	5.38	946.3	287.1	287.1, 784.2, 449.1, 146.1, 174.1	0.68	1.76	0.0527945	0.300853	1.43	-0.00546796	0.915728	Cluster2
431	S21_L-4047	daphneticin 4''-O-beta-D-glucopyranoside	putative	Other	Positive	50	60	2.62	549.2	223	223.0, 369.1, 387.1, 357.1, 264.1	0.85	1.29	-0.128635	0.0114193	1.18	-0.194658	0.000142683	Cluster2
432	n03807	#N/A	unknown	Unknown	Positive	30	20	4.85	474.1	180.1	ma237-1-006	0.65	0.65	-0.0718416	0.158922	0.8	-0.00472686	0.927115	Cluster2
433	mr886	#N/A	unknown	Unknown	Positive	50	10	2.8	237	146.2	146.2, 147.5, 149.0, 219.1	0.67	0.5	-0.0642879	0.207574	0.68	-0.101771	0.0483122	Cluster2
434	S21_S-4309	#N/A	unknown	Unknown	Positive	20	10	2.51	482.2	166.1	166.1, 120.1, 268.1, 136.1, 385.1	0.67	1.2	-0.101072	0.0472115	2.67	-0.0927617	0.0720178	Cluster2
435	S21-4427	#N/A	unknown	Unknown	Positive	60	10	8.86	807.3	645.3	645.3, 613.3, 775.3, 583.3	0.8	1.1	0.0258652	0.612431	1.05	0.0351268	0.496514	Cluster3
436	S21_S-0999	#N/A	unknown	Unknown	Positive	10	50	7.4	531.9	207.1	207.1, 147.0, 370.1, 175.0, 352.1	0.79	0.81	0.0160692	0.752985	0.73	-0.102312	0.0471273	Cluster3
437	S21_S-4710	#N/A	unknown	Unknown	Positive	20	50	4.5	532.2	208.1	208.1, 177.1, 175.0, 421.1, 341.0	0.78	0.67	-0.0202491	0.691675	0.8	-0.0890371	0.0842617	Cluster3
438	S21_S-3028	#N/A	unknown	Unknown	Positive	30	10	5.6	532.2	370.1	370.1, 514.2, 160.1, 177.1, 194.1	0.8	0.72	-0.031836	0.532885	0.7	-0.0856812	0.0966815	Cluster3
439	S21-0128	#N/A	unknown	Unknown	Positive	10	20	5.21	533.3	207.1	207.1, 175.0, 147.0, 205.0, 318.1	0.73	0.65	-0.0304106	0.551394	0.7	-0.0932437	0.070545	Cluster3
440	S21_S-0989	#N/A	unknown	Unknown	Positive	10	60	6.28	758.2	193	193.0, 517.2, 355.1, 337.1, 211.1	0.82	1.86	-0.0278296	0.585687	2.2	-0.0366859	0.47759	Cluster3
441	S21-1275	#N/A	unknown	Unknown	Positive	60	30	7.44	781.3	457.2	457.2, 281.1, 619.2, 161.1, 557.2	0.88	1.08	-0.0682699	0.180733	0.91	-0.0739831	0.151662	Cluster3
442	S21_L-3241	#N/A	unknown	Unknown	Positive	50	30	4.46	514.3	211.1	211.1, 197.1, 409.3, 296.2, 169.1	0.69	0.74	-0.121953	0.0165222	0.62	-0.116811	0.0233114	Cluster3
443	S21-6101	#N/A	unknown	Unknown	Positive	40	40	3.26	512.2	167.1	167.1, 211.1, 181.1, 149.1	0.63	0.95	-0.0746651	0.143133	0.76	-0.11864	0.0212185	Cluster3
444	S21_L-3545	#N/A	unknown	Unknown	Positive	60	50	4.86	523.2	163.1	163.1, 195.1, 199.1, 181.1, 505.2	0.7	1.09	-0.0073608	0.885382	1.21	0.00220432	0.965974	Cluster3
445	S21-3011	#N/A	unknown	Unknown	Positive	50	50	3.45	523.2	163	163.0, 181.0, 131.0, 145.0, 85.0	0.76	1.05	-0.0163354	0.749029	1.08	0.0101149	0.844808	Cluster3
446	S21-2076	#N/A	unknown	Unknown	Positive	60	30	3.75	468.1	133	133.0, 146.1, 128.0, 251.1, 271.1	0.45	1.28	0.098452	0.0532733	3.93	0.171172	0.00084632	Cluster3
447	S21_L-1776	#N/A	unknown	Unknown	Positive	80	10	5.32	346.1	149.1	149.1, 213.2, 205.1, 72.1, 187.1	0.86	1.23	0.0213632	0.675649	1.26	-0.0314478	0.542704	Cluster3
448	S21-5780	#N/A	unknown	Unknown	Positive	70	20	3.16	508.2	149.1	149.1, 131.0, 103.1, 346.1	0.65	1.79	0.0116102	0.820134	2.7	-0.0449494	0.384136	Cluster3
449	S21_L-3357	#N/A	unknown	Unknown	Positive	80	10	4.1	520.3	310.2	310.2, 358.1, 503.3, 361.1	0.52	0.72	0.0376145	0.4612	0.76	0.0284617	0.5817	Cluster3
450	S21_S-4904	#N/A	unknown	Unknown	Positive	80	20	3.71	378.2	167.1	167.1, 149.1, 121.1, 139.1, 199.1	0.82	1.3	-0.0020537	0.967919	0.98	-0.0754793	0.143532	Cluster3
451	mr1842	#N/A	unknown	Unknown	Positive	70	10	5.94	568.4	209.1	209.1, 173.1, 227.1, 191.1	0.57	0.98	-0.0359621	0.481135	1.03	-0.233708	4.50981e-06	Cluster3
452	mr1421	#N/A	unknown	Unknown	Positive	70	10	8.28	566.428	548.9	548.9, 322.3, 209.3, 114.2, 96.2	0.74	0.98	0.0371042	0.467306	1	-0.0982562	0.0566413	Cluster3
453	S21_S-5484	#N/A	unknown	Unknown	Positive	40	40	3.49	567.2	207.1	207.1, 369.1, 175.0, 225.1, 205.1	0.76	0.97	-0.00996775	0.845232	1.01	-0.107708	0.0365766	Cluster3
454	S21-1527	#N/A	unknown	Unknown	Positive	10	20	5.08	952.3	369.1	369.1, 387.1, 566.2, 207.1, 145.0	0.67	1.7	0.00873695	0.864145	1.92	-0.0508412	0.324861	Cluster3
455	S21-2226	#N/A	unknown	Unknown	Positive	10	60	5.04	953.3	207.1	207.1, 369.1, 387.1, 145.0, 97.0	0.83	0.84	0.0575896	0.259014	0.89	-0.0227843	0.659229	Cluster3
456	S21-4497	#N/A	unknown	Unknown	Positive	70	10	4.31	953.3	566.2	566.2, 225.1, 531.2, 387.1, 207.1	0.84	1.07	0.0531402	0.297695	1.1	0.00593886	0.908501	Cluster3
457	S21-3162	#N/A	unknown	Unknown	Positive	30	30	5.34	685.2	369.1	369.1, 506.2, 668.2, 560.3, 207.1	0.5	1.19	0.123306	0.0153514	1.79	0.0166726	0.746944	Cluster3
458	mr1183	4-O-p-Coumaroylquinic acid	putative	Phenylethanoid	Positive	50	30	7.22	339.108	147	147.0, 119.1, 97.1	0.7	0.54	0.0716972	0.159763	0.55	0.0342511	0.507316	Cluster3
459	S21-1526	#N/A	unknown	Unknown	Positive	60	10	5.68	463.1	340.1	340.1, 208.1, 404.1, 328.2, 175.0	0.73	0.67	0.0779499	0.126306	0.6	0.0979869	0.0573256	Cluster3
460	n03046	#N/A	unknown	Unknown	Positive	20	30	9.62	369.1	91.1	ma237-1-005	0.42	0.48	0.121194	0.0172116	0.73	0.0464757	0.368182	Cluster3
461	S21-4043	#N/A	unknown	Unknown	Positive	40	30	8.59	547.2	167.1	167.1, 335.1, 213.1, 355.1, 201.1	0.89	1.61	0.183501	0.000289695	1.34	0.129307	0.0119739	Cluster3
462	n06603	#N/A	unknown	Unknown	Positive	20	10	5.63	321.1	177.1	ma237-1-006	0.74	1.13	0.054849	0.282407	1.06	0.000550935	0.991493	Cluster3
463	S21_L-0978	#N/A	unknown	Unknown	Positive	40	40	5.27	646.5	187.1	187.1, 215.1, 212.1, 70.1, 167.1	0.69	1.63	0.110573	0.0298526	1.2	0.184286	0.000321701	Cluster3
464	S21-0450	#N/A	unknown	Unknown	Positive	20	10	7.98	860.3	619.2	619.2, 457.2, 281.1, 161.1, 263.1	0.82	1.19	0.0536966	0.292658	1	0.0691759	0.180148	Cluster3
465	S21-1180	#N/A	unknown	Unknown	Positive	60	10	7.97	861.3	620.2	620.2, 281.1, 161.1, 457.2, 189.1	0.85	0.98	0.094314	0.0641561	0.91	0.0678061	0.188948	Cluster3
466	S21-4717	#N/A	unknown	Unknown	Positive	20	40	8.16	861.1	281.1	281.1, 207.1, 457.2, 161.1, 264.1	0.83	0.94	0.0850008	0.0953945	0.89	0.0638572	0.216077	Cluster3
467	mr1829	#N/A	unknown	Unknown	Positive	60	40	6.88	552.302	175.1	175.1, 165.0, 191.0, 358.0	0.77	0.49	0.149364	0.00326588	0.69	0.0952235	0.0647523	Cluster3
468	S21-4190	#N/A	unknown	Unknown	Positive	10	20	6.14	548.2	180.1	180.1, 251.1, 207.1, 489.1, 507.1	0.88	0.67	0.156399	0.00205774	0.94	0.0733267	0.155336	Cluster3
469	S21-6053	7alpha,8alpha-Epoxide,3-O-beta-D-glucopyranoside-3-Hydroxy-5,7-megastigmadien-9-one|Icariside B2	putative	Terpenoid	Positive	70	10	6.82	387.2	207.1	207.1, 369.2, 225.1, 161.1, 175.0	0.87	0.83	0.14627	0.00397756	0.84	0.121899	0.0178926	Cluster3
470	S21-1422	#N/A	unknown	Unknown	Positive	70	40	10.26	816.3	207.1	207.1, 575.2, 175.0, 557.2, 147.0	0.77	1.39	0.105312	0.0386319	1.09	0.050647	0.326716	Cluster3
471	S21_L-2853	#N/A	unknown	Unknown	Positive	50	10	3.11	388.1	370.1	370.1, 224.0, 358.1	0.7	0.89	0.122651	0.0159089	1.09	-0.0386638	0.454158	Cluster3
472	mr1169	Roseoside	putative	Terpenoid	Positive	70	50	7	387.201	207.2	207.2, 225.2, 189.2, 133.1	0.76	0.85	0.124221	0.0146018	0.98	-0.0152486	0.767911	Cluster3
473	S21_L-4193	#N/A	unknown	Unknown	Positive	40	30	6.02	388.2	207.1	207.1, 130.1, 225.1, 371.2, 189.1	0.75	0.9	0.0933476	0.066945	0.98	-0.0205469	0.690876	Cluster3
474	S21-3203	#N/A	unknown	Unknown	Positive	70	30	4.43	427.2	175	175.0, 310.2, 207.1, 251.1, 147.0	0.78	0.67	0.16084	0.00152219	0.54	0.0560484	0.277699	Cluster3
475	S21-2183	#N/A	unknown	Unknown	Positive	10	30	6.26	493.1	268.1	268.1, 413.1, 124.0, 250.1, 106.0	0.91	1.87	0.183639	0.000286592	2.1	0.123626	0.0163221	Cluster3
476	S21-2491	#N/A	unknown	Unknown	Positive	40	20	9.72	783.3	542.2	542.2, 207.1, 315.1, 384.3, 506.1	0.89	2.23	0.0654225	0.199648	2.1	0.0135797	0.792699	Cluster3
477	n08239-1	4-hydroxybenzoic acid O-hexoside	putative	Phenylethanoid	Positive	40	30	5.71	318.1	121	ma237-1-003	0.79	1.16	0.0522109	0.306236	1.12	0.0066105	0.898206	Cluster3
478	S21_S-4149	#N/A	unknown	Unknown	Positive	40	20	3.41	318.1	139	139.0, 95.1, 121.0, 145.0, 85.0	0.78	1.33	0.0952441	0.0615626	1.57	0.0427825	0.407497	Cluster3
479	S21_L-4386	#N/A	unknown	Unknown	Positive	70	20	4.42	464.2	165.1	165.1, 275.1, 70.1, 446.1, 120.1	0.79	1.4	0.171528	0.000713939	1.41	0.144387	0.00497098	Cluster3
480	S21_L-3104	#N/A	unknown	Unknown	Positive	20	40	2.59	490.2	166.1	166.1, 120.1, 268.1, 310.1, 292.1	0.81	0.62	0.134128	0.00832556	0.85	0.172304	0.000780581	Cluster3
481	S21-3706	#N/A	unknown	Unknown	Positive	10	20	3.53	566.2	225.1	225.1, 207.1, 387.1, 175.0, 369.1	0.86	0.93	0.0963021	0.0587185	0.95	-0.00688101	0.894064	Cluster3
482	S21_S-4612	#N/A	unknown	Unknown	Positive	40	30	4.13	954.3	325.1	325.1, 937.3, 466.1	0.81	1.04	0.140695	0.0056223	1.08	0.05752	0.265258	Cluster3
483	S21_S-0472	#N/A	unknown	Unknown	Positive	80	20	4.4	952.3	325.1	325.1, 935.2, 449.1, 309.1, 465.1	0.81	1.29	0.147175	0.00375615	1.11	0.0512624	0.320864	Cluster3
484	S21_S-0760	#N/A	unknown	Unknown	Positive	80	20	4.38	953.3	325.1	325.1, 936.2, 449.1, 163.0, 307.1	0.82	1.21	0.1413	0.00541801	1.12	0.0500773	0.332194	Cluster3
485	mr4033	mT9G	putative	Nucleic acid derivative	Positive	20	10	5.4	404.2	242.1		0.54	0.71	0.137517	0.00681225	0.86	-0.0865004	0.0935226	Cluster3
486	S21_L-0931	#N/A	unknown	Unknown	Positive	10	30	5.06	694.2	225.1	225.1, 207.1, 404.2, 387.2, 130.1	0.74	1.43	0.0964408	0.0583538	1.79	0.0601115	0.24429	Cluster3
487	mr1022	N', N''-Di-p-Coumaroylspermidine	putative	Alkaloids	Positive	60	40	6.73	438.239	147.2	147.2, 292.0, 204.2, 119.1	0.71	0.54	0.114795	0.0241016	0.88	-0.0638057	0.216448	Cluster3
488	S21_L-1523	#N/A	unknown	Unknown	Positive	40	10	6.91	790.3	404.2	404.2, 207.1, 225.1, 387.2, 189.1	0.76	0.82	0.111804	0.0280663	1.07	0.073126	0.156473	Cluster3
489	S21-0597	#N/A	unknown	Unknown	Positive	40	50	4.95	791.3	207.1	207.1, 225.1, 175.0, 147.0, 149.1	0.77	0.76	0.121385	0.0170361	0.96	0.0831804	0.106852	Cluster3
490	mr1045	Tuberonic acid hexoside	putative	Lipid	Positive	20	10	6.99	406.207	227.1	227.1, 209.1, 191.1, 167.1	0.47	0.58	0.022311	0.662129	1.01	-0.0898939	0.0813061	Cluster3
491	S21_L-3455	#N/A	unknown	Unknown	Positive	80	10	3.73	406.1	227.1	227.1, 316.1, 140.0, 159.1, 70.1	0.66	0.61	0.0242312	0.635077	0.87	-0.0819122	0.112324	Cluster3
492	S21_L-2997	4'-Me ether,3''-O-rutinoside-Piceatannol	putative	Other	Positive	70	10	4.36	567.2	226.1	226.1, 207.1, 145.0, 163.1, 325.1	0.76	1.18	0.0715202	0.160799	1.04	-0.00999008	0.846698	Cluster3
493	S21-0644	#N/A	unknown	Unknown	Positive	10	30	7	773.9	207.1	207.1, 175.0, 369.1, 351.1, 225.1	0.66	0.81	0.0149751	0.769311	1	0.0115637	0.822922	Cluster3
494	S21_S-0463	#N/A	unknown	Unknown	Positive	40	10	4.96	795.4	409.2	409.2, 209.2, 387.2, 406.2, 207.1	0.55	1.12	0.0704341	0.167267	1.35	0.0141276	0.784537	Cluster3
495	S21-0076	#N/A	unknown	Unknown	Positive	20	10	4.89	790.3	225.1	225.1, 207.1, 404.2, 387.1, 175.0	0.6	0.96	0.0931764	0.0674493	1.27	0.0325855	0.528196	Cluster3
496	S21_S-5034	PAROMOMYCIN SULFATE	putative	Other	Positive	70	40	5.3	714.3	325.1	325.1, 343.1, 137.1, 307.1, 337.1	0.57	0.87	0.116241	0.0223644	1.04	0.0821883	0.111114	Cluster3
497	mr1308	Manglieside E	putative	Other	Positive	70	10	7.61	600.265	249.1	249.1, 267.1, 180.1	0.57	1.65	0.123229	0.015416	1.79	0.103938	0.0437078	Cluster3
498	S21_S-3495	#N/A	unknown	Unknown	Positive	40	10	4.09	732.3	373.1	373.1, 355.1, 137.1, 343.1, 325.1	0.79	1.54	0.148407	0.00347255	1.55	0.047285	0.359891	Cluster3
499	mr1869	#N/A	unknown	Unknown	Positive	10	30	10	631.3	469	469.0, 315.0, 501.4, 437.1	0.74	1.14	0.0302495	0.553505	0.98	-0.0411306	0.425859	Cluster3
500	S21-4503	#N/A	unknown	Unknown	Positive	50	20	5.67	626.2	429.1	429.1, 249.1, 447.1, 401.1, 275.0	0.81	2.05	0.0208788	0.682601	2.32	-0.0585502	0.256779	Cluster3
501	mr1272	Sinapoyl O-hexoside	putative	Phenylethanoid	Positive	20	60	6.89	404.155	207.1	207.1, 175.1, 147.1, 119.0	0.66	0.7	0.153202	0.00254429	1.17	-0.0319347	0.536471	Cluster3
502	S21_S-3582	#N/A	unknown	Unknown	Positive	10	30	5.33	405.3	208.1	208.1, 388.2, 114.1, 226.1, 370.2	0.72	0.68	0.132629	0.00908516	1.05	0.0154294	0.765239	Cluster3
503	S21_S-3699	#N/A	unknown	Unknown	Positive	10	30	6.63	405.2	208.1	208.1, 165.1, 225.1, 370.2, 387.1	0.72	0.72	0.137932	0.00664495	1.06	0.00970876	0.850964	Cluster3
504	mr2073	2,3-dihydroflavone	putative	Flavonoid	Positive	60	60	9.61	225.084	121.026	ma195-24	0.84	0.64	0.151335	0.00287484	0.69	0.0625235	0.225842	Cluster3
505	n00175	#N/A	unknown	Unknown	Positive	10	40	5.11	386.1	224.1	ma237-1-004	0.61	0.57	0.155496	0.00218569	1.01	-0.00822226	0.873574	Cluster3
506	mr1071	methylApigenin C-hexoside	putative	Flavonoid	Positive	50	40	8.15	447.129	297.1	297.1, 351.0, 323.0, 327.1	0.69	0.85	0.12589	0.0133171	0.84	0.0156949	0.761322	Cluster3
507	S21_S-4704	#N/A	unknown	Unknown	Positive	30	30	19.77	404.2	207	207.0, 281.1, 223.1, 297.1, 191.0	0.57	0.69	0.137201	0.00694204	0.79	-0.0174542	0.735514	Cluster3
508	S21-2233	#N/A	unknown	Unknown	Positive	80	10	4.82	328.1	207.1	207.1, 311.2, 181.1, 283.2, 148.0	0.75	0.95	0.036949	0.469173	1.16	-0.0793596	0.124001	Cluster3
509	S21_L-0277	#N/A	unknown	Unknown	Positive	70	30	2.98	317.1	138.1	138.1, 120.0, 300.1, 94.1, 77.0	0.68	0.87	0.0397156	0.436531	1.09	0.036875	0.475321	Cluster3
510	S21_L-0489	#N/A	unknown	Unknown	Positive	70	20	2.97	599.2	138.1	138.1, 300.1, 462.2, 120.0, 437.2	0.77	3.09	0.0311742	0.541439	1.88	0.0717382	0.164507	Cluster3
511	S21_S-1813	#N/A	unknown	Unknown	Positive	80	20	5.46	806.3	626.2	626.2, 578.2, 758.3, 161.1, 268.1	0.62	1.27	0.0801245	0.116039	0.96	0.0645246	0.211305	Cluster3
512	S21_S-3926	#N/A	unknown	Unknown	Positive	50	50	5.89	836.3	209.1	209.1, 181.1, 268.1, 191.1, 608.2	0.82	1.1	0.0627202	0.218895	1.07	0.0468893	0.363931	Cluster3
513	S21-2788	#N/A	unknown	Unknown	Positive	10	40	7.81	836.3	209.1	209.1, 369.1, 207.1, 595.2, 367.1	0.82	1.06	0.0687125	0.177915	1.09	0.0373719	0.469389	Cluster3
514	S21_S-1322	#N/A	unknown	Unknown	Positive	50	10	2.87	480.2	301.1	301.1, 145.0, 163.1, 85.0, 325.1	0.77	1.2	0.0243229	0.633797	1.53	0.00479827	0.926017	Cluster3
515	S21_L-4726	#N/A	unknown	Unknown	Positive	10	20	2.58	760.3	268.1	268.1, 136.1, 595.2, 354.1	0.74	1.16	-0.0641226	0.208747	1.19	-0.0885275	0.0860602	Cluster3
516	S21-2935	#N/A	unknown	Unknown	Positive	60	10	2.62	510.2	169	169.0, 331.1, 125.1, 93.0, 85.0	0.76	0.94	0.0131996	0.79602	1.35	0.0346833	0.50197	Cluster3
517	S21_L-2180	#N/A	unknown	Unknown	Positive	60	20	3.97	520.2	358.1	358.1, 134.1, 110.1, 254.1, 502.2	0.61	0.81	0.00617038	0.90382	1.35	-0.0164053	0.750866	Cluster3
518	S21-3982	#N/A	unknown	Unknown	Positive	10	20	4.89	674.3	512.2	512.2, 468.2, 620.3, 327.1, 615.2	0.42	0.58	-0.0287097	0.573883	0.93	-0.0195939	0.704526	Cluster3
519	S21_S-5339	#N/A	unknown	Unknown	Positive	50	40	13.87	299.1	251	251.0, 267.0, 249.0, 193.0, 73.0	0.53	0.25	0.0513499	0.314292	0.73	-0.0917615	0.0751535	Cluster3
520	p183-2	#N/A	unknown	Unknown	Positive	10	30	16.1	183.1	105	ma237-1-001	0.5	0.2	-0.103108	0.0429098	0.97	-0.11373	0.0272398	Cluster3
521	S21-5993	#N/A	unknown	Unknown	Positive	80	10	11.41	299.1	283.1	283.1, 281.1, 267.0, 251.0, 265.0	0.38	0.22	0.0102888	0.840314	1.24	-0.0904722	0.0793589	Cluster3
522	p207-1	#N/A	unknown	Unknown	Positive	50	10	8.52	207.1	174	ma237-1-002	0.33	0.8	-0.150283	0.00307797	1.19	-0.0418669	0.417616	Cluster3
523	S21_S-5452	#N/A	unknown	Unknown	Positive	40	30	11.62	304.2	113.1	113.1, 199.2, 69.1, 287.2, 111.1	0.51	0.32	-0.0290902	0.568814	0.56	-0.0944254	0.0670386	Cluster3
524	S21_L-1949	Nonivamide	putative	Alkaloids	Positive	70	10	15.69	294.2	221.1	221.1, 161.1, 277.2, 203.1, 179.1	0.11	0.31	-0.0315873	0.536092	1.11	-0.0544161	0.291955	Cluster3
525	S21_S-0752	#N/A	unknown	Unknown	Positive	20	10	6.87	340.2	114.1	114.1, 209.2, 322.2, 228.2, 225.1	0.43	0.68	0.00768497	0.880372	0.83	-0.108702	0.0348701	Cluster3
526	mr2078	7-Hydroxyflavone	putative	Flavonoid	Positive	40	30	14.9	239.063	137.024	ma195-24	0.29	0.23	-0.0118485	0.816507	1.46	-0.0305828	0.553866	Cluster3
527	S21_L-1717	#N/A	unknown	Unknown	Positive	30	10	7.35	448.3	430.2	430.2, 394.2, 412.2, 227.2, 273.2	0.43	0.65	-0.0282046	0.580644	0.88	-0.0733428	0.155246	Cluster3
528	S21-2048	spiruchostatin A	putative	Other	Positive	40	50	6.34	474.2	136.1	136.1, 207.1, 175.0, 268.1, 147.0	0.82	1.29	-0.082624	0.105058	0.98	-0.042875	0.406482	Cluster3
529	S21-0703	#N/A	unknown	Unknown	Positive	30	20	5.95	352.2	175	175.0, 147.0, 254.2, 119.0, 336.2	0.7	0.85	0.0598783	0.240532	0.68	0.0635401	0.218371	Cluster3
530	S21-4779	#N/A	unknown	Unknown	Positive	50	10	7.86	390.1	309.1	309.1, 287.1, 372.0, 269.1, 258.1	0.67	1.37	0.0295257	0.56304	1.93	0.00961028	0.852458	Cluster3
531	S21_L-0979	Gly Ile Ile	putative	Amino acid derivative	Positive	20	20	4.84	302.2	143.1	143.1, 171.1, 285.1, 159.1, 86.1	0.57	1.33	-0.0136908	0.788605	1.08	-0.145811	0.00455512	Cluster3
532	S21_S-1142	#N/A	unknown	Unknown	Positive	70	20	6.07	384.2	191.1	191.1, 99.1, 173.1, 71.1, 127.0	0.63	1.03	-0.0272395	0.593664	1.37	-0.0244419	0.636162	Cluster3
533	S21_S-1505	#N/A	unknown	Unknown	Positive	20	10	6.03	404.2	369.2	369.2, 189.1, 151.1, 225.1, 387.2	0.74	0.9	-0.0131825	0.796279	1.32	-0.0908887	0.0779799	Cluster3
534	S21_S-1824	Isorhamnetin	putative	Flavonoid	Positive	40	30	9.95	317.1	302	302.0, 153.0, 217.0, 285.0, 229.1	0.63	0.83	-0.192615	0.000140249	0.86	-0.245518	1.39773e-06	Cluster3
535	S21_S-4441	#N/A	unknown	Unknown	Positive	30	30	10.76	317.3	302.3	302.3, 209.0, 225.1, 207.0, 299.1	0.52	0.82	-0.188283	0.000198829	0.92	-0.190349	0.000201064	Cluster3
536	S21_L-2949	#N/A	unknown	Unknown	Positive	60	50	10.83	258.3	191	191.0, 207.0, 165.0, 133.0, 73.0	0.46	0.37	-0.0962239	0.058925	1.21	-0.111792	0.0299913	Cluster3
537	S21_S-1961	#N/A	unknown	Unknown	Positive	40	20	10.28	258.3	223.1	223.1, 207.0, 241.1, 191.0, 225.0	0.46	0.34	0.00324015	0.949406	0.79	-0.0462635	0.370375	Cluster3
538	S21_S-3669	#N/A	unknown	Unknown	Positive	40	10	10.98	259.1	224.1	224.1, 208.0, 242.1	0.46	0.37	-0.0656547	0.198054	0.81	-0.10259	0.0465264	Cluster3
539	mr2058	3,4-Dihydroxy-L-phenylalanine	putative	Alkaloids	Positive	40	30	6.88	198.069	152.071	ma195-24	0.49	0.38	-0.143444	0.00474713	0.67	-0.130418	0.0112546	Cluster3
540	S21_S-2294	#N/A	unknown	Unknown	Positive	40	60	5.5	591.2	232.1	232.1, 365.1, 351.1, 429.2, 219.1	0.51	0.83	-0.187617	0.000209634	1.21	-0.0842623	0.102353	Cluster3
541	S21_S-4234	#N/A	unknown	Unknown	Positive	80	30	5.87	588.3	211.1	211.1, 195.1, 321.1, 213.1, 163.1	0.46	0.99	-0.212272	2.6112e-05	1.27	-0.138505	0.007074	Cluster3
542	S21_S-0678	#N/A	unknown	Unknown	Positive	20	30	5.49	586.2	209.1	209.1, 149.1, 177.1, 551.2, 191.1	0.55	1.21	-0.219905	1.30109e-05	2.04	-0.0713822	0.166618	Cluster3
543	S21_S-2761	#N/A	unknown	Unknown	Positive	10	30	5.51	587.3	209.1	209.1, 149.1, 177.1, 181.1, 121.1	0.57	1.06	-0.162023	0.00140294	1.72	-0.0923398	0.0733273	Cluster3
544	S21_L-2719	1-hydroperoxy-7,12-dihydroxybisabola-2,10-diene 7-beta-D-fucopyranoside	putative	Terpenoid	Positive	60	10	13.29	417.2	119.1	119.1, 136.1, 107.1, 117.1, 263.2	0.04	0.56	0.0356965	0.484381	0.74	-0.0945245	0.0667511	Cluster3
545	S21_L-0343	#N/A	unknown	Unknown	Positive	80	60	13.14	433.2	119.1	119.1, 416.2, 135.1, 282.1, 107.1	0.02	1.13	0.0198555	0.69737	0.63	-0.100351	0.0515449	Cluster3
546	mr135	#N/A	unknown	Unknown	Positive	40	30	16	432.1	119.1	119.1, 135.1, 107.1, 91.1	0.02	0.7	-0.0138545	0.786138	0.47	-0.102168	0.0474397	Cluster3
547	S21_L-2054	#N/A	unknown	Unknown	Positive	50	20	14.04	433.2	119.1	119.1, 416.2, 135.1, 269.0, 187.0	0.02	0.78	-0.0186173	0.715396	0.47	-0.12194	0.0178537	Cluster3
548	S21_S-2906	#N/A	unknown	Unknown	Positive	70	20	3.51	602.2	163.1	163.1, 131.0, 387.1, 161.1, 193.1	0.41	0.64	-0.0401512	0.431514	0.78	-0.0928769	0.0716635	Cluster3
549	S21_L-2414	#N/A	unknown	Unknown	Positive	70	20	15.33	249.2	193.1	193.1, 137.1, 175.1	0.37	0.42	0.00787211	0.877481	0.98	-0.0798343	0.121761	Cluster3
550	S21_L-3337	3,5-di-tert-Butyl-4-hydroxybenzaldehyde	putative	Other	Positive	80	20	15.3	235.2	179.1	179.1, 57.1, 123.0, 218.1, 175.0	0.32	0.33	0.0234779	0.645635	0.83	-0.0899786	0.0810182	Cluster3
551	S21_L-2649	#N/A	unknown	Unknown	Positive	20	10	6.05	344.1	327.2	327.2, 89.1, 133.1, 116.1	0.57	0.3	-0.101	0.0473713	0.62	-0.174159	0.000682995	Cluster3
552	S21_S-1959	#N/A	unknown	Unknown	Positive	20	10	17.43	558.5	373.1	373.1, 375.1, 357.1, 541.2, 225.1	0.3	0.32	-0.11796	0.0204419	0.47	-0.0440659	0.393561	Cluster3
553	mr1577	#N/A	unknown	Unknown	Positive	70	20	5.18	543.3	205.2	205.2, 336.1, 177.1, 160.2	0.68	0.77	-0.105368	0.038528	0.79	-0.0764111	0.13864	Cluster3
554	S21-2101	#N/A	unknown	Unknown	Positive	50	40	4.63	884.3	525.2	525.2, 687.2, 340.1, 507.2, 321.1	0.69	1	0.0834675	0.101543	1.22	-0.04461	0.38774	Cluster3
555	S21-1574	#N/A	unknown	Unknown	Positive	80	20	5.94	722.3	525.2	525.2, 315.1, 495.2, 687.2, 137.1	0.52	0.91	0.0845553	0.0971497	1.27	0.0172842	0.737996	Cluster3
556	S21-2707	#N/A	unknown	Unknown	Positive	40	40	5.1	740.3	161.1	161.1, 137.1, 309.1, 507.2, 477.1	0.38	0.98	0.0413227	0.418185	1.28	-0.0262147	0.611878	Cluster3
557	S21_S-4374	#N/A	unknown	Unknown	Positive	70	20	5.64	786.3	311.1	311.1, 503.2, 341.1, 589.2, 323.1	0.52	0.86	0.0354217	0.487753	2.02	-0.0573598	0.266593	Cluster3
558	mr1570	#N/A	unknown	Unknown	Positive	40	30	6.71	521.3	163.2	163.2, 185.4	0.78	0.77	-0.0470966	0.356104	0.91	-0.0409688	0.427684	Cluster3
559	S21_S-1808	#N/A	unknown	Unknown	Positive	20	20	4.24	718.3	521.2	521.2, 161.1, 131.0, 163.1, 311.1	0.75	0.92	0.0182343	0.721006	1.14	-0.0742664	0.150096	Cluster3
560	S21_L-4488	#N/A	unknown	Unknown	Positive	70	10	13.95	516.3	354.3	354.3, 455.2, 262.2, 498.3, 336.3	0.59	8.73	0.0225808	0.658301	1.68	0.0285271	0.580832	Cluster4
561	S21_L-5762	#N/A	unknown	Unknown	Positive	20	10	10.45	453.3	436.2	436.2, 130.1, 307.1, 224.2, 409.4	0.37	3.38	-0.0447283	0.380834	0.81	0.027197	0.598601	Cluster4
562	S21_S-5448	#N/A	unknown	Unknown	Positive	80	40	10.98	356.2	73	73.0, 283.2, 133.1, 89.1, 311.2	0.36	2.09	0.00219944	0.965644	5.18	-0.103924	0.0437375	Cluster4
563	p214-1	#N/A	unknown	Unknown	Positive	10	60	16	214.1	88.1	ma237-1-001	0.5	0.57	-0.0293052	0.565959	0.79	-0.0217615	0.673625	Cluster4
564	S21-1558	#N/A	unknown	Unknown	Positive	10	20	3.21	503.2	324.1	324.1, 146.1, 230.1, 242.1, 260.1	0.54	1.57	-0.0218652	0.668475	1.4	-0.0960299	0.0625076	Cluster4
565	wm0022	10,10-Dimethyl-10a-[2-(2-thienyl)vinyl]-3,4,10,10a-tetrahydropyrimido[1,2-a]indol-2(1H)-one	putative	Alkaloids	Positive	30	20	6.9	325.137	191.081		0.19	1.31	-0.0225443	0.658819	0.61	-0.0909074	0.0779186	Cluster4
566	S21-1798	#N/A	unknown	Unknown	Positive	20	10	5.17	499.3	482.2	482.2, 424.2, 155.1, 383.2, 353.1	0.24	1.62	0.0550941	0.28026	1.86	0.0953245	0.0644675	Cluster4
567	S21-4474	#N/A	unknown	Unknown	Positive	60	20	4.14	500.2	224.1	224.1, 386.1, 146.1, 466.1	0.34	0.88	-0.0278048	0.586021	1	-0.0200235	0.69836	Cluster4
568	S21_S-0992	#N/A	unknown	Unknown	Positive	50	30	14.66	480.2	207	207.0, 281.1, 463.1, 223.1, 371.1	0.68	0.38	-0.00436592	0.931865	0.87	-0.0402772	0.435531	Cluster4
569	S21-5629	#N/A	unknown	Unknown	Positive	40	50	15.11	465.1	207	207.0, 283.0, 209.0, 281.1, 223.1	0.29	0.76	-0.0163377	0.748995	1.02	-0.110376	0.0321497	Cluster4
570	S21-1899	#N/A	unknown	Unknown	Positive	40	20	13.51	333.1	224.1	224.1, 208.0, 282.0, 298.1, 316.1	0.45	0.44	0.00827941	0.871196	0.82	-0.0541182	0.294609	Cluster4
571	S21_L-5503	#N/A	unknown	Unknown	Positive	40	20	13.28	299.1	283	283.0, 281.1, 251.0, 73.0, 165.1	0.46	0.25	0.0709713	0.164044	1.23	-0.0755788	0.143004	Cluster4
572	S21-0743	#N/A	unknown	Unknown	Positive	60	40	13.14	332.3	207	207.0, 223.1, 281.1, 297.1, 265.0	0.57	0.33	0.0261234	0.608885	0.93	-0.0844397	0.10163	Cluster4
573	mr741	N,N-Bis(2-hydroxyethyl)dodecanamide	putative	Lipid	Positive	50	20	16.4	288.2	227.3	227.3, 203.1, 106.1	0.45	0.68	-0.00915253	0.85775	8.54	-0.0601607	0.243903	Cluster4
574	S21-4446	#N/A	unknown	Unknown	Positive	50	30	13.37	316.1	208	208.0, 224.1, 282.1, 192.0, 298.1	0.6	0.34	0.0379029	0.457769	1.54	-0.0406617	0.431158	Cluster4
575	S21_L-3962	Decanamide	putative	Lipid	Positive	50	20	11.96	172.2	88.1	88.1, 102.1, 57.1, 74.1	0.38	0.41	-0.0391938	0.442586	1.09	-0.0843727	0.101903	Cluster4
576	S21_L-3352	(+)-7-epi-12-hydroxyjasmonoyl-L-isoleucine	putative	Other	Positive	60	40	7.53	340.2	322.2	322.2, 114.1, 209.1, 167.1, 86.1	0.61	1.72	0.0504737	0.322631	1.46	-0.0778898	0.131141	Cluster4
577	S21_S-0822	Nonivamide (isoform)	putative	Alkaloids	Positive	30	20	15.41	294.2	221.1	221.1, 161.1, 277.2, 165.1, 179.1	0.19	0.42	0.015324	0.764093	1.23	-0.0827439	0.108711	Cluster4
578	S21_S-4962	1,4,6-TRIMETHYLNAPHTHALENE	putative	Terpenoid	Positive	40	20	9.3	171.1	129.1	129.1, 127.1, 143.1, 141.1, 115.1	0.36	0.73	-0.0295318	0.562958	1.49	-0.0283803	0.582781	Cluster4
579	mr196	#N/A	unknown	Unknown	Positive	60	10	10.6	203.4	185.5	185.5, 175.2, 161.2, 145.2	0.41	1.05	0.063601	0.212481	1.57	-0.0855198	0.0973136	Cluster4
580	S21_S-3082	#N/A	unknown	Unknown	Positive	20	20	7.34	232.2	186.2	186.2, 88.1, 123.0, 74.1, 215.2	0.46	0.76	0.0548117	0.282736	1.04	-0.0870107	0.091597	Cluster4
581	S21_L-1226	#N/A	unknown	Unknown	Positive	10	60	6.26	283.7	114.1	114.1, 209.2, 96.1, 69.1, 79.1	0.67	2.1	0.0373978	0.463788	1.85	-0.0707689	0.1703	Cluster4
582	mr1353	Isobornyl methacrylate	putative	Terpenoid	Positive	10	30	13.4	223.096	149	149.0, 135.0, 64.9, 89.9	0.45	0.72	0.0216769	0.671163	1.45	-0.00464428	0.928385	Cluster4
583	S21_S-0256	#N/A	unknown	Unknown	Positive	70	50	6.74	339.7	209.2	209.2, 322.3, 228.2, 96.1, 226.2	0.51	0.99	0.023714	0.642318	1.41	-0.0908597	0.0780755	Cluster4
584	wm0045	(1Z)-1-Hexene-1,2,6-tricarboxylic acid	putative	Lipid	Positive	40	20	15.1	217.108	135.029		0.28	1.14	0.0333908	0.51306	1.7	-0.0196582	0.703603	Cluster4
585	S21_S-1290	#N/A	unknown	Unknown	Positive	30	40	19.87	781.2	184.1	184.1, 597.5, 722.5, 756.5, 621.5	0.55	1.53	0.0640515	0.209254	3.81	0.0295038	0.567943	Cluster4
586	S21-1312	#N/A	unknown	Unknown	Positive	60	60	3.51	522.2	163	163.0, 181.0, 343.1, 145.0, 505.2	0.68	1.56	0.0273696	0.591901	1.35	-0.00226269	0.965074	Cluster4
587	mr1159	Ferulic acid	standard	Phenylethanoid	Positive	60	20	8.59	195.1	145	145.0, 177.1, 149.1, 117.0	0.67	1.19	-0.0472475	0.354564	1.41	-0.0977829	0.0578486	Cluster4
588	S21-5319	4-Hydroxy-3-methoxycinnamic acid	putative	Phenylethanoid	Positive	10	40	10.14	195.1	89.1	89.1, 163.0, 133.1, 159.0, 177.2	0.57	1.36	-0.0409997	0.421836	1.41	-0.101274	0.0494247	Cluster4
589	S21_S-1168	#N/A	unknown	Unknown	Positive	10	50	16	408.2	209	209.0, 207.0, 283.0, 225.1, 223.1	0.51	0.35	-0.0390363	0.444423	0.71	-0.104938	0.0417107	Cluster4
590	S21_S-4773	5-(2-Amino-2-carboxyethyl)-2-hydroxybenzoic acid	putative	Amino acid derivative	Positive	10	20	1.99	226.1	180.1	180.1, 209.0, 162.1, 191.1, 134.1	0.56	1.92	0.120073	0.0182775	1.2	0.18913	0.00022124	Cluster4
591	S21_S-0447	#N/A	unknown	Unknown	Positive	10	50	4.78	404.2	207.1	207.1, 123.1, 225.1, 189.1, 85.0	0.69	1.61	0.118874	0.0194801	1.45	0.154161	0.00268849	Cluster4
592	S21_S-3518	Coelovirin D	putative	Other	Positive	70	10	5.77	637.2	475.2	475.2, 457.2, 281.1, 299.1, 619.2	0.55	1.47	0.0695863	0.17245	0.9	0.0981502	0.0569097	Cluster4
593	S21_L-2729	Ergine; Lysergamide (isoform)	putative	Alkaloids	Positive	30	10	3.25	268.1	136.1	136.1, 119.0, 85.0, 145.0, 233.1	0.63	1.23	-0.0308235	0.546	1.19	-0.0672874	0.192361	Cluster4
594	S21-3142	#N/A	unknown	Unknown	Positive	60	10	3.34	378.1	199.1	199.1, 140.0, 155.1, 180.1, 361.1	0.65	1.99	0.0864351	0.0899148	2.5	-0.0338669	0.512094	Cluster4
595	S21_L-0813	#N/A	unknown	Unknown	Positive	50	30	6.16	380.2	201.1	201.1, 183.1, 165.1, 218.1, 180.1	0.59	0.79	-0.0645108	0.206	0.77	-0.00807131	0.875877	Cluster4
596	S21-5714	#N/A	unknown	Unknown	Positive	30	10	15.35	302.1	240.2	240.2, 274.3, 285.2	0.45	0.33	-0.0485125	0.341814	0.86	-0.0810105	0.116346	Cluster4
597	n10816	#N/A	unknown	Unknown	Positive	50	20	19.5	272.1	230.1	ma237-1-006	0.53	0.3	-0.00826474	0.871422	0.55	-0.0901797	0.0803388	Cluster4
598	S21_L-6046	#N/A	unknown	Unknown	Positive	80	20	15.12	316.3	254.2	254.2, 281.2, 299.3, 263.2, 106.1	0.47	0.36	-0.0157859	0.757202	0.64	-0.101774	0.0483063	Cluster4
599	S21-3410	#N/A	unknown	Unknown	Positive	20	20	1.62	201.1	129.1	129.1, 55.1, 111.0, 101.1, 59.1	0.56	0.6	0.0128336	0.801557	1.37	-0.0311761	0.546199	Cluster4
600	S21-4819	2,3,11a-Trimethyl-2,3,3a,4,5,5a,5b,6,8,9,10,11,11a,11b,12,13-hexadecahydro-1H-2-aza-pentaleno[1,6a-a]phenanthren-9-ol	putative	Alkaloids	Positive	20	20	1.79	330.3	312.3	312.3, 150.1, 168.1, 295.2, 166.1	0.45	0.63	0.0745219	0.143904	1.14	-0.0680529	0.18734	Cluster4
601	S21-5716	#N/A	unknown	Unknown	Positive	20	60	0.93	400	99	99.0, 266.0, 257.0	0.42	0.63	-0.015566	0.76048	0.72	0.104827	0.0419288	Cluster4
602	S21-2893	#N/A	unknown	Unknown	Positive	60	10	2.6	302.2	261.1	261.1, 272.6, 181.0, 217.0, 174.0	0.55	0.52	-0.0198393	0.697605	1.2	-0.0318024	0.538161	Cluster4
603	S21_S-4224	#N/A	unknown	Unknown	Positive	30	10	2.03	200	159	159.0, 99.0, 55.0, 140.0, 182.1	0.55	1.97	0.0260413	0.61001	1.26	-0.0211729	0.681964	Cluster4
604	S21-4596	#N/A	unknown	Unknown	Positive	30	40	0.93	275	99	99.0, 55.0, 154.9, 112.9, 202.9	0.48	0.97	-0.022269	0.662727	1.25	-0.014928	0.772655	Cluster4
605	S21_S-3623	N6-Methyl-2'adenylsaeure	putative	Nucleic acid derivative	Positive	10	20	2.12	362.1	136.1	136.1, 97.0, 119.0, 327.1, 345.1	0.15	2.12	-0.262517	1.66811e-07	0.98	0.00741122	0.885955	Cluster4
606	S21_L-2667	α-Linolenoyl ethanolamide	putative	Lipid	Positive	50	20	15.65	322.3	62.1	62.1, 67.1, 81.1, 79.1, 304.3	0.76	0.95	0.059986	0.239685	0.97	-0.0822647	0.110781	Cluster4
607	S21_L-4952	#N/A	unknown	Unknown	Positive	10	30	16.71	325.3	62.1	62.1, 308.3, 81.1, 233.2, 95.1	0.79	0.8	-0.00200673	0.968653	0.94	-0.12791	0.0129356	Cluster4
608	mr1967	#N/A	unknown	Unknown	Positive	60	10	7.93	306.4	244.2	244.2, 200.5, 146.3	0.57	1.87	0.00879331	0.863277	1.2	-0.104173	0.0432316	Cluster4
609	S21_L-2894	#N/A	unknown	Unknown	Positive	10	20	5.09	276.1	147	147.0, 130.1, 101.0, 103.1, 77.0	0.63	0.75	0.0259638	0.611076	1.18	-0.0314071	0.543227	Cluster4
610	S21-2805	#N/A	unknown	Unknown	Positive	30	10	3.46	367.2	205.1	205.1, 158.1, 229.1, 188.1, 100.0	0.61	4.07	0.0221461	0.664475	3.78	0.00446912	0.931079	Cluster4
611	S21_L-5486	#N/A	unknown	Unknown	Positive	50	30	1.96	187.1	83.1	83.1, 146.0, 155.1, 169.0	0.67	4.54	-0.0208226	0.683408	1.68	-0.0680194	0.187558	Cluster4
612	S21_L-4233	#N/A	unknown	Unknown	Positive	60	10	12.04	237	130.1	130.1, 159.0, 219.0, 177.0, 164.0	0.38	3.97	0.0879418	0.0844333	9.44	-0.0729739	0.157339	Cluster4
613	S21_L-5483	#N/A	unknown	Unknown	Positive	60	20	9.08	479.2	130.1	130.1, 160.1, 332.1, 146.1, 350.1	0.28	3.47	0.0754297	0.139071	0.77	-0.0262551	0.611329	Cluster4
614	S21_S-4539	#N/A	unknown	Unknown	Positive	40	20	7.67	652.4	148.1	148.1, 130.0, 424.3, 289.3, 436.3	0.22	2.58	-0.00499998	0.921999	1.48	-0.0442696	0.391375	Cluster4
615	S21_S-4919	#N/A	unknown	Unknown	Positive	20	20	10.99	462.2	382.2	382.2, 347.2, 231.0, 445.1, 266.1	0.45	3.35	-0.0134539	0.792179	10.49	-0.0215361	0.676814	Cluster4
616	S21_S-1709	#N/A	unknown	Unknown	Positive	80	10	2.47	269.1	137.1	137.1, 153.0, 117.1, 233.1, 99.0	0.56	1.44	0.106568	0.0363577	1.2	-0.0702967	0.173176	Cluster4
617	mr4037	1-methyladenosine	putative	Nucleic acid derivative	Positive	50	10	1.51	282.27	150.27		0.59	0.72	0.0139806	0.78424	0.98	-0.10746	0.0370139	Cluster4
618	S21_L-2556	Val Val Glu	putative	Amino acid derivative	Positive	70	30	1.9	346.2	199.1	199.1, 72.1, 171.1, 225.1, 148.1	0.53	2.01	-0.0285952	0.575412	0.87	-0.097892	0.0575684	Cluster4
619	S21-4225	Adenosine (isoform)	putative	Nucleic acid derivative	Positive	70	60	1.35	268.1	136.1	136.1, 223.1, 204.0	0.16	1.54	-0.0686318	0.178426	0.39	-0.148365	0.00388739	Cluster4
620	mr1168	Pyridoxine O-glucoside	putative	Alkaloids	Positive	60	30	2.38	332.134	314.2	314.2, 170.1, 152.2, 134.1, 124.1	0.66	0.85	-0.111477	0.028531	0.95	-0.152577	0.00297727	Cluster4
621	mr1355	2-(Carboxyacetamido)benzoic acid	putative	Alkaloids	Positive	10	30	1.83	224.076	155.1	155.1, 210.1, 143.2, 81.1, 83.1	0.66	1.29	0.0231803	0.649825	1.3	-0.116385	0.0238235	Cluster4
622	n10821-1	3-Acetoxy-4,7(11)-muuroladien-8-one	putative	Terpenoid	Positive	40	30	19.1	277.1	235	ma237-1-004	0.23	0.42	0.0493601	0.333436	0.41	-0.134632	0.00886215	Cluster4
623	mr2109	Papaverine	putative	Alkaloids	Positive	70	30	8.65	340.147	324.124	ma195-25	0.34	0.66	0.0208025	0.683698	0.51	-0.0734802	0.154471	Cluster4
624	mr4099	#N/A	unknown	Unknown	Positive	80	20	8.94	397.1	209		0.37	0.69	-0.0259715	0.61097	0.59	-0.0691331	0.180419	Cluster4
625	mr371	Gentiopicrin	putative	Terpenoid	Positive	10	40	7	357.1	227.2	227.3, 244.3, 177.1, 160.2	0.57	0.73	-0.012709	0.803444	1.69	-0.0455156	0.378169	Cluster4
626	S21-4457	#N/A	unknown	Unknown	Positive	40	50	18.88	428.3	166.1	166.1, 382.3, 120.1, 411.3	0.34	1.07	-0.0172002	0.736223	0.89	-0.0795906	0.122907	Cluster4
627	S21_L-0285	#N/A	unknown	Unknown	Positive	20	10	7.23	472.3	454.8	454.8, 293.7, 96.1, 237.1, 209.2	0.22	1	-0.0535512	0.293969	0.61	-0.0907694	0.0783729	Cluster4
628	mr075	3’,4’,5’-Tricetin O-rutinoside	putative	Flavonoid	Positive	60	40	10	653.3	344.9	344.90 330.1, 507.0, 311.9	0.4	3.24	0.00327543	0.948856	1.02	0.00987513	0.848441	Cluster4
629	S21_S-4508	#N/A	unknown	Unknown	Positive	60	10	10.59	235.2	217.2	217.2, 161.1, 175.0, 133.1, 105.1	0.3	0.5	-0.036308	0.476923	0.87	-0.0846784	0.100663	Cluster4
630	mr1661	octyl methoxycinnamate	putative	Phenylethanoid	Positive	80	40	17.8	291.1	249.2	249.2, 233.1, 203.0, 65.7	0.3	1.43	0.0165016	0.746563	0.79	-0.0985122	0.0559968	Cluster4
631	S21-5006	#N/A	unknown	Unknown	Positive	10	20	14.54	291.2	249.2	249.2, 233.2, 161.1, 203.1	0.29	1.24	0.00741132	0.884601	0.8	-0.0859114	0.0957855	Cluster4
632	S21_L-2002	#N/A	unknown	Unknown	Positive	50	30	4.77	438.1	187	187.0, 155.1, 189.1, 169.1, 162.0	0.75	0.84	-0.244849	1.12035e-06	0.85	-0.149134	0.00370453	Cluster4
633	S21_L-2527	#N/A	unknown	Unknown	Positive	30	40	3.69	503.2	230.1	230.1, 146.1, 486.2, 260.1, 278.1	0.32	0.59	-0.143156	0.0048326	0.92	-0.118696	0.0211579	Cluster4
634	mr4032	BA9G	putative	Alkaloids	Positive	40	30	8.9	388.2	226.1		0.57	0.35	-0.0437294	0.391572	4.21	-0.0564706	0.274089	Cluster4
635	S21-4321	#N/A	unknown	Unknown	Positive	80	30	3.04	465.1	223.1	223.1, 385.1, 146.1, 172.1, 190.0	0.02	0.57	-0.0394956	0.439078	17.6	0.0139169	0.787673	Cluster4
636	S21-6076	#N/A	unknown	Unknown	Positive	20	10	4.16	487	407.1	407.1, 293.1, 310.2, 251.1, 263.6	0.03	0.51	0.0218012	0.669389	15.39	0.00472543	0.927137	Cluster4
637	S21-1989	#N/A	unknown	Unknown	Positive	70	30	3.18	499.1	223.1	223.1, 385.1, 482.1, 146.1, 465.1	0.03	0.5	-0.00759162	0.881814	6.92	-0.041543	0.42123	Cluster4
638	S21_S-3470	#N/A	unknown	Unknown	Positive	10	50	4.11	973.2	509.1	509.1, 465.1, 449.1	0.11	0.81	-0.0441478	0.387052	8.49	0.14951	0.00361794	Cluster4
639	S21-3696	#N/A	unknown	Unknown	Positive	20	50	4.08	963.2	223.1	223.1, 385.1, 849.2, 310.2, 946.1	0.18	0.87	-0.0513798	0.31401	4.12	0.0743176	0.149814	Cluster4
640	S21-4198	#N/A	unknown	Unknown	Positive	50	60	3.02	872.2	223.1	223.1, 385.1, 758.2, 146.1, 482.1	0.42	0.56	-0.0695413	0.172728	1.19	0.0432503	0.402384	Cluster4
641	IS	#N/A	Internal standard	#N/A	Positive	70	30	5.61	235.18	86.1	86.1	0.43	0.35	-0.0809224	0.11244	0.46	-0.0370058	0.473756	Cluster4
642	S21_S-2280	#N/A	unknown	Unknown	Positive	20	20	5.52	520.3	503.3	503.3, 89.1, 177.1, 221.1, 265.2	0.55	0.27	-0.00801168	0.875326	0.53	-0.0981442	0.0569249	Cluster4
643	S21-1716	#N/A	unknown	Unknown	Positive	80	20	18.54	468.4	433.3	433.3, 451.3, 339.3, 169.0	0.36	0.47	-0.0392944	0.441415	1	-0.129589	0.0117876	Cluster4
644	mr1051	N-p-Coumaroylputrescine	putative	Alkaloids	Positive	80	50	4.55	235.144	147.2	147.2, 218.2, 175.2, 119.1, 91.1	0.41	1.24	0.0901141	0.0770076	1.83	-0.0959383	0.0627592	Cluster4
645	S21_L-3198	#N/A	unknown	Unknown	Positive	20	20	19.39	519.3	281.1	281.1, 147.1, 503.1, 501.2, 341.0	0.35	0.65	0.0860307	0.0914335	1.69	0.0498676	0.334224	Cluster4
646	S21-2366	#N/A	unknown	Unknown	Positive	30	10	17.18	448.4	431.4	431.4, 413.3, 147.1, 121.1, 209.1	0.72	0.69	0.228509	5.75814e-06	0.6	0.22966	6.64551e-06	Cluster4
647	S21_L-5623	#N/A	unknown	Unknown	Positive	10	30	16.69	462.3	409.3	409.3, 427.3, 391.3, 373.3, 341.0	0.84	1.32	0.143506	0.00472906	1.21	0.057168	0.268198	Cluster4
648	S21-1436	#N/A	unknown	Unknown	Positive	20	10	19.03	462.4	445.4	445.4, 426.4, 380.3, 149.1, 409.3	0.91	0.86	0.157824	0.00186959	0.87	0.102104	0.0475795	Cluster4
649	S21-0782	#N/A	unknown	Unknown	Positive	60	50	6.14	943.4	614.3	614.3, 781.3, 737.3, 763.3, 452.2	0.75	2.41	0.233213	3.63811e-06	1.7	0.160504	0.00176981	Cluster4
650	mr1145	Hesperetin 5-O-glucoside	standard	Flavonoid	Positive	50	20	8.12	465.1	303.1	303.1	0.67	0.72	0.182738	0.00030736	0.83	-0.000702365	0.989155	Cluster4
651	mr1264	Quercetin 5-O-hexoside	putative	Flavonoid	Positive	50	20	8.11	465.1	303	303	0.79	0.76	0.231863	4.15464e-06	0.86	0.0939218	0.068515	Cluster4
652	mr2113	Sinapoyl malate	putative	Phenylethanoid	Positive	40	30	5.11	341.079	207.066	ma195-25	0.46	0.59	-0.0285281	0.576309	0.65	-0.03331	0.519061	Cluster4
653	mr215	Fructose 1, 6-diphosphate	putative	Other	Positive	70	40	6.1	341.2	207.1	207.1, 323.0, 189.1, 163.2, 147.2	0.63	0.67	-0.0263968	0.60514	0.76	-0.0659098	0.201646	Cluster4
654	mr131	#N/A	unknown	Unknown	Positive	30	10	20.4	353.2	261.3	261.3, 335.3, 243.3, 191.1	0.48	1.5	-0.0402786	0.430051	0.49	-0.17243	0.000773544	Cluster4
655	S21_L-4799	#N/A	unknown	Unknown	Positive	80	10	9.14	422.3	269.2	269.2, 229.1, 351.3, 305.1, 155.1	0.48	2.89	-0.130501	0.0102699	1.61	-0.125128	0.0150555	Cluster4
656	mr949	Tianshic acid	putative	Other	Positive	50	40	12.3	348.4	109.1	109.1, 277.1, 195.0, 295.0, 159.1	0.6	1.3	-0.241861	1.52467e-06	1.39	-0.278443	3.85138e-08	Cluster4
657	wm0014	#N/A	unknown	Unknown	Positive	40	30	12.3	348.275	277.217		0.5	1.01	-0.210664	3.01433e-05	0.98	-0.28883	1.11909e-08	Cluster4
658	S21-3921	#N/A	unknown	Unknown	Positive	40	30	2.75	541.2	251.1	251.1, 310.2, 207.1, 175.0, 392.1	0.81	1.37	-0.0913432	0.0730468	1.88	-0.0657237	0.202925	Cluster5
659	S21_S-2218	#N/A	unknown	Unknown	Positive	50	20	7.25	476.8	211.2	211.2, 193.2, 135.1, 459.2, 175.1	0.79	1.37	-0.183394	0.000292109	1.22	-0.178972	0.000479947	Cluster5
660	S21_S-2238	#N/A	unknown	Unknown	Positive	50	30	7.24	481.3	437.2	437.2, 395.2, 209.2, 114.1, 463.3	0.76	1.23	-0.211265	2.85728e-05	1.46	-0.0569208	0.270276	Cluster5
661	S21_L-3824	#N/A	unknown	Unknown	Positive	70	10	7.39	458.2	192.1	192.1, 440.2, 210.2, 133.1, 422.2	0.88	1.21	-0.203786	5.50276e-05	1.28	-0.179043	0.000477415	Cluster5
662	S21_S-2167	#N/A	unknown	Unknown	Positive	30	10	7.08	457.8	191.1	191.1, 209.2, 133.1, 440.2, 137.1	0.8	1.28	-0.215131	2.01737e-05	1.12	-0.164766	0.00132491	Cluster5
663	S21_S-1971	#N/A	unknown	Unknown	Positive	50	30	7.56	479.2	435.2	435.2, 393.2, 289.0, 245.1, 317.1	0.52	0.89	-0.226035	7.30355e-06	1.22	-0.119666	0.0201184	Cluster5
664	S21_S-0331	#N/A	unknown	Unknown	Positive	50	10	7.56	474.2	457.2	457.2, 191.1, 147.1, 439.2, 209.2	0.8	1.21	-0.154616	0.00231746	0.96	-0.184708	0.000311502	Cluster5
665	S21_S-2320	#N/A	unknown	Unknown	Positive	10	20	7.85	474.3	191.1	191.1, 259.2, 133.1, 209.2, 173.1	0.73	1.69	-0.168755	0.000872662	1.37	-0.167985	0.00105986	Cluster5
666	S21_S-4596	#N/A	unknown	Unknown	Positive	50	10	8.93	474.3	439.3	439.3, 259.2, 99.1, 277.2, 85.1	0.56	1.25	-0.151232	0.00289418	0.98	-0.16844	0.00102655	Cluster5
667	S21_L-0804	#N/A	unknown	Unknown	Positive	70	10	6	492.2	175.1	175.1, 209.2, 227.2, 191.1, 133.1	0.79	1.33	-0.0980521	0.0542531	0.91	-0.181179	0.00040702	Cluster5
668	S21_S-4920	#N/A	unknown	Unknown	Positive	30	10	5.86	439.2	175.1	175.1, 421.2, 191.1, 173.1	0.66	1.09	-0.0861577	0.0909543	1.26	-0.0468822	0.364003	Cluster5
669	S21_L-5441	#N/A	unknown	Unknown	Positive	40	20	9.53	544.4	271.1	271.1, 340.3, 296.3	0.71	0.92	-0.133526	0.00862346	1	-0.24313	1.78e-06	Cluster5
670	S21-1390	#N/A	unknown	Unknown	Positive	40	30	8.7	985.4	717.3	717.3, 207.1, 369.1, 941.4, 287.1	0.92	1.17	-0.015825	0.756619	1.09	-0.0520687	0.313301	Cluster5
671	S21-3810	#N/A	unknown	Unknown	Positive	50	20	8.82	941.4	717.3	717.3, 699.3, 287.1, 576.2	0.84	1.12	-0.0679525	0.182773	1.34	0.0132634	0.797423	Cluster5
672	S21-4624	#N/A	unknown	Unknown	Positive	80	40	10.61	572.3	431.2	431.2, 373.2, 387.2, 266.1, 358.2	0.58	0.79	-0.0655699	0.198635	0.9	-0.177007	0.000554929	Cluster5
673	S21-0367	#N/A	unknown	Unknown	Positive	50	60	9.21	573.3	148.1	148.1, 287.1, 140.1, 432.2, 122.1	0.89	1.02	-0.0865308	0.0895581	0.85	-0.178578	0.000494178	Cluster5
674	S21-2315	#N/A	unknown	Unknown	Positive	40	40	9.13	571.3	148.1	148.1, 140.1, 287.1, 285.1, 243.1	0.77	0.98	-0.0988935	0.0522087	1.1	-0.236357	3.48614e-06	Cluster5
675	S21-3753	#N/A	unknown	Unknown	Positive	80	20	9.11	572.2	287.1	287.1, 146.1, 285.1, 148.1, 140.1	0.79	0.98	-0.104868	0.0394636	1.07	-0.219142	1.76172e-05	Cluster5
676	S21-0635	#N/A	unknown	Unknown	Positive	60	10	7.95	735.3	573.3	573.3, 287.1, 432.2, 148.1, 140.1	0.84	0.81	-0.031763	0.533825	0.92	-0.02451	0.635223	Cluster5
677	S21-3206	#N/A	unknown	Unknown	Positive	10	20	7.85	801.3	757.3	757.3, 735.3, 573.3, 617.2, 779.3	0.85	0.71	-0.0382264	0.453937	1.15	0.0268769	0.602913	Cluster5
678	S21-3934	#N/A	unknown	Unknown	Positive	20	10	8.86	779.3	617.3	617.3, 585.3, 460.2, 747.3, 303.1	0.6	0.76	-0.112891	0.0265652	1.43	-0.0258351	0.617044	Cluster5
679	S21-3656	#N/A	unknown	Unknown	Positive	40	30	8.88	733.3	571.3	571.3, 431.2, 386.2, 416.2, 265.1	0.82	0.85	0.0175773	0.730661	0.71	-0.117957	0.0219802	Cluster5
680	S21-1286	#N/A	unknown	Unknown	Positive	80	20	7.97	736.3	574.3	574.3, 287.1, 148.1, 718.3, 433.2	0.72	1.1	-0.0160678	0.753005	1.25	0.0253274	0.623983	Cluster5
681	S21-3974	#N/A	unknown	Unknown	Positive	20	20	7.78	674.3	512.2	512.2, 468.2, 630.3, 542.2, 623.2	0.53	0.96	-0.0544632	0.285812	1.19	-0.131601	0.0105313	Cluster5
682	mr345	#N/A	unknown	Unknown	Positive	30	10	6.2	321	184.1	184.1, 94.2, 97.4, 202.2	0.82	0.83	0.00736596	0.885302	0.7	-0.0689692	0.181457	Cluster5
683	S21-3867	#N/A	unknown	Unknown	Positive	20	40	8.53	791.3	299.1	299.1, 585.3, 432.2, 285.1, 747.3	0.8	0.96	-0.0521896	0.306433	0.91	-0.104896	0.0417932	Cluster5
684	S21-3716	#N/A	unknown	Unknown	Positive	20	40	5.81	524.2	177.1	177.1, 355.1, 373.1, 207.1, 325.1	0.85	1.71	-0.00421894	0.934153	1.63	-0.0383423	0.457922	Cluster5
685	S21_L-4285	#N/A	unknown	Unknown	Positive	10	20	6.1	398.2	316.2	316.2, 380.2, 229.1, 187.1, 177.1	0.4	1.04	-0.0797889	0.117579	0.96	-0.0899031	0.0812748	Cluster5
686	S21_S-3607	#N/A	unknown	Unknown	Positive	50	40	7.33	398.2	187.1	187.1, 205.1, 113.1, 95.1, 363.2	0.67	0.53	-0.134316	0.00823403	0.62	-0.131218	0.010761	Cluster5
687	S21_L-1878	#N/A	unknown	Unknown	Positive	60	30	17.68	703.5	355.1	355.1, 267.0, 341.0, 281.1, 73.0	0.5	4.24	0.124994	0.0139936	1.91	-0.0726463	0.159216	Cluster5
688	S21-1274	#N/A	unknown	Unknown	Positive	40	10	7.02	554.3	233.1	233.1, 219.1, 251.1, 203.1, 188.1	0.89	1.49	-0.160433	0.00156528	1.41	-0.180109	0.000441001	Cluster5
689	mr1835	#N/A	unknown	Unknown	Positive	30	20	8.77	554.3	233	233.0, 215.0, 189.1, 187.0	0.87	1.86	-0.120648	0.0177234	1.33	-0.140664	0.0062238	Cluster5
690	mr2076	Melatonin	putative	Alkaloids	Positive	50	30	8.16	233.121	174.09	ma195-24	0.81	1.05	-0.139387	0.0060872	0.88	-0.150034	0.00350027	Cluster5
691	mr1904	#N/A	unknown	Unknown	Positive	60	50	7.33	716.4	233	233.0, 189.0, 250.9, 649.4	0.82	1.41	-0.0384811	0.450932	1.2	-0.048665	0.346027	Cluster5
692	S21-2122	#N/A	unknown	Unknown	Positive	10	40	7.56	640.3	233.1	233.1, 251.1, 599.1, 219.1, 623.2	0.81	1.82	-0.0650883	0.20196	1.55	-0.0524723	0.30956	Cluster5
693	S21-5897	#N/A	unknown	Unknown	Positive	10	20	2.95	424.2	227.1	227.1, 209.1, 310.1, 148.0, 308.1	0.76	1.06	-0.15241	0.00268007	1.04	-0.216137	2.30772e-05	Cluster5
694	mr2155	Glutathione (oxidized form)	putative	Amino acid derivative	Positive	10	20	1.97	613.152	484.114	ma195-25	0.24	0.63	-0.112308	0.0273607	1.79	-0.0542435	0.29349	Cluster5
695	S21_L-2444	#N/A	unknown	Unknown	Positive	50	20	3.3	630.2	307.1	307.1, 289.1, 595.1, 613.2, 324.2	0.22	0.97	-0.1841	0.000276483	1.06	-0.137673	0.0074282	Cluster5
696	S21_L-3685	#N/A	unknown	Unknown	Positive	10	20	1.57	411.1	231	231.0, 219.1, 291.0, 173.1, 132.1	0.2	0.83	-0.112604	0.0269537	0.57	-0.000522466	0.991933	Cluster5
697	mr1538	Threonyl carbamoyl adenosine	putative	Nucleic acid derivative	Positive	70	30	6.07	413.141	162.1	162.1, 281.1, 201.2, 136.1, 99.0	0.72	0.61	0.00106582	0.983348	0.62	-0.136737	0.00784569	Cluster5
698	S21-3997	parviflorene I	putative	Terpenoid	Positive	20	40	2.61	413.2	136.1	136.1, 268.1, 316.1, 185.0	0.56	0.63	-0.00888978	0.861792	0.61	-0.122242	0.0175711	Cluster5
699	n03091	#N/A	unknown	Unknown	Positive	40	40	6.1	414.1	136.1	ma237-1-007	0.72	0.68	-0.0130887	0.797697	0.58	-0.151953	0.00309851	Cluster5
700	S21_S-5286	lapatin A	putative	Alkaloids	Positive	10	50	2.46	414.2	136.1	136.1, 334.1, 203.1	0.75	0.64	0.00928241	0.855753	0.66	-0.141452	0.00593742	Cluster5
701	mr4027	Hinokinin	putative	Other	Positive	40	30	5.4	355	319		0.78	0.61	0.0811748	0.11132	0.68	0.0723646	0.160844	Cluster5
702	mr2126	Guanosine 5'-monophosphate	putative	Nucleic acid derivative	Positive	50	30	2.4	364.058	152.057	ma195-25	0.05	0.59	0.0431396	0.397997	2.65	-0.0169372	0.743069	Cluster5
703	S21_L-1743	#N/A	unknown	Unknown	Positive	60	60	2.41	348.1	136.1	136.1, 173.1, 201.1, 86.1, 187.1	0.42	0.72	0.00395115	0.938324	0.62	-0.0988383	0.0551849	Cluster5
704	mr1265	Inosine 5'-monophosphate	standard	Nucleic acid derivative	Positive	20	20	3.42	349.1	137	137.0, 305.0, 233.1	0.52	0.5	0.00679141	0.894194	0.56	-0.0221436	0.668232	Cluster5
705	S21_S-5114	Kinetin-9-riboside	putative	Alkaloids	Positive	30	10	1.72	348.1	136.1	136.1, 107.1, 128.1, 330.1, 132.1	0.55	0.61	-0.0107723	0.832917	0.64	-0.029117	0.573032	Cluster5
706	S21_L-2112	#N/A	unknown	Unknown	Positive	60	10	3.99	411.1	163	163.0, 146.0, 127.0, 70.1, 120.0	0.79	1.4	0.136265	0.00733979	1.14	-0.0169777	0.742475	Cluster5
707	S21_L-3745	#N/A	unknown	Unknown	Positive	10	50	3.69	411.1	163	163.0, 393.1, 375.1, 127.0	0.79	1.57	0.144818	0.00435769	1.26	0.0741188	0.15091	Cluster5
708	S21_S-2734	#N/A	unknown	Unknown	Positive	80	20	6.59	870.3	852.3	852.3, 804.3, 822.3, 834.3, 163.1	0.88	2.17	0.0580136	0.255519	1.49	0.0228478	0.658339	Cluster5
709	S21-3341	#N/A	unknown	Unknown	Positive	40	20	8.28	870.3	213.1	213.1, 337.1, 528.2, 499.2, 467.1	0.91	1.98	0.0767366	0.132333	2.12	0.0594144	0.249812	Cluster5
710	mr4079	L-Glutathione (reduced)	putative	Amino acid derivative	Positive	20	50	1.96	308.091	76		0.82	0.95	0.0581875	0.254094	0.98	0.0253587	0.623554	Cluster5
711	n00864	#N/A	unknown	Unknown	Positive	30	10	1.94	308.1	162.1	ma237-1-002	0.87	1.08	0.0476123	0.350857	1	0.0178221	0.730154	Cluster5
712	n00864-1	#N/A	unknown	Unknown	Positive	60	10	2.41	308.1	162	ma237-1-002	0.88	1.12	0.0390397	0.444383	1.02	0.00714768	0.889985	Cluster5
713	S21_S-4409	#N/A	unknown	Unknown	Positive	70	10	6.47	666.4	504.3	504.3, 486.3, 450.3, 468.3, 588.4	0.89	2.17	0.0452312	0.375497	2.44	-0.0409132	0.428312	Cluster5
714	S21-2597	#N/A	unknown	Unknown	Positive	10	20	5.32	666.2	336.1	336.1, 504.1, 318.1, 324.1, 649.2	0.92	2.24	0.0524855	0.303696	2.69	-0.0365963	0.478667	Cluster5
715	S21_S-1789	#N/A	unknown	Unknown	Positive	10	20	5.57	436.1	151	151.0, 124.0, 268.1, 250.1, 418.1	0.9	1.55	0.103653	0.0418169	1.57	0.0429671	0.405474	Cluster5
716	S21_S-4970	#N/A	unknown	Unknown	Positive	70	40	4.64	598.2	151	151.0, 124.0, 250.1, 268.1, 418.1	0.81	1.86	0.061824	0.225563	1.82	-0.0954832	0.0640221	Cluster5
717	S21-3047	#N/A	unknown	Unknown	Positive	20	10	6.38	490.1	336.1	336.1, 318.1, 192.1, 174.1, 218.2	0.92	1.84	0.0463847	0.363431	2.18	0.0261218	0.613141	Cluster5
718	p336	#N/A	unknown	Unknown	Positive	60	20	6.32	336.1	109.1	ma237-1-002	0.89	2.2	0.0818064	0.108556	2.69	-0.00790273	0.878449	Cluster5
719	S21-4250	#N/A	unknown	Unknown	Positive	70	40	4.44	538.2	376.1	376.1, 283.0, 281.1, 176.1, 221.1	0.88	2.38	0.103377	0.0423686	2.52	-0.0161691	0.754338	Cluster5
720	S21_L-4224	1-(2-oxindole-3-acetyl)-beta-D-glucose	putative	Alkaloids	Positive	40	40	4.21	354.1	146.1	146.1, 174.1, 128.0, 192.1, 176.1	0.91	1.91	0.113884	0.0252543	2.05	-0.00973916	0.850503	Cluster5
721	S21_S-5489	#N/A	unknown	Unknown	Positive	50	30	3.78	534.2	193	193.0, 355.1, 133.0, 161.0, 147.0	0.89	2	0.110534	0.0299109	2.22	-0.0207679	0.687725	Cluster5
722	S21-1156	#N/A	unknown	Unknown	Positive	70	20	4.4	533.2	336.1	336.1, 354.1, 192.1, 318.1, 174.1	0.85	2.26	0.108536	0.0330244	2.16	0.00446042	0.931213	Cluster5
723	S21_L-1250	#N/A	unknown	Unknown	Positive	30	20	5.63	371.1	192.1	192.1, 146.1, 130.1, 354.1, 176.1	0.86	4.5	0.0569507	0.264345	3.75	-0.0948827	0.0657204	Cluster5
724	S21-4647	#N/A	unknown	Unknown	Positive	40	20	8.86	710.3	336.1	336.1, 146.1, 192.1, 174.1, 318.1	0.82	2.94	-0.0228226	0.654878	3.75	-0.0618468	0.230914	Cluster5
725	S21_S-2115	#N/A	unknown	Unknown	Positive	20	20	6.26	354.2	127	127.0, 249.1, 145.0, 231.1, 319.1	0.89	2.09	0.135215	0.00781022	2.11	0.00385762	0.940491	Cluster5
726	S21-3113	#N/A	unknown	Unknown	Positive	60	20	7.87	560.2	146.1	146.1, 336.1, 192.1, 174.1, 318.1	0.84	1.66	0.107749	0.0343254	1.63	0.133156	0.00964321	Cluster5
727	S21-2519	#N/A	unknown	Unknown	Positive	50	40	7.36	577.2	146.1	146.1, 336.1, 174.1, 192.1, 318.1	0.92	2.32	0.0857841	0.0923699	1.92	0.0415326	0.421347	Cluster5
728	S21-4296	#N/A	unknown	Unknown	Positive	40	30	8.05	560.2	146.1	146.1, 336.1, 174.1, 192.1, 318.1	0.91	1.8	0.117069	0.0214198	1.52	0.101196	0.0496013	Cluster5
729	S21-1387	#N/A	unknown	Unknown	Positive	70	20	9	949.3	708.2	708.2, 213.1, 337.1, 690.2, 467.1	0.84	2.81	0.14877	0.00339282	1.96	0.0674575	0.191237	Cluster5
730	S21-3234	#N/A	unknown	Unknown	Positive	50	50	8.96	581.2	323.1	323.1, 355.1, 213.1, 162.1, 146.1	0.77	1.91	0.117475	0.0209701	1.26	0.108622	0.0350048	Cluster5
731	S21-5719	#N/A	unknown	Unknown	Positive	60	40	9.05	932.3	213.1	213.1, 708.2, 337.1, 690.2, 207.1	0.76	3.72	0.169331	0.000837206	3.27	0.174357	0.000673272	Cluster5
732	S21-5950	#N/A	unknown	Unknown	Positive	70	30	8.98	546.2	213.1	213.1, 146.1, 231.1, 502.2, 187.1	0.89	2.61	0.14156	0.00533237	2.2	0.139466	0.00668337	Cluster5
733	S21_S-5055	#N/A	unknown	Unknown	Positive	40	20	4.54	590.1	509.1	509.1, 369.1, 207.1	0.63	1.33	0.0922605	0.0702005	1.09	-0.0244676	0.635808	Cluster5
734	S21-0646	#N/A	unknown	Unknown	Positive	10	50	4.69	998.3	369.1	369.1, 981.3, 207.1, 450.1, 351.1	0.57	0.97	0.130391	0.0103349	0.63	0.129193	0.01205	Cluster5
735	S21-2601	#N/A	unknown	Unknown	Positive	80	50	6.1	998.7	207.1	207.1, 369.1, 287.1, 351.1, 693.1	0.61	0.92	0.144125	0.00455051	0.65	0.218887	1.80273e-05	Cluster5
736	S21_L-0423	9-ribosyl-trans-zeatin	putative	Alkaloids	Positive	60	10	4.52	352.2	173.1	173.1, 136.1, 220.1, 133.1, 146.1	0.56	1.48	-0.00931135	0.855308	1.13	-0.167744	0.00107782	Cluster5
737	S21_L-2755	ACMC-20lir5	putative	Amino acid derivative	Positive	50	20	2.36	272.2	127.1	127.1, 155.1, 116.1, 215.1, 129.1	0.73	1.53	0.0258825	0.612193	1.47	-0.063764	0.216749	Cluster5
738	S21_L-3185	#N/A	unknown	Unknown	Positive	70	30	1.62	423	231	231.0, 274.1, 125.0, 335.1, 238.1	0.3	1.31	0.0166565	0.744266	2.71	0.0645435	0.211172	Cluster5
739	S21_L-3844	#N/A	unknown	Unknown	Positive	30	20	3.05	500.2	193.1	193.1, 70.1, 129.1, 177.1, 138.1	0.41	1.91	0.0191264	0.707966	1.31	-0.00270521	0.958249	Cluster5
740	S21_L-4095	#N/A	unknown	Unknown	Positive	40	40	8.05	305.2	287.1	287.1, 259.1, 183.1, 146.1, 245.1	0.76	1.99	0.0612088	0.230222	1.76	0.00377	0.94184	Cluster5
741	mr475	#N/A	unknown	Unknown	Positive	30	50	5.4	500.3	137.1	137.1, 372.2, 259.2, 84.2	0.49	0.88	0.021441	0.674537	0.49	-0.0629327	0.222813	Cluster5
742	S21_L-3487	#N/A	unknown	Unknown	Positive	50	20	1.86	367.2	247.1	247.1, 205.1, 72.1, 229.1, 129.1	0.34	0.6	-0.0443325	0.385067	1.85	0.00749893	0.884615	Cluster5
743	S21_L-3508	#N/A	unknown	Unknown	Positive	50	30	2.76	403.2	233.1	233.1, 72.1, 86.1, 143.1, 171.1	0.6	0.73	-0.0197356	0.699109	0.97	-0.198071	0.000108168	Cluster5
744	S21_L-4644	#N/A	unknown	Unknown	Positive	80	30	1.58	557.1	365.1	365.1, 381.1, 423.0, 395.1	0.32	1.66	-0.0931076	0.0676529	1.25	0.0900563	0.0807554	Cluster5
745	S21_L-5047	#N/A	unknown	Unknown	Positive	70	20	1.6	587.1	395.1	395.1, 407.0, 275.0, 287.0, 389.0	0.35	1.19	-0.018675	0.714553	0.51	0.00613798	0.905447	Cluster5
746	S21_L-2697	#N/A	unknown	Unknown	Positive	30	40	7.78	526.2	243.1	243.1, 509.2, 261.1, 215.1, 187.1	0.79	0.9	-0.112603	0.0269558	0.81	-0.154496	0.00263079	Cluster5
747	S21_L-3708	#N/A	unknown	Unknown	Positive	10	20	7.8	530.2	247.1	247.1, 207.1, 265.1, 513.2, 229.1	0.69	1.63	-0.223766	9.06096e-06	1.36	-0.18406	0.0003273	Cluster5
748	mr485	#N/A	unknown	Unknown	Positive	30	40	8.5	511.3	189.2	189.2, 208.2, 174.2, 157.2, 137.1, 97.1	0.6	0.59	-0.109155	0.0320317	0.53	-0.129633	0.0117591	Cluster5
749	S21_S-2378	#N/A	unknown	Unknown	Positive	40	30	9.83	544.3	261.2	261.2, 243.2, 187.1, 135.1, 121.1	0.65	1.13	-0.130201	0.0104477	0.7	-0.047615	0.356545	Cluster5
750	S21_S-2241	#N/A	unknown	Unknown	Positive	30	20	8.46	560.3	259.2	259.2, 85.1, 99.1, 147.1, 201.2	0.49	1.08	-0.0874028	0.0863624	1.16	-0.0315689	0.541151	Cluster5
751	S21_S-5327	#N/A	unknown	Unknown	Positive	40	20	10.52	560.2	295.2	295.2, 543.2, 277.1, 205.1, 525.3	0.57	1.47	-0.0920537	0.0708341	1.08	-0.0780148	0.130521	Cluster5
752	S21_L-5111	#N/A	unknown	Unknown	Positive	30	10	9.49	478.3	230.2	230.2, 290.3, 306.3, 272.3, 460.3	0.5	0.75	-0.0466821	0.360359	0.77	-0.130035	0.0114981	Cluster5
753	S21-5534	#N/A	unknown	Unknown	Positive	70	20	5.63	494.2	229.1	229.1, 297.1, 211.1	0.78	0.68	-0.0531712	0.297413	0.77	-0.147124	0.00420004	Cluster5
754	S21_L-5401	#N/A	unknown	Unknown	Positive	80	10	1.6	573.1	381.1	381.1, 261.0, 201.0, 291.0	0.38	0.66	-0.126016	0.013224	0.68	-0.125431	0.0148108	Cluster5
755	mr804	Guanine	standard	Alkaloids	Positive	60	30	1.8	152	135	135.0, 110.0, 82.0	0.5	0.44	-0.112277	0.0274033	1	-0.129873	0.011603	Cluster5
756	mr1245	Guanosine	standard	Nucleic acid derivative	Positive	20	40	3.3	284.098	152.2	152.2, 135.1, 110.1, 82.2	0.66	0.43	-0.0630514	0.216467	0.45	-0.0967344	0.0605993	Cluster5
757	mr1373	Crotonoside	putative	Nucleic acid derivative	Positive	10	50	1.77	284.099	152.1	152.1, 238.2, 181.1, 135.1, 110.1	0.69	0.67	-0.0137888	0.787128	0.58	-0.100662	0.0508225	Cluster5
758	mr1013	N-Feruloylagmatine	putative	Alkaloids	Positive	70	10	5.43	307.176	177.2	177.2, 290.1, 145.2, 117.0, 89.0	0.44	0.81	-0.0215212	0.673388	1.34	-0.151806	0.00312767	Cluster5
759	S21_S-1524	Gallocatechol	putative	Flavonoid	Positive	10	40	1.66	307.6	130	130.0, 84.0, 231.0, 177.0, 235.0	0.45	0.66	-0.022466	0.659929	1.39	-0.0766245	0.137538	Cluster5
760	S21_S-5435	#N/A	unknown	Unknown	Positive	70	40	3.32	364.2	140.1	140.1, 112.1, 167.1, 185.1, 315.0	0.31	0.38	0.00481966	0.924804	0.6	-0.00197691	0.969483	Cluster5
761	mr1311	Tolycaine	putative	Alkaloids	Positive	50	40	6.21	279.171	86.1	86.1, 166.1, 120.1, 99.0	0.49	0.46	-0.0471217	0.355848	0.31	-0.028687	0.578713	Cluster5
762	mr795	Feruloyl putrescine O-hexoside	putative	Alkaloids	Positive	30	30	2.3	427.1	177.1	177.1	0.67	0.54	0.00480837	0.924979	0.49	0.0523019	0.311137	Cluster5
763	S21_L-2491	#N/A	unknown	Unknown	Positive	30	20	5.04	433.1	304.1	304.1, 201.1, 177.0, 158.0, 74.0	0.68	0.59	-0.0541988	0.288161	0.62	-0.111886	0.029852	Cluster5
764	S21_L-4856	Succinyladenosine (isoform)	putative	Nucleic acid derivative	Positive	60	20	1.84	384.1	252.1	252.1, 162.1, 136.1, 192.0, 188.1	0.17	1.53	-0.0254689	0.61789	0.99	-0.0944884	0.0668556	Cluster5
765	S21_L-4430	#N/A	unknown	Unknown	Positive	20	20	9.21	240.1	208.1	208.1, 223.1, 176.0, 195.1, 89.1	0.46	0.63	0.128837	0.0112895	1.01	0.00210087	0.96757	Cluster5
766	S21-0600	#N/A	unknown	Unknown	Positive	20	10	9.17	492.2	443.1	443.1, 415.1, 383.1, 237.1, 351.1	0.4	1.21	0.0960435	0.0594033	1.16	-0.0206303	0.689686	Cluster5
767	mr294	#N/A	unknown	Unknown	Positive	50	10	8	234.3	117.8	117.8	0.51	1.59	-0.0242391	0.634967	2.1	0.063379	0.219542	Cluster5
768	S21_L-5605	#N/A	unknown	Unknown	Positive	60	10	2.36	248.1	119	119.0, 188.1, 171.1, 173.1, 148.1	0.46	1.2	-0.031852	0.532679	2.11	-0.0912461	0.0768123	Cluster5
769	S21_L-3899	#N/A	unknown	Unknown	Positive	10	30	3.5	233.1	84	84.0, 169.1, 215.0, 130.0, 112.0	0.76	1.36	-0.0817674	0.108725	1.33	-0.0550932	0.285983	Cluster5
770	S21-3601	#N/A	unknown	Unknown	Positive	40	30	2.35	247.1	84	84.0, 118.1, 184.1, 230.1, 130.0	0.71	1.95	-0.0387677	0.447566	2.32	-0.0439104	0.395233	Cluster5
771	mr903	N-Benzoylserotonin	putative	Alkaloids	Positive	10	20	10.5	281.3	160.1	160.1, 264.0, 115.1, 105.0, 77.1	0.72	2.17	0.0831863	0.102705	1.93	0.0136639	0.791444	Cluster5
772	S21-4770	6-Methoxyquinoline (isoform)	putative	Alkaloids	Positive	60	20	11.77	160.1	145.1	145.1, 117.1, 89.0, 128.0, 102.0	0.49	2.72	0.0352983	0.489271	3.93	-0.0334796	0.516934	Cluster5
773	S21-0624	#N/A	unknown	Unknown	Positive	10	30	5.01	488.2	181.1	181.1, 308.1, 179.0, 133.0, 207.1	0.64	1.34	0.0274796	0.590412	1.14	-0.0861058	0.0950338	Cluster5
774	S21-4898	#N/A	unknown	Unknown	Positive	30	10	4.45	388.1	370.1	370.1, 208.1, 352.1, 309.2	0.55	1.67	0.092974	0.0680496	0.94	0.170681	0.000876407	Cluster5
775	S21_S-0841	#N/A	unknown	Unknown	Positive	30	10	4.92	388.1	208.1	208.1, 150.1, 190.1, 95.1, 123.1	0.5	1.53	0.0869483	0.0880165	0.75	0.0501025	0.33195	Cluster5
776	S21-1424	#N/A	unknown	Unknown	Positive	40	10	4.72	388.3	370.1	370.1, 208.1, 176.0, 133.1, 352.1	0.73	1.53	0.107925	0.0340307	1.17	0.110322	0.0322336	Cluster5
777	S21_L-5325	euthyroideone A	putative	Alkaloids	Positive	70	30	10.36	345	263.1	263.1, 328.2, 105.0, 285.0, 292.2	0.5	1.19	0.103723	0.0416782	1.1	0.127251	0.0134128	Cluster5
778	S21-4687	#N/A	unknown	Unknown	Positive	40	30	4.36	858.3	310.2	310.2, 251.1, 617.3	0.32	1.4	0.0981338	0.0540517	3.15	0.0977777	0.057862	Cluster5
779	S21_L-4241	#N/A	unknown	Unknown	Positive	10	40	2.27	264.1	167.1	167.1, 169.1, 179.1, 177.1, 229.1	0.54	2.29	0.0176178	0.730065	1.45	-0.0351341	0.496425	Cluster5
780	mr2046	L-Methionine sulfone	putative	Amino acid derivative	Positive	20	10	2.37	182.041	136.043	ma195-24	0.59	1.18	-0.00807013	0.874424	1.05	-0.105742	0.0401627	Cluster5
781	mr1160	Quinic acid	standard	Phenylethanoid	Positive	50	30	2.46	193.1	111	111	0.67	1.97	0.0206081	0.686495	0.82	-0.109939	0.0328411	Cluster5
782	S21-4140	3-Methoxytyrosine	putative	Alkaloids	Positive	60	10	2.1	212.1	195.1	195.1, 153.1, 162.1, 134.1, 89.1	0.77	1.3	-0.0534568	0.294822	0.9	-0.146799	0.00428545	Cluster5
783	S21_L-3264	#N/A	unknown	Unknown	Positive	30	10	2.43	285.1	153	153.0, 136.0, 133.0, 115.0, 73.0	0.68	1.18	0.00777047	0.879051	1.35	-0.0780576	0.13031	Cluster5
784	S21_S-4852	#N/A	unknown	Unknown	Positive	80	30	2.09	259.1	146	146.0, 100.0, 213.1, 223.1	0.7	0.95	0.0510447	0.31718	0.92	-0.0749002	0.146638	Cluster5
785	mr799	Nicotinic acid	standard	Alkaloids	Positive	60	20	2.4	124	80.1	80.1	0.7	2.24	0.0195555	0.701723	1.4	-0.0464248	0.368707	Cluster5
786	S21-3937	#N/A	unknown	Unknown	Positive	80	30	1.64	125	79	79.0, 81.1, 54.0, 107.0, 51.0	0.7	2.61	0.004946	0.922838	1.56	-0.0436396	0.398157	Cluster5
787	S21_L-5727	Nicotinic acid (isoform)	putative	Alkaloids	Positive	10	40	1.65	124	78	78.0, 80.0, 52.0, 50.0	0.72	2.2	0.0345513	0.498517	1.41	-0.121851	0.0179387	Cluster5
788	S21-3042	#N/A	unknown	Unknown	Positive	40	20	1.8	124	78	78.0, 80.1, 83.0	0.72	2.04	0.0405238	0.427248	1.35	-0.0856785	0.0966918	Cluster5
789	mr1158	Pyridoxine	standard	Alkaloids	Positive	50	10	1.58	170.1	134.1	134.1, 152.1, 124.1, 106.1	0.66	1.72	-0.0420285	0.410272	1.51	-0.0702777	0.173293	Cluster5
790	p279	N-Feruloyl Cadaverine	putative	Alkaloids	Positive	40	30	5.18	279.1	177	ma237-1-003	0.67	1.11	-0.00899869	0.860116	1.08	-0.0975558	0.0584354	Cluster5
791	S21_S-3547	citric acid	putative	Lipid	Positive	50	40	0.94	193	83	83.0, 123.0, 157.0, 163.5, 113.0	0.71	1.12	-0.0579315	0.256193	1.08	-0.112114	0.0295175	Cluster5
792	S21_L-3798	N-Methylcalystegine C1	putative	Alkaloids	Positive	80	20	3.23	206	100	100.0, 188.0, 146.0, 142.0, 59.0	0.74	1.03	-0.0780682	0.12573	0.92	-0.19845	0.000104866	Cluster5
793	S21_S-1356	#N/A	unknown	Unknown	Positive	20	20	3.03	307.2	243.2	243.2, 215.1, 84.1, 169.1, 141.1	0.49	1	-0.027112	0.595393	1.57	-0.0626666	0.224779	Cluster5
794	S21_L-5540	#N/A	unknown	Unknown	Positive	60	10	1.57	339.1	147.1	147.1, 130.0, 84.0, 150.1	0.57	1.35	-0.0936574	0.0660402	0.98	-0.147271	0.00416191	Cluster5
795	S21_S-2194	#N/A	unknown	Unknown	Positive	20	10	4.15	340.1	148	148.0, 120.1, 91.1, 65.0, 178.1	0.3	1.13	-0.0142975	0.779474	0.54	-0.00320596	0.950529	Cluster5
796	S21-1920	#N/A	unknown	Unknown	Positive	60	10	1.57	402.1	210.1	210.1, 193.0, 175.0, 129.0, 147.0	0.47	1.77	-0.00960447	0.850806	3.69	0.0321378	0.533882	Cluster5
797	S21_S-3992	JA (isoform)	putative	Lipid	Positive	60	10	1.58	211	176	176.0, 140.0, 147.0, 194.0, 130.0	0.63	1.82	0.0131738	0.79641	3.04	-0.0769625	0.135806	Cluster5
798	S21_S-5032	#N/A	unknown	Unknown	Positive	20	60	1.72	175.1	69	69.0, 111.0, 139.0, 114.9, 129.0	0.69	1.84	0.0103401	0.839528	1.79	-0.0621051	0.228968	Cluster5
799	mr626	#N/A	unknown	Unknown	Positive	20	30	1.4	595.1	235.1	235.1, 219.1	0.23	0.9	0.0343253	0.501331	0.61	0.0301679	0.559259	Cluster5
800	S21_L-0808	Glycyl-L-leucine	putative	Amino acid derivative	Positive	10	20	2.44	189.1	143.1	143.1, 132.1, 171.1, 69.1, 118.1	0.58	1.23	-0.0505935	0.321482	1.39	-0.144717	0.00487157	Cluster5
801	mr186	Methyl 2-[(2-methoxy-2-oxoethyl)amino]acetate	putative	Amino acid derivative	Positive	30	10	1.8	162.1	97.9	97.90, 84.0, 144.0, 115.9	0.65	2.41	-0.0235657	0.644401	2	-0.147059	0.00421703	Cluster5
802	S21-3968	ALPHA-THUJENE	putative	Terpenoid	Positive	40	10	1.66	137.1	120	120.0, 93.1, 81.1	0.65	1.89	-0.0626511	0.219404	2.27	-0.100501	0.0511947	Cluster5
803	S21-5703	#N/A	unknown	Unknown	Positive	30	10	2.02	258.1	129.1	129.1, 84.1, 240.1, 104.1, 207.0	0.65	0.9	-0.0848107	0.0961402	0.89	-0.182511	0.000368151	Cluster5
804	mr1010	N-p-Coumaroylagmatine	putative	Other	Positive	30	20	5.16	277.166	147.2	147.2, 119.0, 91.0	0.7	1.23	-0.0748543	0.142119	1.4	-0.040234	0.436024	Cluster5
805	S21_L-2939	#N/A	unknown	Unknown	Positive	80	10	1.56	151.1	134	134.0, 105.1, 57.1, 103.1, 62.0	0.67	4.78	-0.0782869	0.12467	2.17	-0.137921	0.00732089	Cluster5
806	mr667	2-(5-hydroxy-1H-indol-3-yl)acetic acid	putative	Alkaloids	Positive	60	10	7.7	192.1	146.1	146.1	0.77	2.81	0.00106869	0.983303	2.14	-0.1214	0.0183706	Cluster5
807	S21_L-5588	5-Hydroxyindole-3-acetic acid	putative	Alkaloids	Positive	30	60	6.9	192.1	117.1	117.1, 89.0, 133.0, 104.1, 148.1	0.76	2.83	0.0269013	0.598257	2.52	-0.0641749	0.213796	Cluster5
808	S21_L-4776	#N/A	unknown	Unknown	Positive	50	50	4.85	308.1	128	128.0, 146.1, 205.1, 177.1, 120.1	0.35	6.66	-0.0251301	0.622575	1.42	-0.13761	0.00745579	Cluster5
809	mr668	#N/A	unknown	Unknown	Positive	10	30	6.9	192	146.1	146.1, 91.0	0.79	1.83	-0.0393543	0.440719	1.96	-0.13303	0.00971236	Cluster5
810	S21_L-3590	#N/A	unknown	Unknown	Positive	60	60	4.41	321.1	128	128.0, 159.1, 303.1, 174.1, 155.0	0.87	2.05	0.0135028	0.79144	2	-0.115562	0.0248404	Cluster5
811	p319-1	#N/A	unknown	Unknown	Positive	40	50	5.77	319.1	182	ma237-1-002	0.63	0.54	0.0174629	0.732347	0.58	-0.0381131	0.460616	Cluster5
812	S21-2492	(3b,20R,22R)-3,20,27-Trihydroxy-1-oxowitha-5,24-dienolide 3-glucoside	putative	Terpenoid	Positive	40	30	7.06	635.3	287.1	287.1, 573.3, 148.1, 432.2, 140.1	0.79	0.94	-0.131949	0.00944978	0.72	-0.140474	0.00629468	Cluster5
813	S21-3247	#N/A	unknown	Unknown	Positive	30	30	5.37	303.1	162.1	162.1, 142.1, 261.1, 235.1, 120.0	0.81	0.89	-0.102306	0.0445628	0.82	-0.166503	0.00117515	Cluster5
814	S21-1385	rubriflorin H	putative	Terpenoid	Positive	20	10	8.61	589.3	571.3	571.3, 431.2, 386.2, 416.2, 265.1	0.9	0.84	-0.0756114	0.138119	0.75	-0.0448447	0.385245	Cluster5
815	S21-2714	#N/A	unknown	Unknown	Positive	80	10	8.98	309.1	287.1	287.1, 142.1, 140.1, 122.1, 124.1	0.67	1.44	-0.052174	0.306578	1.62	-0.0768672	0.136293	Cluster5
816	p345	#N/A	unknown	Unknown	Positive	60	40	6.27	345.1	148	ma237-1-003	0.65	1	-0.135058	0.00788285	0.98	-0.217619	2.02101e-05	Cluster5
817	mr2089	Inosine (isoform)	putative	Nucleic acid derivative	Positive	20	60	4.29	269.081	137.047	ma195-25	0.63	0.3	-0.0724729	0.155282	0.22	-0.164882	0.00131444	Cluster5
818	S21_L-1748	Inosine (isoform)	putative	Nucleic acid derivative	Positive	10	60	2.07	269.1	137	137.0, 119.0, 156.1, 94.0, 83.1	0.71	0.39	-0.0565623	0.267621	0.33	-0.157408	0.00217455	Cluster5
819	S21-2856	MMV688793	putative	Alkaloids	Positive	80	30	8.65	338.2	175	175.0, 119.0, 147.0, 91.1, 129.0	0.75	1.15	-0.0879925	0.0842536	1.21	-0.127961	0.0128998	Cluster5
820	S21-2486	#N/A	unknown	Unknown	Positive	80	40	3.27	604.2	251.1	251.1, 215.1, 261.1, 459.1, 488.2	0.74	0.96	0.0279716	0.583774	1.17	-0.0933814	0.0701289	Cluster5
821	mr649	Xanthine	standard	Alkaloids	Positive	40	30	2.4	153	110	110.0, 136.0	0.6	0.66	-0.0691641	0.175075	0.75	-0.120455	0.0193061	Cluster5
822	S21-5858	#N/A	unknown	Unknown	Positive	30	10	2.17	285.1	153.1	153.1, 135.0, 268.1, 240.2, 110.0	0.61	0.88	-0.0501351	0.325892	0.93	-0.129621	0.0117669	Cluster5
823	mr673	Xanthurenic acid	putative	Alkaloids	Positive	40	30	7.7	206	178	178.0, 160.0	0.22	0.8	-0.00866984	0.865178	1.22	-0.0942399	0.0675793	Cluster5
824	p206-1	#N/A	unknown	Unknown	Positive	10	20	6.59	206.1	178	ma237-1-002	0.41	0.77	0.0122597	0.810258	1.29	-0.0390482	0.449679	Cluster5
825	mr764	#N/A	unknown	Unknown	Positive	30	30	1.2	601	278.9	278.9	0.18	0.75	0.00934316	0.854819	0.56	-0.0476521	0.35617	Cluster5
826	S21-1959	#N/A	unknown	Unknown	Positive	80	20	1.57	662.2	287.1	287.1, 305.1, 171.1, 323.1, 157.0	0.04	0.82	0.00448788	0.929966	1.08	-0.202973	7.20752e-05	Cluster5
827	S21_L-3616	#N/A	unknown	Unknown	Positive	30	40	2.64	448.2	268.1	268.1, 136.1, 220.1, 283.2, 143.1	0.87	1.5	-0.146615	0.0038917	1.55	-0.132325	0.0101094	Cluster5
828	S21-0992	#N/A	unknown	Unknown	Positive	80	30	3	448.1	268.1	268.1, 124.0, 259.1, 250.1, 127.0	0.75	2.39	-0.0692326	0.174647	1.93	-0.151354	0.00321921	Cluster5
829	mr1062	Xanthurenic acid O-hexoside	putative	Other	Positive	30	40	6.66	368.098	206	206.0, 145.2	0.68	1.6	0.117708	0.0207153	2.14	0.00497863	0.923245	Cluster5
830	S21-3161	#N/A	unknown	Unknown	Positive	20	20	3.65	417.2	162	162.0, 179.1, 137.1, 239.1, 221.1	0.7	0.85	0.0354551	0.487342	1.14	-0.117251	0.0227926	Cluster5
831	S21_L-5601	#N/A	unknown	Unknown	Positive	50	10	8.21	422.2	243.1	243.1, 121.1, 149.1, 119.0, 133.1	0.7	0.77	0.0205341	0.687562	0.95	-0.0577572	0.263289	Cluster5
832	S21_S-3338	#N/A	unknown	Unknown	Positive	10	30	5.76	422.2	225.1	225.1, 387.2, 165.1, 369.1, 351.1	0.88	0.92	0.0558343	0.273838	1.16	-0.0488847	0.343851	Cluster5
833	S21_S-3170	#N/A	unknown	Unknown	Positive	60	20	4.58	440.2	229.1	229.1, 137.1, 422.1, 247.1, 155.1	0.79	0.98	0.123475	0.0152104	1.16	0.12196	0.0178357	Cluster5
834	S21-2317	#N/A	unknown	Unknown	Positive	30	20	6.22	468.2	257.1	257.1, 239.1, 327.1, 137.1, 451.2	0.49	0.84	0.101111	0.0471266	0.93	0.0668958	0.194969	Cluster5
835	S21_L-5543	#N/A	unknown	Unknown	Positive	10	20	8.73	468.2	257.2	257.2, 183.1, 433.2, 155.1, 143.1	0.67	1.22	0.0932835	0.0671333	0.94	0.11024	0.0323637	Cluster5
836	S21_S-3239	#N/A	unknown	Unknown	Positive	60	20	6.2	469.2	258.1	258.1, 434.2, 276.2, 452.2, 240.1	0.71	1.17	0.0965323	0.0581143	0.91	0.0208955	0.685909	Cluster5
837	mr4095	#N/A	unknown	Unknown	Positive	10	20	5	374.108	198		0.89	1.45	0.254745	3.92335e-07	1.51	0.213669	2.87256e-05	Cluster5
838	S21_L-3894	#N/A	unknown	Unknown	Positive	80	20	3.78	375.2	199.1	199.1, 270.2, 201.1, 189.1, 173.1	0.83	0.99	0.21958	1.34089e-05	0.9	0.134645	0.00885549	Cluster5
839	mr1125	DIMBOA glucoside	putative	Alkaloids	Positive	50	20	5.66	374.108	198.2	198.2, 124.0, 180.2, 77.9	0.71	2.17	0.180762	0.000357882	1.85	0.147773	0.0040338	Cluster5
840	mr1704	#N/A	unknown	Unknown	Positive	20	30	8.15	390.1	179	179.0, 105.0, 66.3, 76.8	0.84	1.63	0.237008	2.49389e-06	1.57	0.192534	0.000169125	Cluster5
841	n07450	#N/A	unknown	Unknown	Positive	70	30	9.01	390.1	105.1	ma237-1-004	0.83	1.89	0.290669	5.94406e-09	2.3	0.26901	1.13306e-07	Cluster5
842	S21_S-0636	#N/A	unknown	Unknown	Positive	80	10	5.22	390.1	197.1	197.1, 179.1, 105.0, 355.1, 141.0	0.79	1.87	0.294164	3.82678e-09	2.03	0.227241	8.3506e-06	Cluster5
843	S21_S-3114	#N/A	unknown	Unknown	Positive	50	40	10.19	288.3	226.3	226.3, 270.3, 116.1, 70.1, 72.1	0.53	1.92	0.312286	3.53885e-10	1.47	0.00120863	0.98134	Cluster5
844	S21-4165	#N/A	unknown	Unknown	Positive	80	30	10.41	288.1	258.1	258.1, 272.1, 224.1, 212.1, 256.3	0.46	2.29	0.345462	2.92367e-12	2.18	0.0750825	0.145655	Cluster5
845	S21_S-3690	#N/A	unknown	Unknown	Positive	60	20	6.55	390.2	127	127.0, 105.0, 233.1, 146.1, 85.0	0.83	0.85	0.122238	0.0162688	0.58	0.0879792	0.0880296	Cluster5
846	S21_S-4000	#N/A	unknown	Unknown	Positive	20	20	9.24	777.4	733.4	733.4, 455.3, 511.3, 691.4, 529.3	0.58	1.91	0.165577	0.00109431	1.49	0.0845011	0.10138	Cluster5
847	S21-1030	#N/A	unknown	Unknown	Positive	40	50	7.13	941.4	287.1	287.1, 573.3, 735.3, 897.4, 432.2	0.81	1.56	0.21971	1.32492e-05	1.38	0.15091	0.00331143	Cluster5
848	S21-2854	#N/A	unknown	Unknown	Positive	80	50	7.25	897.4	287.1	287.1, 573.3, 735.3, 449.2, 148.1	0.88	1.85	0.203023	5.87557e-05	1.7	0.16204	0.00159575	Cluster5
849	S21-0486	#N/A	unknown	Unknown	Positive	80	10	5.7	462.1	207.1	207.1, 175.0, 339.1, 147.0, 119.0	0.43	1.59	0.116762	0.0217663	0.75	0.175002	0.000642503	Cluster5
850	S21-4792	#N/A	unknown	Unknown	Positive	10	40	5.23	463.1	176	176.0, 148.0, 208.1, 119.0, 404.1	0.79	0.52	0.155725	0.00215268	0.65	0.0899602	0.0810808	Cluster5
851	S21-5621	#N/A	unknown	Unknown	Positive	60	10	4.28	319.1	140.1	140.1, 273.1, 203.1	0.76	1.31	0.109312	0.0317845	1.57	0.0155372	0.763648	Cluster5
852	S21_L-1774	#N/A	unknown	Unknown	Positive	10	40	5.99	659.2	497.2	497.2, 306.1, 321.1, 130.1, 479.2	0.64	1.11	0.0828715	0.104017	1.46	0.174632	0.000659993	Cluster5
853	S21_L-0521	#N/A	unknown	Unknown	Positive	40	10	6.01	654.3	457.2	457.2, 281.1, 475.2, 189.1, 133.1	0.75	1.31	0.0894502	0.0792185	0.91	0.0936842	0.0692207	Cluster5
854	S21_S-0205	#N/A	unknown	Unknown	Positive	10	20	5.79	654.3	457.2	457.2, 281.1, 475.2, 161.1, 299.1	0.73	1.05	0.108487	0.033105	1.1	0.158838	0.00197816	Cluster5
855	S21_L-1124	#N/A	unknown	Unknown	Positive	60	20	1.82	479.2	300.1	300.1, 462.2, 180.1, 162.1, 120.0	0.48	0.98	0.105106	0.0390157	1.19	-0.00773895	0.880949	Cluster5
856	n12610	#N/A	unknown	Unknown	Positive	60	10	13.6	198	181	ma237-1-003	0.52	1.61	0.101756	0.0457279	2.03	-0.00705713	0.89137	Cluster5
857	mr1050	Sinapic acid	standard	Phenylethanoid	Positive	60	50	8.11	225.076	147.1	147.1, 207.1, 192.1, 175.1, 119.1	0.87	0.98	0.117115	0.0213683	0.86	0.0909734	0.0777019	Cluster5
858	wm0048	#N/A	unknown	Unknown	Positive	40	10	5.6	227.176	209.166		0.83	0.67	0.110775	0.0295526	0.7	0.0432495	0.402392	Cluster5
859	S21_L-0821	#N/A	unknown	Unknown	Positive	10	30	5.04	405.2	208.1	208.1, 226.1, 388.2, 176.0, 243.1	0.87	1.19	0.131431	0.00973632	1.29	0.123428	0.0164962	Cluster5
860	S21-2672	#N/A	unknown	Unknown	Positive	30	50	4.4	404.1	207.1	207.1, 175.0, 119.0, 147.0, 192.0	0.76	1.54	0.101987	0.0452353	1.26	0.146194	0.00444886	Cluster5
861	S21-5577	#N/A	unknown	Unknown	Positive	80	60	7.73	517.2	251.1	251.1, 175.0, 207.1, 147.0, 119.1	0.72	1.14	0.211276	2.85439e-05	1.09	0.155258	0.00250358	Cluster5
862	S21_L-0905	#N/A	unknown	Unknown	Positive	20	20	4.96	517.2	338.1	338.1, 274.1, 160.1, 292.1, 148.1	0.88	1.44	0.203549	5.61604e-05	1.48	0.13869	0.00699721	Cluster5
863	S21-2209	#N/A	unknown	Unknown	Positive	80	20	7.39	536.2	177.1	177.1, 281.1, 145.0, 147.1, 356.1	0.89	1.45	0.209445	3.35842e-05	1.42	0.176819	0.000562649	Cluster5
864	S21-1488	#N/A	unknown	Unknown	Positive	30	20	8.72	758.3	517.2	517.2, 369.1, 337.1, 207.1, 325.1	0.84	1.37	0.187367	0.000213844	1.42	0.225692	9.6525e-06	Cluster5
865	S21-0545	#N/A	unknown	Unknown	Positive	80	10	7.42	776.3	535.2	535.2, 177.1, 355.1, 517.2, 373.1	0.87	1.63	0.198204	8.83943e-05	1.55	0.216921	2.15162e-05	Cluster5
866	S21-1337	#N/A	unknown	Unknown	Positive	20	20	7.91	807.3	566.2	566.2, 369.1, 367.1, 548.2, 772.3	0.87	1.54	0.166419	0.001031	1.41	0.172371	0.000776856	Cluster5
867	S21-2058	#N/A	unknown	Unknown	Positive	50	20	7.3	806.3	565.2	565.2, 209.1, 547.2, 177.1, 517.2	0.87	1.55	0.171254	0.000728335	1.4	0.167125	0.00112541	Cluster5
868	mr1091	C-pentosyl-apigenin O-hexoside	putative	Flavonoid	Positive	60	20	8.39	565.155	367.1	367.1, 403.0, 337.1, 313.1, 283.0	0.86	1.47	0.190988	0.000160032	1.25	0.169128	0.000978104	Cluster5
869	S21-1533	#N/A	unknown	Unknown	Positive	40	50	7.95	811.2	587.2	587.2, 207.1, 223.1, 649.3, 391.1	0.73	1.4	0.166884	0.000997507	1.93	0.197701	0.000111493	Cluster5
870	S21_L-4067	#N/A	unknown	Unknown	Positive	40	60	4.09	791.3	177.1	177.1, 339.1, 149.1, 291.1, 453.1	0.79	1.4	0.0948227	0.0627266	1.23	0.116293	0.0239352	Cluster5
871	S21-1671	#N/A	unknown	Unknown	Positive	10	20	7.97	790.3	549.2	549.2, 177.1, 369.1, 531.2, 501.2	0.87	2	0.112344	0.0273118	1.98	0.144397	0.00496803	Cluster5
872	S21-3088	#N/A	unknown	Unknown	Positive	70	20	7.99	791.3	550.2	550.2, 369.1, 177.1, 532.2, 501.2	0.85	2.01	0.10768	0.0344406	1.92	0.132032	0.0102781	Cluster5
873	S21-4224	#N/A	unknown	Unknown	Positive	30	10	7.07	611.1	207.1	207.1, 356.1, 370.1	0.75	0.87	0.157112	0.00196156	1.07	0.157126	0.00221537	Cluster5
874	S21-0192	#N/A	unknown	Unknown	Positive	40	10	8.32	610.2	207.1	207.1, 175.0, 369.1, 351.1, 147.0	0.83	0.85	0.162455	0.00136151	0.82	0.167132	0.00112487	Cluster5
875	S21-1187	#N/A	unknown	Unknown	Positive	20	10	8.26	611.2	207.1	207.1, 370.1, 175.0, 514.2, 594.2	0.7	0.78	0.160491	0.00155912	0.84	0.208587	4.47352e-05	Cluster5
876	S21-0089	#N/A	unknown	Unknown	Positive	60	10	7.66	610.2	207.1	207.1, 369.1, 175.0, 351.1, 127.0	0.62	1.31	0.137643	0.00676122	1.46	0.197018	0.000117874	Cluster5
877	S21-2887	#N/A	unknown	Unknown	Positive	20	10	7.09	610.1	207.1	207.1, 369.1, 355.1, 351.1, 221.1	0.61	1.37	0.155074	0.00224802	1.32	0.234342	4.24126e-06	Cluster5
878	S21-0516	#N/A	unknown	Unknown	Positive	70	60	7.93	806.3	207.1	207.1, 369.1, 367.1, 565.2, 547.2	0.61	1.08	0.11721	0.0212629	1.38	0.0920613	0.0742023	Cluster5
879	n00160	#N/A	unknown	Unknown	Positive	30	30	8.59	371.1	209.1	ma237-1-004	0.82	0.72	0.183519	0.000289291	0.77	0.132204	0.0101788	Cluster5
880	S21-0680	#N/A	unknown	Unknown	Positive	80	20	7.68	612.2	371.1	371.1, 369.1, 175.0, 351.1, 353.1	0.8	0.98	0.148897	0.0033652	0.73	0.194916	0.000139747	Cluster5
881	S21-1309	#N/A	unknown	Unknown	Positive	20	40	8.3	612.2	207.1	207.1, 371.1, 175.0, 369.1, 353.1	0.58	1.09	0.156668	0.00202097	1.07	0.248689	1.01006e-06	Cluster5
882	S21-5062	#N/A	unknown	Unknown	Positive	70	20	10.57	834.4	593.3	593.3, 313.3, 207.1, 225.1, 591.5	0.66	1.08	0.0288838	0.571561	1.46	-0.0462115	0.370914	Cluster5
883	mr1477	#N/A	unknown	Unknown	Positive	80	20	5.07	321.156	177.1	177.1, 227.1, 145.0, 127.1	0.75	0.88	0.0762878	0.134618	1.05	0.14716	0.00419061	Cluster5
884	S21-4555	#N/A	unknown	Unknown	Positive	80	30	7.87	585.2	361.1	361.1, 177.1, 339.1, 391.1, 199.0	0.75	1.27	0.00963352	0.85036	1.31	0.10388	0.0438267	Cluster5
885	S21-5934	#N/A	unknown	Unknown	Positive	20	40	2.14	450.1	123	123.0, 167.1, 329.1, 137.1, 370.1	0.8	1.51	0.0661977	0.194361	1.52	0.0545154	0.291074	Cluster5
886	mr1170	Caffeoyl shikimic acid	putative	Phenylethanoid	Positive	60	20	7.32	337.09	163	163	0.84	1.43	0.267195	9.8356e-08	1.41	0.184758	0.000310318	Cluster5
887	S21-4282	#N/A	unknown	Unknown	Positive	30	10	5.23	337.2	163	163.0, 117.0, 135.0, 145.0, 175.0	0.85	1.94	0.246376	9.55577e-07	1.36	0.217256	2.08801e-05	Cluster5
888	mr1295	Ferulic acid O-hexoside	putative	Phenylethanoid	Positive	50	30	6.83	357.118	177.1	177.1, 145.0, 117.0	0.79	0.74	-0.0758929	0.136653	0.89	-0.127442	0.0132725	Cluster5
889	S21-3336	#N/A	unknown	Unknown	Positive	50	50	4.21	360.1	163	163.0, 251.1, 175.0, 135.0, 104.1	0.7	1.42	0.0203252	0.690577	1.48	-0.0505172	0.327958	Cluster5
890	S21-5212	#N/A	unknown	Unknown	Positive	30	50	3.67	360.1	163	163.0, 85.0, 127.0, 69.0, 135.0	0.85	1.35	0.00355291	0.94453	1.14	-0.10879	0.0347222	Cluster5
891	mr808	Caffeic acid	standard	Phenylethanoid	Positive	40	30	7	181	163	163.0, 135.2, 107.3, 99.0, 91.1, 79.2	0.78	0.93	0.00150216	0.976532	1.88	-0.0190747	0.712002	Cluster5
892	n05889	Limonenecarboxylic acid O-hexoside	putative	Terpenoid	Positive	40	30	6.72	343.1	163.1	ma237-1-004	0.87	0.87	-0.0162204	0.750737	0.87	-0.0613394	0.234771	Cluster5
893	mr1981	#N/A	unknown	Unknown	Positive	60	60	8.98	355.103	105.1	105.1, 337.2, 295.2, 179.1	0.87	2.25	0.151147	0.00291031	1.68	0.10375	0.0440922	Cluster5
894	n07415	#N/A	unknown	Unknown	Positive	30	60	8.18	355.1	105.1	ma237-1-006	0.87	2.22	0.145218	0.0042498	1.64	0.119087	0.0207335	Cluster5
895	S21_S-2190	#N/A	unknown	Unknown	Positive	30	30	3.98	390.1	193.1	193.1, 211.1, 161.0, 133.0, 373.1	0.85	2.36	0.117881	0.0205275	1.61	0.0585931	0.25643	Cluster5
896	S21-5829	#N/A	unknown	Unknown	Positive	30	40	3.63	390.2	161.1	161.1, 165.1, 193.1, 355.1, 331.1	0.83	1.89	0.130494	0.0102739	1.63	0.0240341	0.641806	Cluster5
897	S21_L-1000	#N/A	unknown	Unknown	Positive	30	40	3.7	577.2	188.1	188.1, 205.1, 355.1, 262.1, 159.1	0.66	2.29	0.0703624	0.167701	0.92	0.0662052	0.199628	Cluster5
898	S21_L-3057	#N/A	unknown	Unknown	Positive	10	30	4.34	391.2	194.1	194.1, 162.1, 212.1, 149.0, 167.0	0.84	2.6	0.11301	0.0264039	2.01	0.0719798	0.163087	Cluster5
899	S21-2077	#N/A	unknown	Unknown	Positive	30	30	8.03	750.3	329.1	329.1, 297.1, 491.2, 162.1, 311.1	0.86	2.31	0.109662	0.0312376	2.23	0.0883593	0.0866604	Cluster5
900	S21-1177	#N/A	unknown	Unknown	Positive	60	20	8.28	776.3	355.1	355.1, 517.2, 323.1, 337.1, 207.1	0.86	1.78	0.24008	1.82866e-06	2.7	0.224065	1.12269e-05	Cluster5
901	S21-2055	#N/A	unknown	Unknown	Positive	40	20	8.26	777.3	355.1	355.1, 207.1, 338.1, 742.2, 518.2	0.73	1.97	0.211718	2.74382e-05	4.39	0.235247	3.88451e-06	Cluster5
902	S21-3201	Hydropiperoside	putative	Phenylethanoid	Positive	70	50	8.31	781.2	619.2	619.2, 207.1, 575.3, 601.3	0.77	2.4	0.192533	0.000141195	6.41	0.247544	1.13642e-06	Cluster5
903	S21-5472	#N/A	unknown	Unknown	Positive	40	30	9.62	579.2	323.1	323.1, 175.0, 162.1, 355.1, 147.0	0.88	2.55	0.235759	2.82594e-06	5.22	0.243958	1.63737e-06	Cluster5
904	S21_S-0391	#N/A	unknown	Unknown	Positive	20	10	6.57	388.2	249.1	249.1, 145.0, 231.1, 105.0, 85.0	0.69	1.91	0.0958396	0.0599482	1.65	-0.0450315	0.383267	Cluster5
905	mr1533	#N/A	unknown	Unknown	Positive	80	20	8.73	370.171	159.2	159.2, 317.2, 208.2, 114.1, 95.1	0.81	1.64	0.0692593	0.17448	1.48	0.0893365	0.0832192	Cluster5
906	mr379	#N/A	unknown	Unknown	Positive	80	20	7.9	370.2	159.2	159.2, 317.2, 208.2, 114.1, 95.1	0.83	1.55	0.0782333	0.124929	1.57	0.0816862	0.113322	Cluster5
907	mr1270	N-Feruloylserotonin	putative	Other	Positive	80	20	6.1	353.151	177.2	177.2, 317.2, 145.2, 117.1, 89.2	0.82	1.45	0.0655188	0.198986	1.47	0.107747	0.036509	Cluster5
908	mr712	N-Feruloylserotonin (isoform)	putative	Other	Positive	30	10	10	353.2	177.2	177.2, 317.2, 145.2, 117.1, 89.2,	0.86	1.65	0.0732667	0.150796	1.6	0.116801	0.0233228	Cluster5
909	mr906	SCHEMBL3732243	putative	Amino acid derivative	Positive	70	20	1.6	295.4	211	211.0, 259.1, 277.1, 240.7	0.57	1.84	0.0694256	0.173445	1.48	0.15239	0.0030132	Cluster6
910	mr1994	#N/A	unknown	Unknown	Positive	20	10	1.57	637.4	133.1	133.1, 325.2, 295.1, 188.2, 163.1	0.28	1.14	0.0567639	0.265918	1.53	0.104341	0.0428938	Cluster6
911	mr759	#N/A	unknown	Unknown	Positive	30	10	1.7	476.3	87	87	0.45	1.03	0.08625	0.0906073	1.31	0.165498	0.00125975	Cluster6
912	mr454	#N/A	unknown	Unknown	Positive	20	60	1.6	475	133	133.0, 150.2, 116.1, 87.1	0.5	1.02	0.0865306	0.089559	1.13	0.177829	0.000522319	Cluster6
913	S21-2234	#N/A	unknown	Unknown	Positive	20	60	1.29	475.2	133.1	133.1, 87.1, 116.0, 74.0, 295.1	0.46	1.06	0.0895208	0.078981	1.3	0.172884	0.000748763	Cluster6
914	mr1149	Naringenin C-hexoside	putative	Flavonoid	Positive	50	30	7.93	435.1	285.1	285.1, 195.0	0.67	0.65	-0.126633	0.0127774	0.53	-0.209949	3.9769e-05	Cluster6
915	S21-3334	#N/A	unknown	Unknown	Positive	30	30	10.84	259.3	208	208.0, 224.1, 192.0, 241.3, 166.0	0.43	0.4	0.0157731	0.757393	0.83	-0.0975064	0.0585638	Cluster6
916	mr4039	5-methylcytidine	putative	Nucleic acid derivative	Positive	40	20	1.53	258.25	126.25		0.51	0.56	0.146252	0.00398216	0.73	-0.110876	0.0313731	Cluster6
917	mr4046	2-methyladenosine	putative	Nucleic acid derivative	Positive	40	10	5.14	282.27	150.27		0.35	0.72	0.0924753	0.0695471	0.98	-0.100327	0.051601	Cluster6
918	mr1437	Apigenin 5-O-glucoside	standard	Flavonoid	Positive	40	30	7.96	433.113	271.1	271.1	0.59	0.72	-0.0640973	0.208928	0.59	-0.105189	0.0412235	Cluster6
919	mr1193	N2, N2-Dimethylguanosine	putative	Nucleic acid derivative	Positive	10	20	5	312.13	180.2	180.2, 222.2, 135.1, 110.1	0.7	1	0.00549827	0.914254	1.02	-0.0839368	0.103691	Cluster6
920	S21-4432	#N/A	unknown	Unknown	Positive	60	40	18.86	449.3	169	169.0, 337.3, 343.0, 319.2, 225.1	0.39	0.52	0.0032049	0.949956	1.07	-0.0590168	0.253001	Cluster6
921	mr1147	Chrysoeriol	standard	Flavonoid	Positive	10	20	12	301.1	286	286.0, 258.1	0.4	0.68	-0.0862779	0.0905028	0.52	-0.204152	6.52764e-05	Cluster6
922	S21_L-4580	#N/A	unknown	Unknown	Positive	70	40	19.41	514.4	205.1	205.1, 149.1, 219.2, 329.1, 269.0	0.29	0.44	-0.0537773	0.291932	0.51	-0.147973	0.00398377	Cluster6
923	S21_L-5680	#N/A	unknown	Unknown	Positive	80	50	5.14	450.8	129.1	129.1, 86.1, 70.1, 84.1, 120.1	0.74	0.8	-0.039372	0.440513	0.74	-0.0419331	0.416879	Cluster6
924	mr947	(6beta,13alpha)-9-hydroxy-18-oxo-6,18-epoxypimar-7-en-16-oic acid|2-[ (3aR,5aS*,8R*,10aS*,10bR*,10cS*)-2,3,3a,4,5a,7,8,9,10,10a,10b,10c-dodecahydro-10a-hydroxy-3a,8,10b-trimethyl-4-oxo-1H-phenanthro[10,1-bc]furan-8-yl]acetic acid|xylarenolide	putative	Terpenoid	Positive	80	20	8.3	349.3	153	153.00, 331.1, 302.9, 267.1	0.55	1.14	-0.00556389	0.913235	1.14	-0.0330149	0.522772	Cluster6
925	S21-4879	#N/A	unknown	Unknown	Positive	10	20	19.66	547.2	465.2	465.2, 383.2, 269.0, 301.2	0.36	0.33	0.0259879	0.610744	0.26	-0.155417	0.00247781	Cluster6
926	S21_L-1844	#N/A	unknown	Unknown	Positive	70	20	20.9	684	643.3	643.3, 89.1, 133.1, 166.1, 177.1	0.54	0.53	0.00145247	0.977308	0.41	0.0521049	0.312965	Cluster6
927	mr538	#N/A	unknown	Unknown	Positive	30	20	23.6	593.3	533.3	533.3, 505.3, 460.3, 433.3	0.25	0.49	0.0282898	0.5795	0.32	-0.088002	0.0879471	Cluster6
928	S21_S-0089	#N/A	unknown	Unknown	Positive	10	20	18.7	700.3	659.3	659.3, 657.2, 559.5, 677.3, 391.2	0.49	0.59	0.0544025	0.28635	0.42	0.00456218	0.929648	Cluster6
929	mr1092	Apigenin 7-O-rutinoside	standard	Flavonoid	Positive	70	40	8.47	579.2	271.2	271.2, 561.2, 543.2, 525.2, 409.2	0.41	0.85	-0.0458052	0.369462	2.26	-0.224177	1.11119e-05	Cluster6
930	S21_L-0651	#N/A	unknown	Unknown	Positive	70	20	18.57	635.5	553.3	553.3, 357.2, 335.3, 301.2, 104.1	0.62	0.49	-0.0475704	0.351281	0.59	-0.0816406	0.113523	Cluster6
931	S21_L-1963	#N/A	unknown	Unknown	Positive	50	50	20.16	531.4	195.1	195.1, 223.1, 365.2, 291.1, 251.1	0.49	0.72	-0.0454216	0.373489	0.37	-0.0612515	0.235443	Cluster6
932	mr1464	#N/A	unknown	Unknown	Positive	60	20	6.76	388.256	89.2	89.2, 371.2, 327.1, 236.2, 177.3	0.49	0.26	0.00957859	0.851203	1.05	-0.14348	0.00525309	Cluster6
933	S21-5014	#N/A	unknown	Unknown	Positive	60	10	16.8	508.2	336.3	336.3, 344.2, 463.1, 281.1, 207.0	0.4	0.56	-0.0207564	0.684361	2.41	-0.0583327	0.258553	Cluster6
934	S21_S-1905	#N/A	unknown	Unknown	Positive	30	20	12.7	387.2	331.1	331.1, 175.0, 275.1, 231.1, 352.3	0.11	0.58	0.00699845	0.890988	0.69	-0.105242	0.0411202	Cluster6
935	mr661	Coniferyl aldehyde	putative	Phenylethanoid	Positive	40	30	9.6	179	147	147.00, 119.0, 91.0	0.41	1.21	0.0265408	0.603171	1.55	-0.0717834	0.164241	Cluster6
936	S21_L-6164	Tributylamine	putative	Lipid	Positive	60	50	20.33	186.2	130.2	130.2, 57.1, 74.1	0.19	0.37	0.0458781	0.3687	1.77	-0.0379807	0.462176	Cluster6
937	mr1164	Nicotianamine	putative	Amino acid derivative	Positive	50	20	1.54	304.15	185.3	185.3, 286.7, 258.6, 240.6, 113.0	0.46	1.36	0.026951	0.597581	1.36	0.0578522	0.262503	Cluster6
938	S21-6001	#N/A	unknown	Unknown	Positive	60	10	1.45	353.1	272.1	272.1, 233.0, 201.0	0.5	2.29	0.0115152	0.821581	2.12	0.0422328	0.413554	Cluster6
939	S21_L-5269	#N/A	unknown	Unknown	Positive	30	20	14.86	235	162	162.0, 128.0, 118.1, 74.0, 91.1	0.47	6.74	0.0323872	0.525813	7.45	-0.0791652	0.124928	Cluster6
940	S21-1821	#N/A	unknown	Unknown	Positive	70	10	6.28	688.2	377.1	377.1, 161.1, 327.1, 425.1, 179.1	0.8	1.43	0.0669389	0.189403	1.32	0.042345	0.412313	Cluster6
941	S21_L-0259	#N/A	unknown	Unknown	Positive	10	20	4.63	527.1	162	162.0, 324.1, 118.1, 204.0, 128.0	0.56	2.83	0.0280532	0.582678	1.81	-0.160698	0.00174691	Cluster6
942	S21_L-1751	Cabbage identification factor 2	putative	Alkaloids	Positive	40	50	5.16	329.1	226	226.0, 283.1, 168.1, 202.0, 254.0	0.71	2.14	-0.0127513	0.802803	1.79	-0.164329	0.00136527	Cluster6
943	S21-3821	#N/A	unknown	Unknown	Positive	40	30	6.89	328.7	283.2	283.2, 311.2, 140.1, 258.6, 133.1	0.79	2.06	-0.0153987	0.762978	1.68	-0.188292	0.000236213	Cluster6
944	S21_L-5131	Brassica oleracea Alkaloid	putative	Alkaloids	Positive	60	30	4.7	272	226	226.0, 244.1, 168.1, 182.1, 200.0	0.75	1.38	-0.132842	0.00897379	1.4	-0.204515	6.33064e-05	Cluster6
945	S21_L-1084	#N/A	unknown	Unknown	Positive	40	20	5.33	531.1	410.1	410.1, 162.0, 145.1, 127.0, 159.0	0.79	1.84	-0.0710618	0.163506	2.36	-0.138913	0.00690591	Cluster6
946	S21_L-2935	#N/A	unknown	Unknown	Positive	50	20	5.76	512.1	366.1	366.1, 162.0, 475.3, 338.1, 494.2	0.83	1.06	-0.0618339	0.225488	1.29	-0.0964864	0.0612655	Cluster6
947	mr138	#N/A	unknown	Unknown	Positive	60	50	8.3	469.2	191.1	191.1, 307.2, 289.2, 203.2	0.71	0.73	-0.172089	0.000685269	0.69	-0.0911069	0.0772655	Cluster6
948	S21_L-1935	#N/A	unknown	Unknown	Positive	30	20	5.59	428.2	393.1	393.1, 191.1, 411.1, 375.1, 307.1	0.79	0.64	-0.0301963	0.554203	0.74	-0.103234	0.0451621	Cluster6
949	S21_L-3131	NCGC00386095-01!	putative	Other	Positive	20	10	6.08	411.1	393.1	393.1, 130.1, 191.1, 330.1, 348.1	0.82	0.66	-0.0576433	0.25857	0.64	-0.0549738	0.28703	Cluster6
950	S21-4584	#N/A	unknown	Unknown	Positive	60	30	7.3	614.2	237.1	237.1, 597.1, 500.2, 417.2, 263.1	0.77	0.77	0.0771258	0.130376	0.82	0.0465393	0.367526	Cluster6
951	S21_S-4702	#N/A	unknown	Unknown	Positive	50	20	12.01	388.3	326.3	326.3, 129.1, 312.3, 370.3, 89.1	0.78	0.85	0.166179	0.00104869	0.74	0.121148	0.0186156	Cluster6
952	S21-4843	#N/A	unknown	Unknown	Positive	20	20	9.44	418.2	368.1	368.1, 238.1, 386.1, 232.1, 264.1	0.74	0.76	0.152369	0.00268729	0.82	0.1446	0.00490661	Cluster6
953	mr1072	Luteolin 6-C-glucoside	standard	Flavonoid	Positive	40	30	7.26	449.108	299.2	299.2, 339.1, 329.1, 283.2	0.53	0.47	-0.0143098	0.779289	0.57	-0.0225694	0.662243	Cluster6
954	mr083	N-Feruloyltyramine	putative	Other	Positive	70	10	10.3	314.1	177.1	177.1, 145.2, 121.2, 91.0	0.52	1	-0.0278014	0.586067	1.06	-0.0727764	0.158469	Cluster6
955	mr1027	Sinapoyl quinic acid	putative	Phenylethanoid	Positive	60	10	7.73	399	207.2	207.2, 177.3, 147.2, 119.1	0.75	1.24	0.0372213	0.465902	1.47	-0.00367647	0.943281	Cluster6
956	S21_L-0239	#N/A	unknown	Unknown	Positive	50	60	6.05	633.2	328.1	328.1, 199.0, 323.1, 130.1, 306.1	0.64	1.08	0.0492669	0.334351	1.31	0.0199837	0.698931	Cluster6
957	mr1536	#N/A	unknown	Unknown	Positive	10	40	5.48	398.2	147.1	147.1, 344.8, 236.2, 187.2, 119.1	0.68	1.19	0.0514035	0.313786	1.45	-0.0221179	0.668595	Cluster6
958	n05208-1	#N/A	unknown	Unknown	Positive	50	50	6.09	398.1	147	ma237-1-003	0.66	1.04	0.0695145	0.172894	1.25	-0.00234649	0.963781	Cluster6
959	S21_L-3358	#N/A	unknown	Unknown	Positive	50	50	6.56	389.2	127	127.0, 145.0, 105.0, 85.0, 231.0	0.73	0.82	-0.0342906	0.501764	0.99	-0.0917109	0.0753152	Cluster6
960	S21_L-5186	#N/A	unknown	Unknown	Positive	20	10	10.21	389.1	207	207.0, 223.1, 281.1, 191.0, 149.0	0.71	1.03	-0.0208742	0.682666	0.94	-0.0662896	0.199055	Cluster6
961	mr007	#N/A	unknown	Unknown	Positive	40	40	6.5	346.5	185	185.0, 264.5	0.62	1.19	0.0253751	0.619185	1.2	-0.0779574	0.130806	Cluster6
962	S21_S-5524	4-Keto-anhydrotetracycline; 4-Ketoanhydrotetracycline; 4-Keto-ATC; 4-Dedimethylamino-4-oxo-anhydrotetracycline; 4-De(dimethylamino)-4-oxoanhydrotetracycline; (4aR,12aS)-3,10,11,12a-Tetrahydroxy-6-methyl-1,4,12-trioxo-4a,5-dihydrotetracene-2-carboxamide	putative	Other	Positive	60	20	3.95	398.1	287.1	287.1, 347.1, 245.1, 257.0, 281.0	0.62	1.62	0.0932361	0.0672732	1.67	0.0268778	0.602901	Cluster6
963	S21_S-1997	#N/A	unknown	Unknown	Positive	50	20	13	435.2	119.1	119.1, 418.2, 135.1, 107.1, 125.0	0.26	0.86	-0.0174462	0.732594	0.54	-0.0803952	0.119155	Cluster6
964	S21_L-4747	#N/A	unknown	Unknown	Positive	60	30	20.51	400.2	327.2	327.2, 355.2, 133.1, 177.1, 116.1	0.49	1.52	0.020218	0.692125	0.84	-0.0144847	0.77923	Cluster6
965	S21_L-4720	#N/A	unknown	Unknown	Positive	40	20	19.28	408.3	195.1	195.1, 326.2, 250.2, 221.2, 391.3	0.65	1.74	0.0121779	0.811501	1.26	-0.0279834	0.588066	Cluster6
966	S21_S-3524	#N/A	unknown	Unknown	Positive	60	20	18.88	326.2	87	87.0, 73.0, 131.0	0.63	0.95	0.0028134	0.956063	1.57	-0.0401708	0.436746	Cluster6
967	S21-4899	#N/A	unknown	Unknown	Positive	20	10	1.34	588.1	544.1	544.1, 276.0, 382.0, 202.0, 174.0	0.36	0.55	-0.0844876	0.0974185	1	0.12112	0.018644	Cluster6
968	S21_L-2838	#N/A	unknown	Unknown	Positive	60	60	18.66	550.3	119.1	119.1, 133.1, 264.1, 448.3, 91.1	0.46	0.77	0.0532766	0.296454	1.58	0.140058	0.00645255	Cluster6
969	mr482	#N/A	unknown	Unknown	Positive	30	40	7.9	510.1	228.2	228.2, 322.2, 209.3, 114.2, 96.2,	0.31	0.88	0.0449132	0.378866	0.42	-0.0112729	0.827304	Cluster6
970	S21-2796	#N/A	unknown	Unknown	Positive	80	10	13.57	424.3	358.2	358.2, 262.2, 340.2, 306.2, 260.2	0.67	1.44	-0.0693929	0.173649	1.21	-0.111984	0.0297077	Cluster6
971	S21_L-1277	#N/A	unknown	Unknown	Positive	50	40	7.69	576.2	532.2	532.2, 328.1, 490.2, 299.1, 514.2	0.49	1.72	0.0146466	0.774233	0.86	0.0418374	0.417944	Cluster6
972	mr962	#N/A	unknown	Unknown	Positive	80	10	1.3	379	280.9	280.9, 278.9, 236.3, 283.1	0.29	1.2	0.122864	0.0157253	1.46	0.0780343	0.130425	Cluster6
973	S21_S-1953	#N/A	unknown	Unknown	Positive	40	60	1.34	490.2	148.1	148.1, 84.0, 102.1, 145.0	0.32	1.07	0.11411	0.0249639	0.84	0.100691	0.0507555	Cluster6
974	S21-4823	#N/A	unknown	Unknown	Positive	10	50	1.37	491.2	148.1	148.1, 130.0, 84.0	0.32	1.03	0.116695	0.0218426	0.76	0.0994439	0.0537031	Cluster6
975	mr1331	L-Glutamic acid	standard	Amino acid derivative	Positive	10	60	1.74	148.1	84.1	84.1, 130.1, 102.1, 79.7	0.4	1.19	0.127472	0.0121921	0.44	0.186545	0.000270486	Cluster6
976	mr1444	O-Acetyl-L-serine	putative	Amino acid derivative	Positive	40	60	1.74	148.06	84.1	84.1, 106.2, 88.1	0.48	1.2	0.123868	0.0148869	0.5	0.127987	0.0128814	Cluster6
977	n15599	#N/A	unknown	Unknown	Positive	50	20	8.08	630	207	ma237-1-004	0.53	1.41	0.0622494	0.22238	1.54	0.106467	0.0388072	Cluster6
978	S21_L-3857	#N/A	unknown	Unknown	Positive	70	40	6.66	700.5	683.5	683.5, 661.5, 341.2, 114.1, 323.3	0.49	1.15	-0.0184275	0.718174	1.29	0.0504568	0.328538	Cluster6
979	S21_L-0902	#N/A	unknown	Unknown	Positive	70	30	7	679.3	661.5	661.5, 548.4, 322.3, 435.3, 566.4	0.5	1.17	0.0167789	0.742453	1.31	0.0829205	0.107956	Cluster6
980	S21_L-0519	#N/A	unknown	Unknown	Positive	40	30	6.72	699.5	682.5	682.5, 359.2, 664.5, 679.5, 661.5	0.48	1.11	0.0158303	0.756541	1.29	0.0685366	0.184217	Cluster6
981	S21-2190	#N/A	unknown	Unknown	Positive	80	10	7.21	699.3	682.3	682.3, 221.1, 640.2, 207.1, 623.2	0.47	1.18	0.03884	0.446718	1.36	0.0880254	0.0878626	Cluster6
982	mr841	#N/A	unknown	Unknown	Positive	60	60	8.7	679.8	566.5	566.5, 548.5, 661.4	0.51	1.43	0.0312348	0.540654	0.84	0.093659	0.0692961	Cluster6
983	mr154	#N/A	unknown	Unknown	Positive	10	10	8.7	696.8	679.4	679.4, 341.0, 651.1, 306.1	0.45	1.4	0.0219141	0.667778	1.44	0.106688	0.0384021	Cluster6
984	S21_L-3428	#N/A	unknown	Unknown	Positive	10	60	6.27	696.4	679.4	679.4, 588.4, 133.1, 89.1, 307.1	0.52	1.49	0.0308151	0.546109	1.19	0.11031	0.0322532	Cluster6
985	mr1996	#N/A	unknown	Unknown	Positive	40	40	1.41	692.993	235.2	235.2	0.31	0.93	0.0699237	0.170373	1.31	0.0467791	0.36506	Cluster6
986	mr1875	#N/A	unknown	Unknown	Positive	80	30	1.29	655	278.9	278.9, 376.8, 294.8, 164.9	0.31	1.7	0.109584	0.0313586	1.49	0.0630146	0.22221	Cluster6
987	mr625	#N/A	unknown	Unknown	Positive	40	20	1.3	557.2	279	279	0.37	1.46	0.0436897	0.392002	2.56	0.0239955	0.642341	Cluster6
988	S21_L-2461	#N/A	unknown	Unknown	Positive	20	10	6.69	223.1	207	207.0, 191.0, 205.1, 121.1, 149.0	0.46	1.83	0.0436557	0.392372	2.85	0.119652	0.020133	Cluster6
989	S21_L-3105	#N/A	unknown	Unknown	Positive	80	20	19.81	716.2	675.3	675.3, 656.1, 575.5	0.52	0.7	0.0465572	0.361647	0.38	0.0834031	0.105914	Cluster6
990	S21_L-2114	#N/A	unknown	Unknown	Positive	70	20	19.07	571.2	489.2	489.2, 325.2, 407.2, 187.0, 269.0	0.4	0.9	0.0336948	0.509229	0.32	-0.0689993	0.181265	Cluster6
991	S21_L-4692	#N/A	unknown	Unknown	Positive	70	20	19.24	405.3	323.2	323.2, 135.0, 105.0	0.41	1.08	0.0605105	0.235593	0.43	0.108072	0.0359435	Cluster6
992	n13801	#N/A	unknown	Unknown	Positive	20	10	9.5	457	439	ma237-1-008	0.31	1.21	-0.0125444	0.805939	0.82	-0.0626981	0.224545	Cluster6
993	S21_S-5548	#N/A	unknown	Unknown	Positive	30	20	0.99	421	248.9	248.9, 223.0, 278.9, 345.0, 190.9	0.33	2.4	0.0163883	0.748244	0.59	-0.095696	0.0634292	Cluster6
994	S21-1412	#N/A	unknown	Unknown	Positive	30	10	1.57	552.2	360.1	360.1, 163.1, 145.0, 325.1, 127.0	0.39	1.54	-0.0212966	0.676604	1.14	0.119457	0.0203386	Cluster6
995	S21-2987	#N/A	unknown	Unknown	Positive	40	20	1.57	340.1	148.1	148.1, 84.0, 171.1, 130.0, 175.1	0.35	1.47	0.0372251	0.465856	0.84	0.107763	0.0364805	Cluster6
996	mr112	Lysine butyrate	putative	Amino acid derivative	Positive	60	30	1.7	235.3	118.1	118.1, 84.1, 172.1	0.64	3.21	0.00476583	0.925641	2.27	-0.138764	0.00696673	Cluster6
997	mr922	16-oxobeyeran-18-oic acid	putative	Terpenoid	Positive	80	30	8.5	319	177	177.0, 273.0, 301.1, 151.0	0.37	0.78	0.0723586	0.155937	0.73	0.0524008	0.310221	Cluster6
998	S21_S-4014	#N/A	unknown	Unknown	Positive	80	30	1.73	426.1	261.1	261.1, 130.1, 408.1, 229.0, 158.0	0.53	5.42	0.0181659	0.722008	0.39	-0.14405	0.00507415	Cluster6
999	mr1696	#N/A	unknown	Unknown	Positive	30	20	19.1	346.295	282.2	282.2, 298.2, 264.2	0.4	1.16	-0.0392371	0.442082	0.64	-0.170697	0.000875385	Cluster6
1000	S21_L-2613	#N/A	unknown	Unknown	Positive	80	60	15.81	425.3	67.1	67.1, 81.1, 95.1, 97.0, 99.0	0.41	0.78	-0.06597	0.195904	0.53	-0.181933	0.000384589	Cluster6
1001	mr2065	Kinetin	putative	Alkaloids	Positive	40	30	5.68	216.081	81.034	ma195-24	0.6	0.64	-0.0697145	0.171658	0.65	-0.131897	0.0103566	Cluster6
1002	S21_L-2913	#N/A	unknown	Unknown	Positive	10	40	3.34	263.1	70.1	70.1, 86.1, 150.1, 143.0, 203.0	0.66	1.81	0.0987745	0.0524939	0.81	-0.0489423	0.343282	Cluster6
1003	S21_S-1517	#N/A	unknown	Unknown	Positive	30	10	1.15	231	116.1	116.1, 70.1, 84.1, 196.1, 214.1	0.56	12.73	-0.0127259	0.803188	12.93	-0.085099	0.0989775	Cluster6
1004	mr1321	L-Proline	standard	Amino acid derivative	Positive	10	60	1.68	116.1	70	70.0, 66.6, 63.9	0.57	3.46	0.00853583	0.867243	3.08	-0.0316847	0.539668	Cluster6
1005	mr136	#N/A	unknown	Unknown	Positive	30	30	1.7	458.2	116.1	116.1, 261.0, 150.2, 70.0	0.42	1.93	0.0354236	0.48773	3.9	0.00924893	0.857946	Cluster6
1006	S21_S-1584	#N/A	unknown	Unknown	Positive	10	60	1.12	458.2	116.1	116.1, 278.0, 70.1	0.4	2.51	0.0414848	0.416359	4.18	0.00548262	0.915503	Cluster6
1007	S21_L-0527	Valine	putative	Amino acid derivative	Positive	70	40	1.17	118.1	72.1	72.1, 55.1, 57.1, 53.0, 101.1	0.56	1.69	-0.0790752	0.120909	1.41	-0.12326	0.0166443	Cluster6
1008	mr1446	L-Tyramine	standard	Alkaloids	Positive	40	10	1.61	138.091	121.1	121.1, 103.1	0.6	2.19	-0.0386559	0.448877	3.98	-0.10537	0.0408728	Cluster6
1009	S21_L-4864	Xanthosine (isoform)	putative	Nucleic acid derivative	Positive	10	30	1.73	285.1	110.1	110.1, 70.1, 156.1, 84.1, 153.1	0.78	1.03	0.0338513	0.507262	0.89	-0.00160216	0.975266	Cluster6
1010	mr878	Valylserine	putative	Amino acid derivative	Positive	10	20	1.7	205.4	187.1	187.1, 170.0, 141.0, 90.0	0.66	1.31	0.0357875	0.483267	0.5	0.0507338	0.325886	Cluster6
1011	S21-4284	#N/A	unknown	Unknown	Positive	50	10	1.81	187.1	141	141.0, 59.0, 146.0, 83.1, 61.0	0.63	1.09	-0.00961914	0.850581	0.76	-0.0802668	0.119747	Cluster6
1012	mr1425	L-Tryptamine	standard	Alkaloids	Positive	30	10	4.72	161.107	144.2	144.2, 102.1, 91.1	0.66	2.17	0.0159261	0.755115	1.2	-0.138616	0.00702776	Cluster6
1013	mr772	3-Methylhistidine	putative	Amino acid derivative	Positive	20	20	1.6	171	96	96	0.69	1.48	0.00571996	0.910811	1.12	-0.11077	0.0315365	Cluster6
1014	S21_L-1184	Adenine (isoform)	putative	Alkaloids	Positive	70	20	2.53	136.1	119	119.0, 92.0, 65.0, 67.0, 109.1	0.7	1.66	0.045081	0.377086	1.47	-0.074295	0.149939	Cluster6
1015	S21_S-0778	#N/A	unknown	Unknown	Positive	10	20	2.96	354.1	225	225.0, 208.0, 130.0, 84.0, 279.0	0.67	4.4	-0.11424	0.0247982	17.82	-0.0802894	0.119643	Cluster6
1016	S21_L-4648	Uracil (isoform)	putative	Alkaloids	Positive	70	30	1.71	113	70	70.0, 96.0, 71.9	0.67	2.67	-0.00395874	0.938206	1.63	-0.0696275	0.177315	Cluster6
1017	S21_L-1590	Ergine; Lysergamide	putative	Alkaloids	Positive	20	60	2.13	268.1	136.1	136.1, 195.1, 223.1, 119.0	0.68	1.63	-0.0036232	0.943434	1.27	-0.104832	0.0419187	Cluster6
1018	S21_L-2522	hypoxanthine	putative	Alkaloids	Positive	10	30	1.71	137.1	120	120.0, 92.1, 95.0	0.71	2.62	0.050989	0.317709	1.92	-0.0174157	0.736076	Cluster6
1019	n13649	#N/A	unknown	Unknown	Positive	40	20	1.93	305	287	ma237-1-004	0.73	2.12	-0.0103233	0.839785	1.87	-0.0506261	0.326916	Cluster6
1020	mr4038	uridine	putative	Nucleic acid derivative	Positive	30	20	1.8	245.2	113.2		0.63	0.82	-0.0360452	0.48012	0.54	-0.10222	0.0473271	Cluster6
1021	S21_L-2089	#N/A	unknown	Unknown	Positive	30	40	1.81	296.1	278.1	278.1, 134.1, 182.1, 176.1, 136.1	0.62	1.4	-0.0233812	0.646995	1.3	0.106064	0.0395552	Cluster6
1022	S21_S-2752	#N/A	unknown	Unknown	Positive	30	60	2.21	383.1	203.1	203.1, 175.1, 365.1, 158.1, 263.1	0.59	1.1	-0.0428368	0.40132	0.76	0.19036	0.000200881	Cluster6
1023	S21-2172	#N/A	unknown	Unknown	Positive	20	10	2.45	240.1	181	181.0, 124.0, 223.1, 109.0, 81.0	0.66	1.41	-0.0837179	0.100518	2.14	-0.0109412	0.832309	Cluster6
1024	S21_S-4644	#N/A	unknown	Unknown	Positive	10	20	1.5	221.1	203	203.0, 143.0, 101.0, 189.0	0.75	1.24	-0.0536982	0.292643	1.62	0.00497914	0.923237	Cluster6
1025	S21-1134	#N/A	unknown	Unknown	Positive	20	40	1.85	204.2	145.1	145.1, 101.1, 57.0, 186.1, 127.1	0.71	1.97	-0.0219989	0.666571	3.33	-0.00516357	0.920403	Cluster6
1026	mr771	Carnitine	putative	Other	Positive	40	30	2.6	162.1	74.1	74.2, 120.1, 116.1, 103.1, 85.1	0.65	3.01	0.000411748	0.993566	1.67	-0.0823951	0.110215	Cluster6
1027	S21-5574	#N/A	unknown	Unknown	Positive	20	60	2.39	269.1	137.1	137.1, 120.0, 134.1	0.65	1.78	-0.018825	0.712361	1.41	-0.0817915	0.112856	Cluster6
1028	S21_S-1242	1-METHYL-2-PYRROLIDINONE	putative	Alkaloids	Positive	40	10	2.9	100.1	69	69.0, 82.1, 56.1, 67.0	0.65	2.49	-0.0232184	0.649288	1.54	-0.101817	0.0482121	Cluster6
1029	S21_L-2319	N-Fructosyl tyrosine	putative	Other	Positive	20	40	1.72	344.1	326.1	326.1, 308.1, 280.1, 182.1, 169.1	0.69	1.35	0.0279659	0.583851	0.75	-0.0547951	0.288602	Cluster6
1030	S21_L-2890	#N/A	unknown	Unknown	Positive	60	10	0.99	248.9	206.9	206.9, 94.9, 189.0, 217.1, 159.0	0.69	2.55	0.0116391	0.819694	1.84	-0.071505	0.165887	Cluster6
1031	S21-2840	5-Hydroxytryptophan (isoform)	putative	Amino acid derivative	Positive	60	10	2.99	221.1	175.1	175.1, 158.1, 130.1, 132.0, 203.1	0.73	1.35	0.0163142	0.749344	1.53	-0.0700065	0.174962	Cluster6
1032	mr197	N-acetyl-L-2-aminoadipic acid	putative	Amino acid derivative	Positive	30	10	1.7	204.2	85.1	85.1, 168.1, 144.1, 96.1	0.66	1.68	0.0277812	0.58634	1.09	-0.0508688	0.324599	Cluster6
1033	n13482-2	#N/A	unknown	Unknown	Positive	80	30	8.48	138.1	120	ma237-1-001	0.7	3.11	0.0824514	0.105789	2.45	-0.0612825	0.235206	Cluster6
1034	mr798	Cysteine	standard	Amino acid derivative	Positive	60	10	3.7	122	105	105.0, 96.0, 78.0	0.63	1.78	0.0589458	0.247947	4.26	-0.0484492	0.348172	Cluster6
1035	S21-4279	#N/A	unknown	Unknown	Positive	60	30	1.83	160.1	96.1	96.1, 55.1, 69.1, 65.0, 79.1	0.64	2.09	0.0498653	0.328505	1.6	-0.0267306	0.604888	Cluster6
1036	S21_L-2113	#N/A	unknown	Unknown	Positive	20	20	13.05	333.2	224.1	224.1, 208.0, 282.1, 316.1, 298.1	0.7	1.69	0.0484296	0.34264	2.04	-0.0202343	0.695343	Cluster6
1037	S21_S-0800	#N/A	unknown	Unknown	Positive	30	10	16.51	354.3	262.2	262.2, 244.2, 336.3, 67.1, 81.1	0.73	2.98	0.00906492	0.859097	2.41	0.00869585	0.866359	Cluster6
1038	S21_L-1023	#N/A	unknown	Unknown	Positive	40	10	18.33	256.3	239.1	239.1, 89.1, 57.1, 133.1, 102.1	0.75	1.38	0.0288476	0.572044	4.7	0.0323482	0.531206	Cluster6
1039	S21_L-5832	#N/A	unknown	Unknown	Positive	20	60	18.17	372.2	73	73.0, 252.0, 67.1, 250.0, 95.1	0.69	1.25	0.0554248	0.277378	1.2	-0.0523158	0.311008	Cluster6
1040	mr128	#N/A	unknown	Unknown	Positive	40	30	23	339.3	321.3	321.30, 304.3, 197.2, 180.2	0.45	0.96	0.0490512	0.336474	0.88	-0.0946622	0.0663533	Cluster6
1041	S21-3214	#N/A	unknown	Unknown	Positive	70	30	17.15	424.4	239.1	239.1, 407.3, 133.1, 89.1, 71.1	0.51	0.57	0.0446924	0.381217	0.58	-0.0718607	0.163786	Cluster6
1042	S21_L-2908	#N/A	unknown	Unknown	Positive	20	40	17.88	367.2	265.1	265.1, 279.2, 225.1, 239.1, 235.1	0.57	1.03	0.0485714	0.341227	1.29	0.0148923	0.773184	Cluster6
1043	S21_L-0789	#N/A	unknown	Unknown	Positive	10	30	16.51	463.3	281.1	281.1, 207.0, 223.1, 297.1, 371.1	0.7	0.78	0.031358	0.539057	1.16	-0.0732209	0.155935	Cluster6
1044	S21_L-0698	#N/A	unknown	Unknown	Positive	60	60	16.5	554.2	267	267.0, 281.1, 207.0, 355.1, 223.1	0.74	1.32	0.0219688	0.666998	1.72	-0.0401757	0.43669	Cluster6
1045	mr302	#N/A	unknown	Unknown	Positive	50	30	20	252.2	235.2	235.2, 220.2, 196.2, 175.0, 149.2	0.33	0.79	0.0199201	0.696435	1.19	-0.0402258	0.436118	Cluster6
1046	S21-3100	#N/A	unknown	Unknown	Positive	40	10	19.84	256.2	239.1	239.1, 133.1, 89.1, 177.1, 221.1	0.73	1.21	0.0132822	0.794772	4.36	0.0254636	0.622118	Cluster6
1047	mr200	Cystathionine	putative	Amino acid derivative	Positive	30	60	1.6	223.1	88.1	88.1, 211.0, 177.0, 134.0	0.64	1.75	0.00188532	0.970548	1.52	-0.00151433	0.976621	Cluster6
1048	S21-2974	#N/A	unknown	Unknown	Positive	40	10	1.72	202.1	143.1	143.1, 73.0, 87.0, 99.0, 138.1	0.6	2.04	0.0300648	0.555931	1.54	0.174331	0.000674514	Cluster6
1049	S21-5370	#N/A	unknown	Unknown	Positive	40	30	1.32	332.1	314.1	314.1, 108.1, 152.1, 124.1	0.75	1.84	0.0256195	0.615813	1.21	0.0145468	0.778308	Cluster6
1050	mr1363	1-(beta-D-Ribofuranosyl)-3-pyridiniumcarboxylate	putative	Alkaloids	Positive	20	10	1.72	256.082	124.1	124.1, 210.2, 155.2, 96.2, 80.2	0.63	1.54	0.0552385	0.278999	1.05	-0.097119	0.0595779	Cluster6
1051	S21_L-3757	#N/A	unknown	Unknown	Positive	40	10	2.42	257.1	125.1	125.1, 108.0, 167.1, 150.1, 239.1	0.59	1.34	0.0595286	0.243293	0.94	-0.114056	0.0267987	Cluster6
1052	S21-0560	#N/A	unknown	Unknown	Positive	20	20	13.41	332.1	223.1	223.1, 207.0, 281.0, 297.1, 315.1	0.69	1.8	0.02945	0.564041	2.2	-0.0025557	0.960554	Cluster6
1053	S21_L-0871	#N/A	unknown	Unknown	Positive	30	40	12.24	332.1	207	207.0, 223.1, 281.1, 297.1, 265.0	0.69	1.76	0.0367744	0.471277	1.97	0.0152962	0.767208	Cluster6
1054	S21-5459	#N/A	unknown	Unknown	Positive	40	20	19.09	533.9	309.3	309.3, 133.1, 89.1	0.24	1.09	0.0379617	0.457071	0.55	-0.102235	0.0472956	Cluster6
1055	S21-3853	#N/A	unknown	Unknown	Positive	70	10	17.66	342.3	301.1	301.1, 86.1, 307.3, 325.3, 104.1	0.65	1.36	0.0377085	0.460081	1.18	-0.0378255	0.464009	Cluster6
1056	S21-2770	#N/A	unknown	Unknown	Positive	20	20	19.51	328.2	283.2	283.2, 311.2, 133.1, 177.1, 89.1	0.64	1.16	0.0669429	0.189377	2.4	0.0251458	0.626471	Cluster6
1057	mr310	#N/A	unknown	Unknown	Positive	20	60	9	265	114.1	114.1, 209.2, 152.1, 96.2, 79.2	0.56	2.01	0.0622455	0.222409	1.91	0.0287929	0.577312	Cluster6
1058	S21_S-3970	#N/A	unknown	Unknown	Positive	20	30	20.05	192.1	133.1	133.1, 105.1, 119.0	0.7	1.14	0.0381951	0.454307	1.64	-0.00799613	0.877023	Cluster6
1059	mr254	4-Guanidinobutanoate	putative	Amino acid derivative	Positive	20	30	2	146.1	100.2	100.2, 128.0, 91.1, 84.1, 69.2	0.63	1.84	0.0531323	0.297767	1.3	-0.0631406	0.221285	Cluster6
1060	S21_L-5207	#N/A	unknown	Unknown	Positive	50	60	16.71	389.2	207	207.0, 223.1, 281.0	0.61	0.79	0.0456396	0.371197	0.87	-0.0856308	0.0968786	Cluster6
1061	S21_L-0573	#N/A	unknown	Unknown	Positive	40	40	15.75	389.3	207	207.0, 223.1, 281.1, 149.0, 191.0	0.72	1.34	0.0448798	0.379221	1.79	-0.0335032	0.516638	Cluster6
1062	S21_S-1445	#N/A	unknown	Unknown	Positive	10	40	16	326.2	121	121.0, 285.2, 203.1, 119.0, 105.0	0.72	2.09	0.0512977	0.314785	2	-0.000161665	0.997504	Cluster6
1063	S21_L-0615	#N/A	unknown	Unknown	Positive	10	20	17.74	378.3	185.1	185.1, 129.0, 259.2, 361.2, 318.2	0.55	0.69	0.0202807	0.69122	0.71	-0.0731589	0.156286	Cluster6
1064	S21-1444	#N/A	unknown	Unknown	Positive	30	40	17.37	404.2	129	129.0, 186.1, 139.0, 260.2, 111.0	0.6	0.67	0.0475024	0.351971	0.79	-0.0622588	0.227816	Cluster6
1065	S21_L-5221	N,N-Dimethylaniline	putative	Other	Positive	50	30	20.46	122.1	107.1	107.1, 77.0, 92.0, 79.1, 65.0	0.65	1.22	0.0413886	0.417441	1.85	-0.0572944	0.26714	Cluster6
1066	S21-4191	N,N-Dimethylaniline (isoform)	putative	Other	Positive	70	30	21.31	122.1	107.1	107.1, 77.0, 79.1, 65.0, 51.0	0.63	1.05	0.0418132	0.412676	1.61	-0.0210361	0.683908	Cluster6
1067	mr204	2'-Deoxyadenosine	putative	Nucleic acid derivative	Positive	70	50	4.4	252.1	136.1	136.1, 192.1, 162.1, 119.0	0.41	1.65	0.0488175	0.338784	1.41	0.175831	0.000604845	Cluster6
1068	mr699	Sinapoylcholine	putative	Other	Positive	10	60	5.4	310	251	251.0, 207.0, 175.0	0.47	1.44	0.0581488	0.25441	2.4	0.132969	0.00974634	Cluster6
1069	S21_L-0791	#N/A	unknown	Unknown	Positive	40	60	21.35	427.3	179	179.0, 165.0, 247.1, 261.1, 329.1	0.61	1.38	0.0558825	0.273424	1.32	-0.0315047	0.541974	Cluster6
1070	S21-3449	#N/A	unknown	Unknown	Positive	20	10	20.73	310.3	175	175.0, 251.1, 119.0, 147.0, 207.1	0.47	1.17	0.0463059	0.364246	1.25	-0.0263032	0.610676	Cluster6
1071	S21-2201	#N/A	unknown	Unknown	Positive	10	60	21.23	310.3	251.1	251.1, 175.0, 207.1, 147.0, 119.0	0.59	1.29	0.0536865	0.292749	1.34	-0.0475097	0.35761	Cluster6
1072	S21-2353	#N/A	unknown	Unknown	Positive	80	60	20.15	310.3	251.1	251.1, 175.0, 147.0, 119.0, 91.1	0.57	1.33	0.05372	0.292447	1.41	-0.0315009	0.542022	Cluster6
1073	S21-2501	#N/A	unknown	Unknown	Positive	10	20	18.94	358.3	340.3	340.3, 266.3, 248.2, 135.1, 121.1	0.6	0.98	0.0637066	0.211722	0.83	-0.0737967	0.152698	Cluster6
1074	mr618	Heneicosadienylresorcinol (C21:2)	putative	Other	Positive	30	20	20.3	401.3	137	137.0, 276.0, 167.3	0.6	1.65	0.0416493	0.414512	1.56	-0.0449065	0.38459	Cluster6
1075	S21-3951	(E,E,E)-Geranylgeranyl alcohol	putative	Terpenoid	Positive	50	40	16.67	291.2	79.1	79.1, 93.1, 135.1, 77.0, 91.1	0.54	1.85	0.0345161	0.498954	2.19	-0.0282907	0.583973	Cluster6
1076	mr493	#N/A	unknown	Unknown	Positive	80	10	1.2	142.1	83.1	83.1, 101.1, 124.1, 81.5	0.48	1.5	0.0553314	0.278189	2.09	0.18188	0.000386123	Cluster6
1077	S21_S-3525	#N/A	unknown	Unknown	Positive	70	10	17.97	394.4	195.1	195.1, 133.1, 89.1, 377.3, 177.1	0.48	0.75	0.0439129	0.389586	0.75	-0.0913882	0.0763522	Cluster6
1078	S21_S-4496	#N/A	unknown	Unknown	Positive	40	20	15.11	326.2	216.2	216.2, 234.2, 87.0, 136.1, 73.0	0.5	1.4	0.0484043	0.342893	1.55	-0.0432862	0.401993	Cluster6
1079	mr0950	MAG (18:2)	putative	Lipid	Positive	40	30	21.8	355.1	263.3	263.3, 337.1, 245.2, 189.2, 175.2	0.69	1.73	0.0550886	0.280308	2.2	-0.0477418	0.355264	Cluster6
1080	wm0005	2,3-Dihydroxypropyl 9,12-octadecadienoate	putative	Lipid	Positive	40	30	21.8	355.284	263.238	337.2757,245.2271,161.1318,95.0859	0.65	1.69	0.0409925	0.421916	1.38	-0.0516699	0.317028	Cluster6
1081	S21_S-4082	#N/A	unknown	Unknown	Positive	30	20	13.87	317.1	225.1	225.1, 223.1, 283.1, 299.1, 209.0	0.7	1.58	0.054824	0.282628	2.3	0.0268974	0.602637	Cluster6
1082	S21-1566	#N/A	unknown	Unknown	Positive	30	40	12.21	333.2	208	208.0, 224.1, 282.0, 192.0, 298.1	0.69	1.74	0.0401027	0.432071	2.13	0.0280709	0.586899	Cluster6
1083	mr1186	Choline	standard	Other	Positive	10	60	1.5	104.1	60.1	60.1, 83.0, 59.1, 56.2	0.71	2	0.0522568	0.30581	1.7	-0.0560154	0.277982	Cluster6
1084	mr1266	Indole-3-carboxaldehyde	standard	Alkaloids	Positive	10	40	9.46	146.1	118.1	118.1, 105.0, 91.1	0.74	2.45	0.059818	0.241006	2.46	-0.021333	0.679693	Cluster6
1085	mr4019	a-L-Rhamnose	putative	Other	Positive	30	30	1.7	187	82		0.67	1.63	0.0417761	0.413092	0.99	-0.0647615	0.20963	Cluster6
1086	S21_S-4341	#N/A	unknown	Unknown	Positive	30	10	2.03	254.1	219.1	219.1, 159.0, 87.0, 237.1, 131.1	0.69	2.22	0.0673162	0.186915	1.89	0.0298141	0.563878	Cluster6
1087	mr615	Diethylpyrocarbonate	putative	Lipid	Positive	10	20	1.7	325.1	163.2	163.2, 193.9, 243.0, 249.0	0.77	1.66	0.0781023	0.125564	1.95	0.0359771	0.486144	Cluster6
1088	S21_L-2635	2',4,4'-trihydroxy-3'-(2,3-dihydroxy-3-methylbutyl)dihydrochalcone|brosimacutin H	putative	Flavonoid	Positive	50	20	2.11	361.2	326.1	326.1, 163.1, 133.1, 146.1, 229.1	0.65	0.95	0.0596961	0.241968	0.75	0.00394134	0.939202	Cluster6
1089	S21_L-2644	(2R,3R,4S,5S,6R)-2-[3-hydroxy-2-(4-hydroxy-3-methoxyphenyl)propoxy]-6-(hydroxymethyl)oxane-3,4,5-triol	putative	Phenylethanoid	Positive	30	10	1.9	361.2	326.1	326.1, 163.1, 146.1, 127.0, 344.1	0.59	1.22	0.054706	0.283666	1.1	0.0224088	0.664499	Cluster6
1090	mr1319	L-Alanine	standard	Amino acid derivative	Positive	50	50	1.56	90.1	44	44	0.69	2.2	0.0482558	0.344377	1.86	-0.0207223	0.688376	Cluster6
1091	S21_L-5470	1'-Alcohol,Me ester-4-Hydroxy-3-(3-methyl-3-buten-1-ynyl)benzoic acid|4-methoxy-3-(3'-methylbut-3'-en-1'-ynyl)benzyl alcohol|4-methoxy-3-(3-methylbut-3-en-1-ynyl)benzyl alcohol|eutypinol|methyleutypinol	putative	Terpenoid	Positive	30	10	8.08	203.2	185.1	185.1, 101.0, 61.0, 83.0, 143.1	0.53	0.99	0.0235716	0.644318	0.56	-0.0281412	0.585962	Cluster6
1092	S21_L-3171	#N/A	unknown	Unknown	Positive	50	10	16.51	464.1	298.1	298.1, 223.1, 372.1, 282.1, 446.1	0.73	1	0.0757603	0.137342	1.22	-0.0431024	0.403996	Cluster6
1093	S21_S-5256	#N/A	unknown	Unknown	Positive	30	20	15.35	373.2	357.1	357.1, 355.1, 269.0	0.6	0.68	0.0432708	0.396563	0.73	-0.0855781	0.0970849	Cluster6
1094	mr869	N-Acetyl-L-leucine	putative	Amino acid derivative	Positive	10	20	1.8	174.2	114	114.00, 127.9, 86.0, 156.1	0.37	1.84	-0.002516	0.960703	1.04	-0.228641	7.31907e-06	Cluster6
1095	S21-4502	2-NAPHTHYLAMINE	putative	Other	Positive	70	50	3.4	144.1	115.1	115.1, 103.0, 61.0, 117.1, 127.1	0.55	2.76	0.0747087	0.142899	1.63	0.044081	0.393398	Cluster6
1096	S21-0871	#N/A	unknown	Unknown	Positive	70	10	3.9	695.8	309.2	309.2, 204.1, 250.1, 232.1, 165.1	0.37	1.87	0.126802	0.0126575	3.21	-0.0138084	0.78929	Cluster6
1097	S21-3595	#N/A	unknown	Unknown	Positive	70	20	3.69	618.3	559.2	559.2, 428.1, 500.2, 204.1, 397.1	0.46	1.62	0.0730306	0.15212	2.33	0.140974	0.00610975	Cluster6
1098	mr868	L-Phenylalanine (isoform)	putative	Amino acid derivative	Positive	70	50	1.1	166.3	119.2	119.2, 121.3, 123.1, 102.8	0.73	1.96	0.0961178	0.0592059	1.77	0.0505227	0.327906	Cluster6
1099	n11551	#N/A	unknown	Unknown	Positive	80	20	1.74	72	57	ma237-1-001	0.67	2.11	0.0298238	0.559103	1.87	-0.0365892	0.478751	Cluster6
1100	S21_L-2135	#N/A	unknown	Unknown	Positive	30	10	21.59	256.2	239.1	239.1, 133.1, 89.1, 177.1, 195.1	0.72	1.62	0.04276	0.402165	4.98	-0.0167486	0.745831	Cluster6
1101	mr0131	MAG (18:3)	putative	Lipid	Positive	60	30	20.6	353.2	261.3	261.3, 335.3, 243.3, 191.1	0.77	3.46	0.040799	0.424113	3.16	-0.0524687	0.309594	Cluster6
1102	S21_S-0337	#N/A	unknown	Unknown	Positive	50	20	15.56	406.1	223.1	223.1, 281.1, 207.0, 149.0, 297.1	0.79	1.64	0.0528298	0.30053	1.48	-0.0148819	0.773338	Cluster6
1103	S21_S-5324	#N/A	unknown	Unknown	Positive	10	20	18.9	240.1	223.1	223.1, 195.1, 73.0, 133.1, 89.1	0.31	0.99	0.0172052	0.736149	1.08	-0.0390026	0.450209	Cluster6
1104	S21_L-4164	#N/A	unknown	Unknown	Positive	80	20	18.77	452.4	239.1	239.1, 133.1, 89.1, 435.4, 177.1	0.78	2.3	0.0577647	0.257567	2.77	-0.0147369	0.775488	Cluster6
1105	S21-4860	#N/A	unknown	Unknown	Positive	60	20	20.86	102.1	60	60.0, 58.1, 74.1	0.67	1.87	0.0577675	0.257544	2.01	-0.00245369	0.962128	Cluster6
1106	S21_L-0462	4-Aminobenzoic acid (isoform)	putative	Other	Positive	60	30	3.99	138.1	65	65.0, 77.0, 120.0, 94.1, 51.0	0.69	2.75	0.065328	0.2003	2.51	-0.018435	0.721254	Cluster6
1107	mr171	Niacinamide	standard	Alkaloids	Positive	40	30	3.4	123.1	80.1	80.1, 106.1, 96.2, 78.1	0.67	1.87	0.0202564	0.69157	3.89	-0.0876904	0.0890817	Cluster6
1108	S21-5321	#N/A	unknown	Unknown	Positive	20	20	3.18	403.2	225.1	225.1, 183.1, 179.0, 144.0, 344.1	0.74	1.73	0.0341976	0.502926	1.61	-0.0519769	0.314157	Cluster6
1109	wm0047	#N/A	unknown	Unknown	Positive	80	10	1.6	221.186	104.108		0.55	1.68	0.0875522	0.085824	1.68	-0.113691	0.0272924	Cluster6
1110	mr1187	#N/A	unknown	Unknown	Positive	10	20	2.33	116.034	73.6	73.6	0.66	2.08	0.067564	0.185294	1.59	-0.0549844	0.286938	Cluster6
1111	mr176	beta-Homothreonine	putative	Amino acid derivative	Positive	10	40	2.4	134	73.9	73.9, 87.8	0.64	2.48	0.0534255	0.295105	2.01	-0.0433553	0.401241	Cluster6
1112	mr169	Betaine	standard	Other	Positive	30	10	1.7	118.2	59	59.0, 72.0	0.66	2.36	0.0689593	0.176359	2.18	-0.044223	0.391874	Cluster6
1113	mr182	Guanine (isoform)	putative	Alkaloids	Positive	20	30	2.4	152	135.2	135.2, 110.1, 79.2	0.71	2.15	0.029501	0.563366	1.69	-0.084954	0.0995561	Cluster6
1114	mr638	#N/A	unknown	Unknown	Positive	30	30	1.5	126	109	109.0, 68.0,	0.7	2.68	0.0431809	0.397546	1.89	-0.0594768	0.249315	Cluster6
1115	mr490	Pipecolinic acid	standard	Amino acid derivative	Positive	80	60	2.8	130.1	84.1	84.1, 103.2, 98.2, 69.2	0.65	2	0.011284	0.825105	2.65	-0.0788653	0.126367	Cluster6
1116	S21_S-1893	#N/A	unknown	Unknown	Positive	40	10	20.09	344.2	327.2	327.2, 89.1, 133.1, 177.1, 221.1	0.67	1.35	0.0207494	0.684461	1.13	-0.0215631	0.676431	Cluster6
1117	S21-1968	#N/A	unknown	Unknown	Positive	20	30	0.96	136.9	101	101.0, 119.0, 83.0	0.77	2.91	0.00490677	0.923449	2.68	0.00300581	0.953614	Cluster6
1118	S21-4989	#N/A	unknown	Unknown	Positive	50	40	2.12	205	145	145.0, 101.0, 103.0, 61.0, 163.0	0.65	1.68	0.0187766	0.713069	3.09	-0.00943463	0.855125	Cluster6
1119	S21-5821	SCHEMBL1512963	putative	Amino acid derivative	Positive	10	40	1.41	205	145	145.0, 142.0, 170.0, 82.1, 187.1	0.67	1.57	0.00554174	0.913579	3.16	0.00558627	0.913911	Cluster6
1120	mr2004	2-Aminoisobutyric acid	putative	Amino acid derivative	Positive	70	10	1.48	104.063	58.0656	ma195-23	0.71	2.16	0.0267507	0.600308	1.58	-0.050711	0.326104	Cluster6
1121	mr1267	Adenine	standard	Alkaloids	Positive	40	20	2.33	136.1	119	119.0, 109.1	0.71	1.85	-0.00357249	0.944225	1.19	-0.0994378	0.0537178	Cluster6
1122	mr2014	Urocanic acid	putative	Alkaloids	Positive	40	30	6.17	139.043	121.041	ma195-23	0.7	1.7	0.0580748	0.255017	1.11	-0.0708151	0.170021	Cluster6
1123	S21_L-3525	4-amino-4-carboxychroman-2-one	putative	Amino acid derivative	Positive	70	20	1.34	208.1	162.1	162.1, 190.1, 172.1, 160.1, 144.1	0.73	1.73	0.0242728	0.634496	1.43	-0.0956067	0.0636774	Cluster6
1124	mr179	4-Methyl-5-thiazoleethanol	putative	Alkaloids	Positive	80	30	5.6	144.1	113.1	113.1, 126.1, 103.1, 91.1	0.68	2.18	0.00510376	0.920385	2.22	-0.035109	0.496732	Cluster6
1125	S21_L-5551	#N/A	unknown	Unknown	Positive	30	10	19.71	257.2	240.2	240.2, 89.1, 57.1	0.74	1.24	0.00345076	0.946122	4.18	0.0415919	0.420683	Cluster6
1126	S21_S-4121	#N/A	unknown	Unknown	Positive	80	20	3.05	283.1	150.1	150.1, 184.0, 182.0, 140.1, 133.1	0.66	1.7	-0.00792599	0.876649	1.68	-0.0432074	0.402851	Cluster6
1127	S21-4389	8-Amino-7-oxononanoic acid	putative	Other	Positive	40	30	5.5	188.1	170.1	170.1, 125.1, 83.1, 79.1, 152.1	0.7	2.82	0.0263517	0.605757	2.23	-0.0200295	0.698275	Cluster6
1128	S21_L-2409	#N/A	unknown	Unknown	Positive	70	50	7.18	338.1	130.1	130.1, 160.1, 307.1, 117.1, 145.1	0.41	1.97	0.0396493	0.437298	1	0.101318	0.0493245	Cluster6
1129	S21_S-0613	#N/A	unknown	Unknown	Positive	60	50	18.51	584.4	566.4	566.4, 371.2, 308.2, 334.2, 260.2	0.58	1.26	0.0185569	0.71628	0.95	-0.00570336	0.912114	Cluster6
1130	S21-2365	#N/A	unknown	Unknown	Positive	20	10	4.62	206.1	189.1	189.1, 161.1, 148.0, 144.0, 146.0	0.69	2.03	0.0183122	0.719864	1.74	-0.07996	0.121173	Cluster6
1131	S21_S-5040	1-O-E-cinnamoyl-beta-D-xylopyranoside	putative	Phenylethanoid	Positive	30	20	3.3	281.1	136.1	136.1, 162.0, 119.0, 150.0, 55.1	0.71	1.23	-0.0314905	0.537343	1.22	-0.110698	0.0316479	Cluster6
1132	mr1985	#N/A	unknown	Unknown	Positive	50	30	16.3	426.262	285.2	285.2, 286.6, 290.3, 288.5	0.63	2.01	-0.0866537	0.0891023	1.58	-0.22985	6.52689e-06	Cluster6
1133	mr0458	LysoPE 18:3 (isoform)	putative	Lipid	Positive	40	10	16.1	476.3	335.3	335.3, 304.4, 195.1, 119.1, 93.1	0.57	1.69	-0.045702	0.370542	2.88	-0.0817405	0.113081	Cluster6
1134	mr0464	LysoPE 18:2	putative	Lipid	Positive	60	10	17.2	478.2	337.2	337.2, 161.3, 306.4, 147.4, 263.3, 189.2	0.72	1.74	-0.0668097	0.19026	2.11	-0.083263	0.106504	Cluster6
1135	mr1047	Serotonin	standard	Alkaloids	Positive	30	20	2.41	177.2	160.2	160.2, 141.2, 132.2, 115.2, 103.2	0.73	2.02	-0.11058	0.0298432	1.84	-0.170064	0.000915595	Cluster6
1136	S21_L-3813	5-Hydroxytryptophan (isoform)	putative	Amino acid derivative	Positive	60	40	3.4	221.1	130.1	130.1, 175.1, 158.1, 132.0, 143.0	0.66	1.66	0.00751851	0.882944	1.32	-0.130157	0.0114204	Cluster6
1137	wm0032	#N/A	unknown	Unknown	Positive	40	20	4.6	120.081	103.055		0.69	6.12	0.0141255	0.782059	3.16	-0.0403084	0.435176	Cluster6
1138	n08088	#N/A	unknown	Unknown	Positive	80	10	4.28	167.1	121.1	ma237-1-001	0.67	4.5	-0.0385543	0.450072	3.95	-0.0781857	0.129679	Cluster6
1139	mr734	#N/A	unknown	Unknown	Positive	50	10	6.3	164	147.1	147.1	0.67	3.04	-0.0707029	0.165649	2.19	-0.177601	0.000531165	Cluster6
1140	S21_L-3572	7-Methylguanine	putative	Alkaloids	Positive	60	10	1.85	166.1	149	149.0, 124.0, 138.1, 135.0, 120.1	0.72	5.86	-0.0541324	0.288753	2.38	-0.104419	0.0427386	Cluster6
1141	S21-3101	#N/A	unknown	Unknown	Positive	30	20	9.63	333.3	279.2	279.2, 224.1, 297.2, 208.0, 319.3	0.77	1.24	-0.154522	0.00233188	0.98	-0.144856	0.00483049	Cluster6
1142	S21-5012	#N/A	unknown	Unknown	Positive	70	10	12.43	317	225.1	225.1, 299.1, 283.0, 223.1	0.57	0.44	-0.168553	0.000885429	0.71	-0.151143	0.00326269	Cluster6
1143	mr120	α-Linolenic acid	standard	Lipid	Positive	50	30	21.8	279.2	95.1	95.1, 123.1, 109.1, 81.1	0.64	3.16	-0.0401676	0.431325	4.66	-0.0989215	0.0549794	Cluster6
1144	mr271	#N/A	unknown	Unknown	Positive	20	20	9.4	189.1	97.1	97.1, 125.1, 107.1, 91.1, 79.1	0.55	1.94	-0.0267071	0.600903	7.26	-0.0770408	0.135407	Cluster6
1145	mr1035	Kynurenic acid	standard	Alkaloids	Positive	50	30	8.83	190.05	144	144.0, 116.0	0.2	1.66	-0.018864	0.711793	1.57	-0.0731523	0.156324	Cluster6
1146	S21_S-1801	Kynurenic acid (isoform)	putative	Alkaloids	Positive	60	40	3.94	190	144	144.0, 89.0, 116.0, 172.0, 63.0	0.26	1.84	-0.00629055	0.901957	1.49	-0.083598	0.105098	Cluster6
1147	S21_L-4212	N6-Me-Adenosine	putative	Nucleic acid derivative	Positive	10	40	1.6	282.1	150.1	150.1, 90.1, 73.0, 218.1	0.63	1.6	0.0741535	0.145901	1.28	-0.0302689	0.557944	Cluster6
1148	S21-0455	#N/A	unknown	Unknown	Positive	10	20	7.18	225.1	165.1	165.1, 111.1, 69.1, 147.1, 97.1	0.54	1.08	-0.0553017	0.278448	1.46	-0.115158	0.0253527	Cluster6
1149	S21-2524	#N/A	unknown	Unknown	Positive	20	30	7.18	260.2	69.1	69.1, 111.1, 81.1, 95.1, 119.1	0.7	1.04	-0.0501403	0.325841	1.08	-0.138287	0.00716546	Cluster6
1150	S21-3408	#N/A	unknown	Unknown	Positive	40	30	0.85	472	412	412.0, 408.0, 268.0, 394.0, 454.0	0.26	0.61	0.0406768	0.425504	0.64	0.125351	0.0148751	Cluster6
1151	S21_S-3649	#N/A	unknown	Unknown	Positive	40	20	20.17	310.3	275.3	275.3, 293.3, 83.1, 55.1, 69.1	0.62	2.07	0.0568374	0.265298	1.05	-0.0156644	0.761771	Cluster6
1152	S21-5701	#N/A	unknown	Unknown	Positive	30	20	20.58	326.2	87	87.0, 73.0, 263.1, 175.1	0.5	0.66	0.0442145	0.386335	0.71	-0.0601483	0.244	Cluster6
1153	S21_S-5152	#N/A	unknown	Unknown	Positive	30	30	19.19	356.1	73	73.0, 252.0, 268.0, 180.0, 223.9	0.61	1.35	0.0335573	0.510961	1.12	-0.0555509	0.281993	Cluster6
1154	S21-5651	#N/A	unknown	Unknown	Positive	10	20	18.56	360.2	180	180.0, 194.0, 300.2, 262.1	0.6	1.68	0.0304742	0.550561	1.22	-0.0441076	0.393112	Cluster6
1155	n05077	(3R,4S)-6,8-Dihydroxy-3,4,5-trimethyl-1-oxo-3,4-dihydro-1H-isochromene-7-carboxylic acid	putative	Other	Positive	30	40	4.34	267.1	147.1	ma237-1-004	0.51	0.73	0.0403667	0.429043	1.44	-0.0175994	0.733397	Cluster6
1156	S21-2337	24-Hydroxyimino-29-norcycloart-3-ol	putative	Terpenoid	Positive	40	20	21.4	444.4	426.4	426.4, 149.1, 408.4, 121.1, 178.2	0.52	0.84	0.0820757	0.107394	0.93	0.0236087	0.647714	Cluster6
1157	S21_L-3434	#N/A	unknown	Unknown	Positive	60	50	19.77	375.3	137.1	137.1, 119.1, 55.1, 73.1, 357.1	0.7	2.86	0.0736188	0.148838	2.3	0.00347373	0.946403	Cluster6
1158	S21_L-4557	#N/A	unknown	Unknown	Positive	70	20	19.82	482.4	283.2	283.2, 133.1, 89.1	0.64	1.99	0.0565743	0.26752	1.35	-0.0560748	0.277473	Cluster6
1159	S21_L-2213	#N/A	unknown	Unknown	Positive	70	40	18.58	359.2	179	179.0, 193.0, 299.2, 177.0, 191.0	0.58	1.82	0.0619931	0.224294	1.5	-0.00623085	0.904023	Cluster6
1160	S21_L-6015	#N/A	unknown	Unknown	Positive	50	20	20.75	216.2	170.1	170.1, 198.1, 128.1	0.67	1.82	0.0311123	0.542243	1.58	-0.0198871	0.700316	Cluster6
1161	S21_L-4228	1-methylguanosine (isoform)	putative	Nucleic acid derivative	Positive	60	20	2.59	298.1	166.1	166.1, 149.0, 136.1, 120.1, 152.1	0.52	0.9	-0.0212621	0.677098	0.8	-0.0919472	0.074563	Cluster6
1162	mr1324	Benzamidine	standard	Alkaloids	Positive	10	30	4.27	121.1	104.1	104.1, 92.1, 78.1, 61.1	0.67	3.2	-0.0276945	0.587508	4.77	-0.0939436	0.0684505	Cluster6
1163	mr672	Methoxy indoleacetic acid	putative	Alkaloids	Positive	40	40	5.2	206	160	160.0, 145.0	0.54	0.95	-0.0375448	0.462031	1.13	-0.0625293	0.225799	Cluster6
1164	mr2048	4-Pyridoxate	putative	Alkaloids	Positive	40	30	3.99	184.053	148.04	ma195-24	0.68	1.37	0.00487096	0.924006	1.24	-0.130851	0.010985	Cluster6
1165	p120	Indoline	putative	Alkaloids	Positive	30	60	4.27	120.1	77	ma237-1-001	0.65	2.84	-0.0361334	0.479046	4.93	-0.0906384	0.0788064	Cluster6
1166	S21-3958	Q63409381	putative	Alkaloids	Positive	80	30	5.64	239.1	197.1	197.1, 89.1, 181.0, 133.1, 167.0	0.53	1.37	0.0591648	0.246191	1.1	0.116215	0.0240306	Cluster6
1167	S21_S-1223	ALEPH-4	putative	Alkaloids	Positive	70	20	2.15	270.2	253.1	253.1, 163.1, 145.0, 127.0, 69.0	0.57	0.73	0.070777	0.165205	0.74	-0.0315306	0.541641	Cluster6
1168	S21_S-5304	#N/A	unknown	Unknown	Positive	60	50	2.65	270.2	73.1	73.1, 85.0, 69.0, 136.1, 97.0	0.7	1.04	0.0752705	0.139909	0.65	0.155794	0.0024176	Cluster6
1169	n06585	#N/A	unknown	Unknown	Positive	70	40	4.34	303.1	177.1	ma237-1-002	0.5	0.62	0.0577536	0.257658	0.8	0.1859	0.00028428	Cluster6
1170	S21-4977	#N/A	unknown	Unknown	Positive	70	20	2.01	512.2	171.1	171.1, 139.0, 333.1, 111.0, 163.1	0.7	1.87	0.210879	2.95709e-05	1.78	0.195146	0.00013718	Cluster6
1171	S21_L-2233	#N/A	unknown	Unknown	Positive	80	30	16.38	465.1	301.1	301.1, 207.0, 209.0, 283.0, 187.0	0.6	0.56	-0.0439459	0.389229	0.55	-0.112523	0.0289264	Cluster6
1172	S21_L-6101	#N/A	unknown	Unknown	Positive	40	20	9.36	230.2	195.1	195.1, 213.1, 177.1, 137.1, 149.1	0.46	0.66	0.031828	0.532989	1.12	-0.0551756	0.285262	Cluster6
1173	S21_S-1904	#N/A	unknown	Unknown	Positive	60	10	20.01	301.1	284.2	284.2, 89.1, 134.1, 178.1	0.71	0.97	0.0235283	0.644926	2.95	0.0139205	0.78762	Cluster6
1174	mr1511	#N/A	unknown	Unknown	Positive	80	40	8.3	153	65.1	65.1, 136.1, 110.0, 93.1, 81.1	0.69	1.51	-0.00394614	0.938402	2.1	-0.0367497	0.476823	Cluster6
1175	S21-0691	#N/A	unknown	Unknown	Positive	70	40	13.75	332.3	207	207.0, 223.1, 281.1, 191.0, 249.0	0.59	1.17	0.0314203	0.53825	1.59	-0.0414111	0.422709	Cluster6
1176	S21_S-2605	#N/A	unknown	Unknown	Positive	10	30	16.04	327.2	121	121.0, 286.2, 204.1, 119.0, 99.0	0.68	1.47	0.0475022	0.351973	1.07	-0.0728312	0.158155	Cluster6
1177	S21_L-5280	#N/A	unknown	Unknown	Positive	20	30	15.46	272.3	230.2	230.2, 212.2, 254.2	0.58	1.01	0.0407475	0.424698	1.18	-0.0541739	0.294112	Cluster6
1178	S21_L-4515	#N/A	unknown	Unknown	Positive	30	20	16.27	320.2	285.2	285.2, 121.0, 203.1, 303.2, 198.2	0.72	2.15	0.0285676	0.57578	1.89	-0.0486092	0.34658	Cluster6
1179	S21_L-4108	Podocarp-8(14)-en-15-oic acid, 13-isopropylidene-	putative	Terpenoid	Positive	60	10	16.82	303.3	285.2	285.2, 211.2, 71.1, 57.1, 85.1	0.65	2.16	0.038453	0.451263	1.87	-0.0355233	0.491664	Cluster6
1180	S21_L-5571	#N/A	unknown	Unknown	Positive	70	10	16.82	285.2	203	203.0, 268.1, 121.0, 240.1	0.59	2.18	0.0415627	0.415484	1.67	-0.0341582	0.508469	Cluster6
1181	S21-0440	#N/A	unknown	Unknown	Positive	30	20	15.08	406.1	223.1	223.1, 207.0, 281.1, 389.1, 297.1	0.75	1.71	0.0466524	0.360665	1.56	-0.0607426	0.239364	Cluster6
1182	mr936	Pinolenic acid ethyl ester	putative	Lipid	Positive	80	30	20.8	324.2	306.2	306.2, 245.2, 263.4	0.67	2.4	0.0379392	0.457339	2.42	-0.060758	0.239245	Cluster6
1183	S21_S-1401	#N/A	unknown	Unknown	Positive	20	30	13.74	315.2	207	207.0, 223.1, 191.0, 281.1, 297.1	0.58	0.95	0.033393	0.513033	1.6	-0.0358567	0.487605	Cluster6
1184	S21-0535	#N/A	unknown	Unknown	Positive	80	10	17.37	420.3	403.2	403.2, 129.0, 329.2, 139.0, 185.1	0.62	1.38	0.0485923	0.341019	1.61	-0.0183901	0.721903	Cluster6
1185	S21-4805	#N/A	unknown	Unknown	Positive	80	20	13.53	299.1	283	283.0, 251.0, 267.0, 281.1, 73.0	0.49	1.22	0.0683569	0.180176	1.46	-0.00995819	0.847182	Cluster6
1186	S21_L-1620	#N/A	unknown	Unknown	Positive	20	10	21.2	300.2	283.2	283.2, 133.1, 89.1, 177.1, 195.1	0.73	0.94	0.0455281	0.372368	2.73	0.0127173	0.805592	Cluster6
1187	S21-4133	N-Methylaniline	putative	Alkaloids	Positive	80	40	20.07	108.1	93.1	93.1, 66.0, 51.0, 77.0	0.66	1.84	0.0489439	0.337533	2.9	-0.014898	0.7731	Cluster6
1188	S21_L-3835	#N/A	unknown	Unknown	Positive	70	50	13.77	258.6	118.9	118.9, 136.9, 193.0, 102.9, 174.9	0.4	1.15	0.0209497	0.681581	1.75	0.0235761	0.648168	Cluster6
1189	S21_L-4263	#N/A	unknown	Unknown	Positive	20	10	12.74	315.1	223.1	223.1, 281.1, 207.0, 297.1	0.68	1.17	0.0166024	0.745068	1.35	-0.0611402	0.236297	Cluster6
1190	S21-4946	#N/A	unknown	Unknown	Positive	80	20	12.75	316.1	224.1	224.1, 208.0, 282.1, 298.1, 99.0	0.67	1.31	0.0577964	0.257305	1.94	0.0126884	0.806026	Cluster6
1191	S21-1820	#N/A	unknown	Unknown	Positive	60	20	5.01	432.3	415.3	415.3, 133.1, 89.1, 177.1, 372.0	0.42	0.61	-0.00155827	0.975656	0.82	-0.109078	0.0342421	Cluster6
1192	p267-1	Tributyl phosphate	putative	Lipid	Positive	40	20	18.3	267.1	98.9	ma237-1-001	0.72	1.92	0.00894479	0.860945	1.37	-0.0586963	0.255592	Cluster6
1193	S21-3009	#N/A	unknown	Unknown	Positive	40	10	19.63	217.1	135	135.0, 171.1, 173.1	0.67	1.25	0.0296746	0.561072	1.48	0.0196355	0.703928	Cluster6
1194	S21-4567	#N/A	unknown	Unknown	Positive	70	20	17.34	298.2	282	282.0, 175.1, 263.2, 87.0	0.53	1.24	0.0593822	0.244457	1.77	-0.0183456	0.722549	Cluster6
1195	S21_S-5008	#N/A	unknown	Unknown	Positive	60	30	16.87	241.1	181	181.0, 159.0, 157.1, 200.0, 224.1	0.47	1.49	0.0422762	0.407516	2.05	-0.0098223	0.849242	Cluster6
1196	S21_S-1805	#N/A	unknown	Unknown	Positive	50	20	17.12	299.7	283.2	283.2, 145.1, 89.1, 278.2, 143.1	0.5	1	0.0642511	0.207835	1.39	-0.0829914	0.107654	Cluster6
1197	S21-1918	#N/A	unknown	Unknown	Positive	40	20	16.38	280.2	150	150.0, 206.1, 121.0, 65.0, 93.0	0.57	1.11	0.0391017	0.44366	0.94	-0.0687374	0.182932	Cluster6
1198	wm0018	#N/A	unknown	Unknown	Positive	40	30	18.5	279.232	261.222		0.42	0.93	0.0451001	0.376884	1.31	-0.0547214	0.289253	Cluster6
1199	S21_S-3326	#N/A	unknown	Unknown	Positive	50	10	12.9	316.3	224.1	224.1, 270.3, 282.1, 192.0, 88.1	0.67	1.02	0.00753436	0.882699	1.22	-0.0657782	0.20255	Cluster6
1200	S21-1031	#N/A	unknown	Unknown	Positive	40	20	15.28	312.3	277.2	277.2, 121.1, 135.1, 95.1, 81.1	0.64	2.01	-0.061353	0.229123	14.12	-0.0906264	0.078846	Cluster6
1201	S21-5387	#N/A	unknown	Unknown	Positive	10	20	18.07	326.2	277.2	277.2, 87.0, 73.0, 62.1, 263.1	0.7	2.43	-0.0670315	0.18879	12	-0.137239	0.00761932	Cluster6
1202	S21_L-1099	#N/A	unknown	Unknown	Positive	50	20	15.77	408.3	225.1	225.1, 283.0, 209.0, 223.1, 207.0	0.63	0.6	0.00995067	0.845494	0.86	-0.097657	0.0581732	Cluster6
1203	S21_L-6028	#N/A	unknown	Unknown	Positive	20	50	17.26	467.3	209	209.0, 207.0, 285.0, 328.0, 385.3	0.5	0.53	-0.00180148	0.971858	0.55	-0.0648733	0.208843	Cluster6
1204	S21_L-5094	#N/A	unknown	Unknown	Positive	40	30	13.22	317.1	209	209.0, 225.1, 283.0, 207.0, 193.0	0.59	0.41	0.0212157	0.677763	1.02	-0.0238582	0.644246	Cluster6
1205	S21_L-5066	#N/A	unknown	Unknown	Positive	20	30	13.49	317.2	209	209.0, 225.1, 207.0, 283.0, 223.1	0.65	0.62	0.0495545	0.331533	1.1	-0.037242	0.470936	Cluster6
1206	S21_L-1384	#N/A	unknown	Unknown	Positive	50	20	16.06	406.2	223.1	223.1, 207.0, 281.1, 149.0, 297.1	0.25	0.46	0.0218715	0.668386	0.78	-0.0930428	0.0711559	Cluster6
1207	S21_S-0562	#N/A	unknown	Unknown	Positive	40	20	14.64	406.1	223.1	223.1, 207.0, 281.1, 149.0, 297.1	0.5	0.59	0.0398583	0.434884	0.91	-0.0513093	0.320421	Cluster6
1208	S21-2969	#N/A	unknown	Unknown	Positive	40	60	12.44	389.3	207	207.0, 191.0, 281.0, 223.1, 149.0	0.53	0.67	0.0190604	0.708928	1.16	-0.0642003	0.213614	Cluster6
1209	S21_S-3493	#N/A	unknown	Unknown	Positive	40	10	12.74	312.3	239.1	239.1, 73.0, 267.1, 89.1, 133.1	0.39	0.53	0.0750033	0.141325	1.2	0.00446956	0.931073	Cluster6
1210	mr108	Campesterol	putative	Terpenoid	Positive	80	30	14.9	401.2	326.4	326.4, 383.3, 280.3	0.62	0.59	0.0358683	0.482279	0.6	-0.0230903	0.654945	Cluster6
1211	S21_S-2441	#N/A	unknown	Unknown	Positive	40	40	14.1	408.1	209	209.0, 207.0, 283.0, 225.1, 267.0	0.64	0.84	0.0300543	0.556069	1.11	-0.074724	0.147593	Cluster6
1212	S21_S-1013	#N/A	unknown	Unknown	Positive	30	30	14.57	391.1	209	209.0, 207.0, 283.0, 225.1, 149.0	0.57	0.93	0.0224113	0.660705	1.9	-0.102677	0.0463418	Cluster6
1213	S21_S-4801	#N/A	unknown	Unknown	Positive	50	60	17.66	376.3	145.1	145.1, 131.1, 119.1	0.6	0.63	0.0346897	0.496796	0.79	-0.067273	0.192457	Cluster6
1214	S21-2806	#N/A	unknown	Unknown	Positive	50	50	14.15	390.1	208	208.0, 224.1, 298.1, 282.1, 149.0	0.55	1.3	0.00136366	0.978695	2.48	-0.0884714	0.0862599	Cluster6
1215	S21-4937	#N/A	unknown	Unknown	Positive	30	30	15.5	484.3	225.1	225.1, 284.0, 209.0, 299.1, 359.1	0.7	0.96	-0.0378197	0.458757	2.69	-0.0567537	0.271688	Cluster6
1216	S21_S-5608	#N/A	unknown	Unknown	Positive	70	10	10.98	268.2	195.1	195.1, 251.1, 73.0, 223.1, 133.1	0.11	0.32	-0.0470377	0.356708	1.23	-0.135637	0.00836304	Cluster6
1217	S21-5610	#N/A	unknown	Unknown	Positive	80	50	15.57	488.2	331.1	331.1, 175.0, 373.1, 387.2, 83.0	0.42	0.43	0.0340382	0.504919	0.66	-0.0624841	0.226135	Cluster6
1218	S21_S-3073	#N/A	unknown	Unknown	Positive	30	20	16.47	502.4	485.3	485.3, 359.2, 133.1, 121.1, 291.2	0.65	0.81	0.0342073	0.502805	0.5	-0.0300247	0.561126	Cluster6
1219	S21-5743	#N/A	unknown	Unknown	Positive	40	60	15.71	538.4	207	207.0, 281.0, 267.0, 283.0, 73.0	0.68	1.07	0.00974194	0.848696	0.78	-0.0859203	0.0957508	Cluster6
1220	S21_L-1942	#N/A	unknown	Unknown	Positive	30	30	9.59	212	168	168.0, 194.0, 135.0, 166.0, 124.0	0.4	1.05	0.0370172	0.468352	1.73	-0.085102	0.0989656	Cluster6
1221	mr1523	#N/A	unknown	Unknown	Positive	30	60	16.4	315.1	163.2	163.2, 287.1, 179.2, 120.2, 97.1	0.55	0.67	-0.0207516	0.684429	1.31	-0.0424679	0.410957	Cluster6
1222	S21_L-5599	[6]-Gingerol	putative	Other	Positive	20	10	11.98	295.2	183.1	183.1, 221.1, 239.1, 277.2, 165.1	0.32	0.85	0.031529	0.536845	2.39	0.0277117	0.591696	Cluster6
1223	S21_S-2268	#N/A	unknown	Unknown	Positive	20	10	9.59	349.3	332.3	332.3, 242.2, 88.1, 318.3, 270.2	0.69	0.88	-0.0474787	0.352211	0.9	-0.09252	0.0727655	Cluster6
1224	S21_L-6169	#N/A	unknown	Unknown	Positive	40	30	9.64	260.1	209	209.0, 99.0, 159.0, 225.1, 193.0	0.44	0.69	0.00624756	0.902623	1.62	-0.0440335	0.393908	Cluster6
1225	S21_S-5278	#N/A	unknown	Unknown	Positive	70	40	13.69	271.2	213.1	213.1, 135.1, 171.1, 109.1, 253.2	0.53	0.8	-0.0812345	0.111056	1.61	-0.0930269	0.0712045	Cluster6
1226	S21_L-2266	#N/A	unknown	Unknown	Positive	30	30	2.49	422.2	241.2	241.2, 386.2, 84.1, 260.2, 195.1	0.6	0.58	0.0838333	0.100049	0.54	-0.040224	0.436139	Cluster6
1227	n10081-1	#N/A	unknown	Unknown	Positive	70	20	21.6	445.1	359	ma237-1-008	0.59	0.41	0.0613155	0.229409	0.77	-0.141815	0.00580927	Cluster6
1228	S21-1610	#N/A	unknown	Unknown	Positive	40	20	13.8	333.2	224.1	224.1, 208.0, 282.1, 316.1, 298.1	0.64	0.8	0.0309781	0.543987	1.05	-0.0706135	0.171243	Cluster6
1229	S21-2787	#N/A	unknown	Unknown	Positive	60	30	9.2	258.1	207	207.0, 223.1, 191.0, 241.1, 209.1	0.44	0.95	0.0667591	0.190597	1.59	-0.0191836	0.710432	Cluster6
1230	S21_S-4395	#N/A	unknown	Unknown	Positive	60	30	12.55	317.1	209	209.0, 283.0, 207.0, 225.1, 223.1	0.55	0.65	0.0140448	0.783275	1.26	-0.0704424	0.172285	Cluster6
1231	S21_L-3345	#N/A	unknown	Unknown	Positive	20	20	11.03	228.2	175.1	175.1, 193.2, 211.2, 67.1, 81.1	0.3	0.76	0.0206531	0.685848	1.74	0.00950094	0.854118	Cluster6
1232	S21_S-2182	#N/A	unknown	Unknown	Positive	60	20	10.53	258.2	223.1	223.1, 207.0, 241.1, 191.0	0.4	0.71	0.0617509	0.226112	1.76	-0.0245573	0.634569	Cluster6
1233	S21-3802	#N/A	unknown	Unknown	Positive	70	20	15.53	298.3	282.1	282.1, 266.0, 250.0, 263.1, 55.1	0.43	0.99	0.0684809	0.179385	1.85	-0.0604743	0.241449	Cluster6
1234	S21-0730	#N/A	unknown	Unknown	Positive	10	40	12.63	332.1	207	207.0, 223.1, 281.1, 297.1, 315.1	0.61	0.51	0.031385	0.538707	1.02	-0.0863789	0.0939857	Cluster6
1235	S21_S-3313	#N/A	unknown	Unknown	Positive	80	20	14.96	297.3	281.1	281.1, 265.0, 249.0, 207.0, 73.0	0.42	0.54	0.0375076	0.462476	1.57	-0.0546211	0.290138	Cluster6
1236	S21-1913	#N/A	unknown	Unknown	Positive	50	30	13.24	315.1	207	207.0, 223.1, 191.0, 281.0, 297.1	0.6	0.46	0.0104518	0.837818	1.25	-0.0578265	0.262715	Cluster6
1237	S21_S-1498	#N/A	unknown	Unknown	Positive	70	20	15.39	299.2	283.1	283.1, 281.1, 267.0, 265.0, 251.0	0.48	0.92	0.0419357	0.411307	1.32	-0.0643793	0.212338	Cluster6
1238	S21-1641	#N/A	unknown	Unknown	Positive	70	20	17.36	297.2	281.1	281.1, 249.0, 73.0, 191.0, 205.0	0.43	0.68	0.0380213	0.456365	1.76	-0.0590964	0.252361	Cluster6
1239	S21_L-2881	#N/A	unknown	Unknown	Positive	20	30	12.18	315.1	207	207.0, 223.1, 191.0, 281.1, 297.1	0.66	0.95	0.0208732	0.68268	1.36	-0.062441	0.226456	Cluster6
1240	S21_L-4150	#N/A	unknown	Unknown	Positive	10	20	8.7	224.1	208	208.0, 192.0, 166.0, 177.0, 120.0	0.42	0.68	0.0450377	0.377545	1.61	-0.0166724	0.746947	Cluster6
1241	mr4018	Gibberellin A14	putative	Terpenoid	Positive	40	30	12.3	349	278		0.54	0.51	-0.0738361	0.147639	0.59	-0.166012	0.0012158	Cluster6
1242	mr319	#N/A	unknown	Unknown	Positive	40	30	2.4	276.2	200.2	200.2, 154.2, 137.0, 130.0, 113.0	0.64	1.2	-0.00036957	0.994225	1.15	0.0297535	0.564671	Cluster6
1243	S21-2267	#N/A	unknown	Unknown	Positive	80	30	12.71	473.1	429.1	429.1, 385.1, 193.0, 121.0, 341.1	0.65	0.61	0.0246914	0.628663	0.61	-0.0753964	0.143973	Cluster6
1244	S21_L-2533	#N/A	unknown	Unknown	Positive	60	20	10.56	264.2	247.1	247.1, 137.1, 91.1, 79.1, 229.1	0.45	1	-0.0299876	0.556946	1.74	-0.0541644	0.294197	Cluster6
1245	n09040-1	cin anthranilate	putative	Alkaloids	Positive	20	40	16.2	268.1	131	ma237-1-002	0.27	0.81	0.0350931	0.491802	1.67	-0.0201776	0.696155	Cluster6
1246	S21-5899	#N/A	unknown	Unknown	Positive	80	10	14.39	196.2	155.1	155.1, 73.0, 179.1, 113.9	0.39	1.4	0.0718255	0.159016	1.49	-0.0348595	0.499798	Cluster6
1247	mr1046	p-Coumaric acid	putative	Phenylethanoid	Positive	70	30	12.5	165.054	95.1	95.1, 147.2, 119.1, 109.2, 83.1	0.5	1.08	0.0307916	0.546416	2.03	0.00907894	0.86053	Cluster6
1248	S21_L-4837	#N/A	unknown	Unknown	Positive	10	40	10.91	130.1	77	77.0, 103.1, 51.0, 84.1	0.72	2.87	0.0520466	0.307763	3.87	-0.0629591	0.222618	Cluster6
1249	mr778	cyclandelate	putative	Terpenoid	Positive	30	40	14.9	277.3	235.2	235.2	0.54	2.02	0.0534737	0.294669	2.5	-0.0614436	0.233975	Cluster6
1250	S21_L-2162	#N/A	unknown	Unknown	Positive	40	20	15.22	258.2	230.2	230.2, 212.2, 57.1, 72.0, 62.1	0.5	1.47	0.0417576	0.413299	2.09	-0.0647972	0.209379	Cluster6
1251	mr3385	ANETHOLE	putative	Phenylethanoid	Positive	20	30	19.7	149	121	91	0.55	2.18	0.0509741	0.317852	2.23	-0.0063165	0.90271	Cluster6
1252	S21_L-5899	11-AMINOUNDECANOIC ACID	putative	Lipid	Positive	20	20	10.64	202.2	174.2	174.2, 184.2, 129.1, 143.0, 111.0	0.39	1.42	0.0359879	0.480819	1.6	-0.0648353	0.209111	Cluster6
1253	S21_L-4068	Amide-Hexanoic acid|Amide-Octanoic acid	putative	Lipid	Positive	20	20	9.33	144.1	88.1	88.1, 57.1, 61.0, 103.0, 74.1	0.47	1.39	0.0580519	0.255204	1.3	-0.0923535	0.0732843	Cluster6
1254	S21_S-1512	#N/A	unknown	Unknown	Positive	30	10	9.74	244.3	226.2	226.2, 58.1, 76.1, 208.2, 180.2	0.54	1.15	0.0528988	0.299898	1.39	0.0155047	0.764127	Cluster6
1255	S21-0334	Lup-20(29)-ene-3,28-diol	putative	Terpenoid	Positive	50	20	19	443.4	425.4	425.4, 177.2, 121.1, 163.1, 135.1	0.69	0.66	0.0886929	0.0818029	1.1	0.0360796	0.484902	Cluster6
1256	S21-4967	#N/A	unknown	Unknown	Positive	50	10	9.83	309.1	177.1	177.1, 145.0, 117.0, 204.1	0.55	1.26	0.0567292	0.26621	2.03	-0.035971	0.486218	Cluster6
1257	mr1643	Tetranor-12(S)-HETE	putative	Lipid	Positive	70	20	18.6	249.2	193.1	193.1, 78.7, 92.2	0.47	1.34	0.080549	0.114113	2.23	-0.0423731	0.412004	Cluster6
1258	mr802	1-Methylnicotinamide	putative	Other	Positive	40	30	2.3	137.3	94.2	94.2, 119.0, 109.0, 78.0	0.67	1.03	0.0361828	0.478445	0.97	-0.109479	0.0335847	Cluster6
1259	S21-3583	#N/A	unknown	Unknown	Positive	60	40	19.12	334.3	165.1	165.1, 236.2, 199.2, 72.0, 182.1	0.58	1.57	0.017044	0.738531	1.23	-0.014649	0.776792	Cluster6
1260	wm0010	#N/A	unknown	Unknown	Positive	40	60	16.1	432.24	119.085		0.1	3.01	0.0544253	0.286148	1.05	-0.0760623	0.140456	Cluster6
1261	S21_S-0961	#N/A	unknown	Unknown	Positive	60	20	13.27	433.2	416.2	416.2, 119.1, 135.1, 377.1, 107.1	0.18	1.12	0.0440515	0.38809	1.21	-0.0703303	0.172971	Cluster6
1262	S21-3715	Zamifenacin	putative	Other	Positive	20	10	12.65	416.2	119.1	119.1, 135.1, 399.2, 282.1	0.08	1.09	0.0502	0.325265	0.92	-0.0328609	0.524714	Cluster6
1263	mr4132	#N/A	unknown	Unknown	Positive	50	30	1.59	610.4	163		0.27	1.02	0.0720121	0.157933	1.22	0.0617497	0.231649	Cluster6
1264	mr1545	#N/A	unknown	Unknown	Positive	20	10	1.6	448.165	106	106.0, 286.1, 259.0, 127.0, 97.2	0.38	0.91	0.0427678	0.40208	0.96	0.118883	0.0209534	Cluster6
1265	mr1750	#N/A	unknown	Unknown	Positive	20	20	5.04	448.193	259.1	259.1, 202.1, 284.1, 302.2	0.31	0.98	0.0229624	0.652901	0.75	0.0489274	0.343429	Cluster6
1266	mr1040	#N/A	unknown	Unknown	Positive	80	20	7.99	554.223	251.1	251.1, 233.1, 189.1, 85.0	0.73	2.1	-0.0309256	0.54467	1.5	-0.0610985	0.236617	Cluster6
1267	S21_S-4744	#N/A	unknown	Unknown	Positive	70	10	1.75	474.2	132.1	132.1, 86.1, 238.1	0.4	1.53	0.0209465	0.681628	2.62	-0.0196308	0.703996	Cluster6
1268	S21_L-2256	#N/A	unknown	Unknown	Positive	70	60	1.35	474.2	86.1	86.1, 132.1, 127.0, 69.1, 145.0	0.62	1.33	0.000777346	0.987854	2.59	-0.0876866	0.0890957	Cluster6
1269	mr4102	#N/A	unknown	Unknown	Positive	10	60	1.6	432.1	90		0.44	1.21	0.0494075	0.332971	0.97	0.11636	0.0238541	Cluster6
1270	mr419	#N/A	unknown	Unknown	Positive	50	60	1.6	432	90.2	90.2, 258.1, 184.2, 127.0, 104.2	0.42	1.18	0.0370121	0.468413	0.95	0.108433	0.0353253	Cluster6
1271	p418	#N/A	unknown	Unknown	Positive	20	20	1.59	418.1	97	ma237-1-001	0.39	1.08	0.0507378	0.320103	0.71	0.108779	0.0347411	Cluster6
1272	S21_L-2416	#N/A	unknown	Unknown	Positive	60	30	2.84	419.2	86.1	86.1, 72.1, 233.1, 159.1, 401.2	0.44	0.99	0.0549083	0.281887	0.65	0.0745623	0.148474	Cluster6
1273	S21_S-5582	Oxogambirtannine	putative	Alkaloids	Positive	30	10	1.83	345.1	165.1	165.1, 99.0, 148.0, 61.0, 183.1	0.43	0.65	0.0527452	0.301306	0.48	0.18649	0.000271629	Cluster6
1274	S21-4098	#N/A	unknown	Unknown	Positive	30	20	1.42	434.2	255.1	255.1, 417.2, 163.1, 91.0, 145.0	0.48	0.99	0.100265	0.0490147	1.56	0.0549952	0.286842	Cluster6
1275	S21_L-2585	#N/A	unknown	Unknown	Positive	10	20	2.22	361.2	86.1	86.1, 200.1, 175.1, 128.0, 164.1	0.35	0.62	0.0583076	0.253114	0.41	-0.0564979	0.273858	Cluster6
1276	mr216	α-Lactose	putative	Other	Positive	70	10	1.9	343.2	163.2	163.2, 262.2, 251.2, 181.1	0.32	0.75	0.0674197	0.186236	1.1	0.0893047	0.0833293	Cluster6
1277	S21-1427	α-Lactose (isoform)	putative	Other	Positive	50	20	1.15	343.1	163.1	163.1, 127.0, 145.0, 85.0, 325.1	0.42	0.76	0.0686354	0.178404	0.82	0.124657	0.0154435	Cluster6
1278	S21_L-3397	#N/A	unknown	Unknown	Positive	60	20	4.44	445.3	86.1	86.1, 261.1, 157.1, 185.1, 148.1	0.46	0.54	-0.0326655	0.52226	2.92	0.0484719	0.347946	Cluster6
1279	S21_S-3824	#N/A	unknown	Unknown	Positive	30	30	10.62	259.2	208	208.0, 224.1, 192.0, 226.1	0.43	0.6	0.0556807	0.275162	1.39	-0.0451207	0.382324	Cluster6
1280	S21-3829	#N/A	unknown	Unknown	Positive	10	40	3.34	344.1	182	182.0, 327.2, 133.1, 89.1, 311.2	0.61	1.2	0.0624785	0.220679	1.09	-0.0941919	0.0677198	Cluster6
1281	S21_S-5248	5,4'-dihydroxy-7-(4-hydroxybenzoyl)-3'-methoxyflavone|7-{(4-hydroxybenzoyl)chrysoeriol}|cinerascenone	putative	Flavonoid	Positive	20	40	4.76	421.6	317.1	317.1, 302.1, 284.1, 140.1, 355.0	0.62	2.93	-0.101712	0.045823	2.18	-0.173923	0.000694767	Cluster6
1282	S21-1553	#N/A	unknown	Unknown	Positive	30	10	3.92	696.3	309.2	309.2, 250.1, 232.1, 204.1, 165.1	0.25	1.56	0.13421	0.00828535	4.63	-0.0737787	0.152799	Cluster6
1283	S21_S-3526	#N/A	unknown	Unknown	Positive	50	30	3.9	450.1	288.1	288.1, 139.0, 295.1, 115.0, 259.1	0.69	0.88	0.116909	0.0216002	0.66	0.0615737	0.232984	Cluster6
1284	S21_S-4351	#N/A	unknown	Unknown	Positive	50	40	3.7	414.1	303.1	303.1, 201.0, 333.1, 341.0, 363.1	0.6	2.19	0.0948935	0.0625299	1.6	0.183275	0.00034746	Cluster6
1285	S21_S-4257	#N/A	unknown	Unknown	Positive	30	20	3.88	406.1	287.1	287.1, 325.1, 201.0, 363.1, 111.0	0.52	1.3	0.115534	0.0231994	1.39	0.225961	9.41309e-06	Cluster6
1286	S21_S-4887	(2R,3R)-5,7-dihydroxy-2-(3,4,5-trihydroxyphenyl)chroman-3-yl 4'-hydroxybenzoate|(2R,3R)-5,7-dihydroxy-2-(3,4,5-trihydroxyphenyl)chroman-3-yl 4-hydroxybenzoate|epigallocatechin 3-O-p-hydroxybenzoate	putative	Flavonoid	Positive	50	10	3.78	427.1	406.6	406.6, 287.1, 265.1, 330.1	0.53	1.15	0.102435	0.044295	1.07	0.179495	0.000461636	Cluster6
1287	S21_S-3684	PEG n5 (isoform)	putative	Other	Positive	10	20	3.41	239.1	89.1	89.1, 133.1, 177.1, 151.1	0.69	1.92	0.018601	0.715636	2.08	0.0216859	0.674694	Cluster6
1288	S21-0988	Urs-12-en-3-one	putative	Terpenoid	Positive	70	30	21.44	425.4	95.1	95.1, 107.1, 119.1, 93.1, 81.1	0.48	0.73	0.0294968	0.563422	1.59	-0.0379583	0.462441	Cluster6
1289	S21_L-2839	6-Methoxyquinoline	putative	Alkaloids	Positive	40	40	4.65	160.1	117.1	117.1, 129.1, 89.0, 102.0, 77.0	0.68	2.05	0.0234191	0.646462	1.84	-0.0492303	0.340446	Cluster6
1290	p317-1	Phytocassane D	putative	Terpenoid	Positive	60	60	17.5	317.1	123.1	ma237-1-006	0.57	0.67	0.0234809	0.645593	0.8	-0.0222145	0.667233	Cluster6
1291	S21_S-3155	#N/A	unknown	Unknown	Positive	30	10	15.91	409.2	392.1	392.1, 300.1, 225.1, 284.0, 149.0	0.75	0.93	0.00533589	0.916777	0.95	-0.0340824	0.509411	Cluster6
1292	n05083	#N/A	unknown	Unknown	Positive	20	20	4.72	273.1	147.1	ma237-1-005	0.5	1.23	0.020101	0.693817	1.11	0.235199	3.90269e-06	Cluster6
1293	mr2032	Indole-3-carboxylic acid	putative	Alkaloids	Positive	10	20	7.26	162.048	118.066	ma195-23	0.77	1.84	0.0646695	0.204883	1.99	-0.0231976	0.653445	Cluster6
1294	S21-5872	#N/A	unknown	Unknown	Positive	40	20	17.89	337.1	227	227.0, 173.0, 187.0	0.69	1.05	0.0373936	0.463838	1.33	0.0158696	0.758746	Cluster6
1295	S21-5704	#N/A	unknown	Unknown	Positive	70	60	14.27	322.2	99	99.0, 183.0, 159.0, 241.1, 111.0	0.65	1.58	0.0549297	0.281699	2.02	-0.0202006	0.695825	Cluster6
1296	S21_L-1249	N-(2-hydroxyethyl)octadeca-9,12-dienamide	putative	Lipid	Positive	20	40	16.69	324.3	67.1	67.1, 81.1, 307.3, 95.1, 55.1	0.61	1.23	0.0505244	0.322145	1.48	-0.0808191	0.117214	Cluster6
1297	mr766	#N/A	unknown	Unknown	Positive	80	10	17.5	672.4	401.2	401.2	0.66	1.18	0.0398232	0.435288	1.22	-0.0453363	0.380052	Cluster6
1298	S21_L-5651	8,11-dihydroxy octadecadienoic acid	putative	Lipid	Positive	30	60	18.85	313.2	81.1	81.1, 295.2, 95.1, 277.2, 69.1	0.58	0.6	0.0402372	0.430527	0.61	-0.0461293	0.371766	Cluster6
1299	S21-5857	#N/A	unknown	Unknown	Positive	30	10	20.43	254.2	219.1	219.1, 87.0, 131.1, 237.1	0.69	1.48	0.0146217	0.774606	2.29	-0.0278703	0.589576	Cluster6
1300	S21_L-3133	#N/A	unknown	Unknown	Positive	20	20	21.72	463.4	445.4	445.4, 428.3, 139.1, 207.0, 127.1	0.62	1.02	0.0468221	0.358918	0.78	0.142527	0.00556529	Cluster6
1301	S21_S-3870	#N/A	unknown	Unknown	Positive	70	20	15.37	400.3	271.2	271.2, 383.3, 327.2, 355.2, 133.1	0.58	0.84	0.0043035	0.932836	0.97	-0.0201033	0.697219	Cluster6
1302	S21-4784	#N/A	unknown	Unknown	Positive	30	40	18.83	322.3	69.1	69.1, 263.2, 245.2, 83.1, 95.1	0.64	0.79	0.0249236	0.625437	1.2	0.00566423	0.912715	Cluster6
1303	S21_L-0507	Bis(2-ethylhexyl) phthalate	putative	Phenylethanoid	Positive	50	20	21.31	391.3	149	149.0, 167.0, 279.2, 121.0, 57.1	0.71	1.23	0.0433598	0.395591	2.46	0.00329579	0.949145	Cluster6
1304	S21-5636	#N/A	unknown	Unknown	Positive	20	40	20.39	400.3	73	73.0, 327.2, 133.1, 89.1, 355.2	0.63	1.19	0.0289201	0.571077	1.42	-0.000469625	0.992749	Cluster6
1305	n13443	#N/A	unknown	Unknown	Positive	20	50	10	99	81	ma237-1-001	0.45	2.52	0.0801196	0.116062	1.74	-0.0275999	0.593193	Cluster6
1306	S21_S-3940	#N/A	unknown	Unknown	Positive	50	30	1.9	189.1	84	84.0, 172.1, 130.0, 60.1, 157.0	0.67	3.34	-0.0339867	0.505565	3.74	-0.123783	0.0161851	Cluster6
1307	wm0046	5-Hydroxytryptophan (isoform)	putative	Amino acid derivative	Positive	40	60	2.5	221.092	130.066		0.62	1.39	-0.0347217	0.4964	1.22	-0.0974765	0.0586414	Cluster6
1308	S21_S-2784	S-Methyl-L-cysteine-S-oxide	putative	Amino acid derivative	Positive	80	20	1.2	152	88	88.0, 70.0, 73.0, 106.0, 55.0	0.72	3.3	-0.0110651	0.828445	2.27	-0.0441349	0.392819	Cluster6
1309	mr1323	L-Threonine	standard	Amino acid derivative	Positive	20	30	1.57	120.1	74	74.0, 55.8	0.46	6.53	-0.0355641	0.486004	2.36	0.0475706	0.356994	Cluster6
1310	mr3096	Homoserine	putative	Amino acid derivative	Positive	70	30	1.6	120	74	56	0.59	7.75	-0.0485818	0.341123	2.69	0.0396038	0.443251	Cluster6
1311	mr1438	L-Asparagine	standard	Amino acid derivative	Positive	10	40	1.55	133	74	74.0, 123.1, 112.1, 83.1	0.77	1.48	0.0416506	0.414497	1.44	0.136884	0.00777865	Cluster6
1312	mr175	Ornithine	putative	Amino acid derivative	Positive	10	30	1.6	133	70.1	70.1	0.74	1.64	-0.00541177	0.915598	1.47	-0.000636241	0.990176	Cluster6
1313	mr3093	Indole	putative	Alkaloids	Positive	10	30	5.2	118	91	58	0.66	2.18	0.045209	0.375732	2.02	-0.0425723	0.409807	Cluster6
1314	S21_L-0160	1204-06-4	putative	Alkaloids	Positive	80	60	3.38	188.1	91.1	91.1, 89.0, 65.0, 127.1, 77.0	0.68	1.79	-0.00713321	0.888903	1.61	-0.0704695	0.17212	Cluster6
1315	S21_L-4617	#N/A	unknown	Unknown	Positive	10	40	3.6	144.1	103	103.0, 113.0, 126.0, 98.1, 61.0	0.66	1.48	0.00897764	0.86044	1.82	-0.0153331	0.766661	Cluster6
1316	S21_S-4808	#N/A	unknown	Unknown	Positive	30	10	2.36	311.1	181.1	181.1, 293.1, 134.0, 149.1, 191.0	0.55	1.36	0.0707701	0.165246	0.97	0.124211	0.015818	Cluster6
1317	S21_S-3332	#N/A	unknown	Unknown	Positive	70	20	19.82	451.3	312.2	312.2, 151.1, 433.3, 234.2, 207.1	0.44	0.62	-0.0308165	0.546091	0.51	-0.0821361	0.111342	Cluster6
1318	S21-3172	2-Methyl-7,8-dihydro-6H-indeno<4,5-b>thiophen|2-Methyl-7,8-dihydro-6H-indeno[4,5-b]thiophen	putative	Other	Positive	10	50	4.57	189.1	92	92.0, 65.0, 149.0, 89.0, 116.0	0.64	1.88	-0.0151663	0.766451	1.56	0.0196451	0.70379	Cluster6
1319	S21_L-0548	Serotonin (isoform)	putative	Alkaloids	Positive	20	10	3.61	177.1	160.1	160.1, 96.1, 69.1, 65.0, 67.1	0.67	3.63	0.0444505	0.383802	2.73	-0.00727155	0.88809	Cluster6
1320	S21_S-2179	#N/A	unknown	Unknown	Positive	50	30	19.57	308.3	72	72.0, 142.1, 212.2, 156.1, 128.1	0.59	1.04	0.0112826	0.825127	2.13	-0.0245104	0.635217	Cluster6
1321	S21-1352	Goitrin	putative	Other	Positive	80	20	4.07	130	70.1	70.1, 96.0, 87.0, 77.0, 51.0	0.64	4.37	-0.00669059	0.895756	4.07	0.0388625	0.45184	Cluster6
1322	S21-2071	2-amino-3-(2-oxoindolin-3-yl)propanoic acid	putative	Amino acid derivative	Positive	10	20	2.88	221.1	175.1	175.1, 130.1, 158.1, 132.0, 104.0	0.7	1.67	-0.099538	0.0506865	1.46	-0.15366	0.00277684	Cluster6
1323	mr650	3-Indoleacetonitrile	putative	Amino acid derivative	Positive	40	30	5.2	157	130	130.0, 117.0	0.65	1.97	0.0100055	0.844653	1.65	-0.019201	0.710182	Cluster6
1324	S21-0483	#N/A	unknown	Unknown	Positive	40	30	3.8	990.4	309.2	309.2, 250.1, 232.1, 558.2, 165.1	0.3	2.28	-0.00759249	0.8818	2.26	-0.120928	0.0188326	Cluster6
1325	S21_S-4758	Nobiletin	putative	Flavonoid	Positive	30	40	11.82	403.1	373.1	373.1, 388.1, 183.0, 329.1, 355.1	0.19	0.45	0.0281308	0.581634	2.74	-0.0323057	0.531746	Cluster6
1326	S21_S-2856	#N/A	unknown	Unknown	Positive	60	40	13.85	334.1	209	209.0, 193.0, 207.0, 251.0, 283.0	0.6	0.81	0.00521839	0.918603	1.13	-0.044718	0.38659	Cluster6
1327	S21-4201	#N/A	unknown	Unknown	Positive	50	40	12.13	334.1	209	209.0, 193.0, 207.0, 191.0, 283.1	0.66	0.93	0.035444	0.487479	1.03	-0.057076	0.268971	Cluster6
1328	S21_L-0248	Bis(4-ethylbenzylidene)sorbitol	putative	Other	Positive	40	10	14.06	415.2	119.1	119.1, 135.1, 281.1, 117.1, 129.1	0.21	1.33	0.0479193	0.347756	1.69	-0.0227054	0.660335	Cluster6
1329	mr592	#N/A	unknown	Unknown	Positive	80	30	1.4	806.9	332.9	332.9, 279.0, 235.0, 136.9	0.4	1.42	0.0821941	0.106886	1.49	-0.000707371	0.989078	Cluster6
1330	mr1621	#N/A	unknown	Unknown	Positive	40	40	1.41	713	223.2	223.2	0.44	1.48	0.00958762	0.851065	2.55	-0.0503611	0.329457	Cluster6
1331	mr1380	Cafestol	putative	Terpenoid	Positive	80	10	1.39	317.058	137	137.0, 257.1, 183.1, 159.1, 141.1	0.4	1.09	0.0600605	0.2391	1.09	0.00269851	0.958352	Cluster6
1332	n03948	#N/A	unknown	Unknown	Positive	80	30	1.44	615.1	321.1	ma237-1-008	0.44	1.07	0.0543112	0.287161	1.81	-0.0346383	0.502525	Cluster6
1333	mr355	2'-Deoxyinosine-5'-monophosphate	putative	Nucleic acid derivative	Positive	10	40	1.4	333.1	137.1	137.1	0.45	0.97	0.025084	0.623213	1.31	-0.0124162	0.810107	Cluster6
1334	mr701	#N/A	unknown	Unknown	Positive	40	10	1.4	319	139	139.0, 179.0	0.44	1.1	0.106543	0.0364028	1.22	-0.0872382	0.0907488	Cluster6
1335	n03987	#N/A	unknown	Unknown	Positive	50	30	1.45	654.1	360.1	ma237-1-006	0.4	1.2	0.0639042	0.210305	1.39	-0.0975805	0.0583714	Cluster6
1336	mr1060	#N/A	unknown	Unknown	Positive	70	20	1.43	334.113	137.1	137.1, 241.1, 155.1, 99.0	0.43	1.14	0.060688	0.23422	1.75	-0.0485622	0.347048	Cluster6
1337	S21_S-0728	#N/A	unknown	Unknown	Positive	50	20	2.43	334.2	137.1	137.1, 145.0, 85.0, 119.0, 91.1	0.46	1.11	0.0458953	0.36852	1.45	-0.000279202	0.995689	Cluster6
1338	mr548	#N/A	unknown	Unknown	Positive	70	30	1.4	629	137	137.0, 530.8, 335.0, 235.0	0.42	1.32	0.0566049	0.267261	1.69	-0.0339207	0.511423	Cluster6
1339	mr409	#N/A	unknown	Unknown	Positive	10	20	1.4	415.1	137	137.0, 316.8, 235.0, 219.0	0.38	1.25	0.0667753	0.190489	1.22	0.0047357	0.926979	Cluster6
1340	mr513	#N/A	unknown	Unknown	Positive	30	20	1.4	529.1	137	137.0, 332.9, 235.0	0.42	1.28	0.0423326	0.40689	1.62	-0.00902439	0.86136	Cluster6
1341	S21_S-3362	#N/A	unknown	Unknown	Positive	20	50	21.91	342.3	118.1	118.1, 87.0, 90.0	0.61	1.14	0.0305962	0.548966	0.98	-0.0827097	0.108858	Cluster6
1342	n12995	#N/A	unknown	Unknown	Positive	10	30	8.28	583	566	ma237-1-009	0.59	1.35	0.042674	0.403114	1.39	0.121553	0.0182232	Cluster6
1343	S21_S-0010	#N/A	unknown	Unknown	Positive	30	50	6.29	583.5	566.4	566.4, 548.4, 322.2, 435.3, 114.1	0.62	1.31	0.0456596	0.370987	1.23	0.0918891	0.0747474	Cluster6
1344	S21_L-0120	#N/A	unknown	Unknown	Positive	20	10	6.73	698.5	681.5	681.5, 663.5, 359.2, 550.4, 323.3	0.47	1.39	0.0417446	0.413444	1	0.0693285	0.179187	Cluster6
1345	S21_L-1527	#N/A	unknown	Unknown	Positive	20	50	6.5	567.4	549.4	549.4, 114.1, 209.2, 323.2, 436.3	0.65	1.42	0.0383725	0.452212	0.9	0.0447477	0.386275	Cluster6
1346	mr750	#N/A	unknown	Unknown	Positive	20	20	1.5	375.8	180	180.0, 235.3	0.42	1.87	0.0665203	0.192192	3.52	-0.0469599	0.363208	Cluster6
1347	S21-4274	#N/A	unknown	Unknown	Positive	60	50	2.38	507.2	199	199.0, 361.1, 132.0, 167.1, 148.0	0.45	1.4	-0.0177966	0.727434	1.97	-0.0866933	0.0927911	Cluster6
1348	S21-3222	#N/A	unknown	Unknown	Positive	30	40	19.25	497.3	283.2	283.2, 482.4, 462.3	0.46	1.26	0.0465804	0.361407	0.96	0.00343795	0.946955	Cluster6
1349	S21_L-1910	#N/A	unknown	Unknown	Positive	80	60	18.57	496.4	283.2	283.2, 89.1, 133.1, 479.4, 177.1	0.48	1.36	0.0545172	0.285333	1.89	-0.0498144	0.334741	Cluster6
1350	S21_L-4456	#N/A	unknown	Unknown	Positive	60	50	18.54	497.4	283.2	283.2, 133.1, 89.1, 177.1, 480.4	0.47	1.28	0.0581657	0.254272	1.57	-0.0168048	0.745007	Cluster6
1351	mr232	Delphinidin O-rutinoside	putative	Other	Positive	80	30	7.8	611.2	303.1	303.1	0.52	1.29	0.0454235	0.373469	10.74	0.103905	0.0437753	Cluster6
1352	S21_S-4648	#N/A	unknown	Unknown	Positive	70	10	1.01	308.8	112.9	112.9, 210.9, 204.9, 234.9	0.37	0.98	0.046315	0.364152	1.28	-0.0150001	0.771588	Cluster6
1353	S21_L-2215	#N/A	unknown	Unknown	Positive	20	30	0.99	306.9	202.9	202.9, 246.9, 209.0, 200.9, 244.9	0.54	0.74	0.0667099	0.190925	2.71	0.0120694	0.815314	Cluster6
1354	S21_L-5510	Tris(1-chloro-2-propyl) phosphate	putative	Lipid	Positive	80	20	9.24	327.3	99	99.0, 249.1, 175.0, 251.0, 152.1	0.36	0.61	0.0259362	0.611454	0.27	-0.160382	0.00178435	Cluster6
1355	S21_S-0190	L-Proline (isoform)	putative	Amino acid derivative	Positive	70	50	1.1	116.1	53	53.0, 98.1, 56.1, 74.0	0.63	3.56	0.0676016	0.185048	1.57	-0.0784348	0.128457	Cluster6
1356	S21_S-4474	(1R,3S)-3-hydroxy-1-methylbutyl beta-D-glucopyranoside|(2R,4S)-2-O-(beta-D-glucopyranosyl)pentane-2,4-diol|(2R,4S)-2-O-beta-D-glucopyranosyl-2,4-pentanediol	putative	Other	Positive	60	30	3.13	267.1	87.1	87.1, 85.0, 69.1, 105.1, 163.1	0.63	1.82	0.0431158	0.398258	1.14	-0.0756431	0.142663	Cluster6
1357	S21-2294	#N/A	unknown	Unknown	Positive	60	40	2.41	326.2	147.1	147.1, 309.1, 73.0, 267.1, 118.1	0.49	2.43	0.0325566	0.523649	1.36	0.104348	0.04288	Cluster6
1358	S21_L-2803	#N/A	unknown	Unknown	Positive	10	40	1.35	492.2	150.1	150.1, 133.0, 104.1, 56.1, 102.1	0.33	0.89	0.0722909	0.156325	0.62	0.116689	0.0234573	Cluster6
1359	S21-2455	#N/A	unknown	Unknown	Positive	60	40	11.61	333.2	208	208.0, 224.1, 282.1, 298.1, 316.1	0.63	1.02	0.0176712	0.729278	1.05	-0.0381294	0.460423	Cluster6
1360	S21_L-0875	#N/A	unknown	Unknown	Positive	40	20	3.25	325.1	150.1	150.1, 122.1, 94.1, 134.1, 161.1	0.56	1.62	0.0254748	0.617809	1.08	-0.0427589	0.407756	Cluster6
1361	S21_S-1025	#N/A	unknown	Unknown	Positive	20	20	6.46	388.2	133.1	133.1, 191.1, 209.2, 137.1, 127.0	0.38	1.29	0.0556379	0.275533	0.79	0.103615	0.0443705	Cluster6
1362	mr899	#N/A	unknown	Unknown	Positive	80	20	1.5	280.2	220.8	220.8, 103.9, 223.0	0.68	0.48	0.19013	0.0001715	0.43	0.115607	0.024783	Cluster6
1363	S21_S-1623	Kaempferol 3-O-sophoroside	putative	Flavonoid	Positive	10	10	6.57	611.2	287.1	287.1, 145.1, 356.1, 85.0, 449.1	0.71	1.53	0.0799852	0.116677	1.17	-0.0347066	0.501682	Cluster6
1364	S21_L-3523	#N/A	unknown	Unknown	Positive	70	10	2.74	414.2	379.1	379.1, 127.0, 231.0, 70.1, 145.0	0.32	1.06	0.127103	0.0124465	1.66	0.231839	5.39872e-06	Cluster6
1365	S21_S-1680	#N/A	unknown	Unknown	Positive	20	30	3.89	792.2	449.1	449.1, 304.1, 611.2, 287.1, 308.1	0.62	1.31	0.166132	0.00105223	1.18	0.205508	5.82029e-05	Cluster6
1366	mr677	Kynurenine	standard	Amino acid derivative	Positive	20	40	4.2	209	146	146.0, 136.0, 94.0	0.65	2.11	-0.102866	0.0434036	1.52	-0.108831	0.0346549	Cluster6
1367	S21-1466	#N/A	unknown	Unknown	Positive	50	10	3.12	429.2	146.1	146.1, 208.1, 370.1, 163.0, 148.1	0.56	2.36	-0.0187744	0.713101	2.1	-0.0997131	0.0530551	Cluster6
1368	mr1124	C-hexosyl-apigenin O-hexosyl-O-hexosyl-O-hexoside	putative	Flavonoid	Positive	80	40	7.26	919.2	471.1	471.1, 799.1, 679.2, 661.2, 621.2	0.49	1.73	-0.137894	0.00666029	1.22	0.0891868	0.083739	Cluster6
1369	S21_L-2143	#N/A	unknown	Unknown	Positive	80	30	4.4	466.1	207.1	207.1, 369.1, 130.1, 174.0, 70.1	0.18	1.5	-0.210377	3.09218e-05	1.32	0.143571	0.00522436	Cluster6
1370	S21_L-3462	#N/A	unknown	Unknown	Positive	80	20	7.95	471.1	130.1	130.1, 342.0, 146.1, 453.8, 301.1	0.23	2.3	-0.167961	0.000923773	0.71	-0.0402927	0.435355	Cluster6
1371	mr1770	#N/A	unknown	Unknown	Positive	20	10	1.55	488.9	147	147.0, 130.0, 81.0, 149.8	0.62	0.86	-0.22516	7.93875e-06	1.27	-0.0770008	0.135611	Cluster6
1372	n05461	#N/A	unknown	Unknown	Positive	40	40	1.59	651.1	147.1	ma237-1-009	0.67	1.33	-0.157061	0.00196828	3.81	-0.112514	0.028939	Cluster6
1373	mr758	#N/A	unknown	Unknown	Positive	30	50	1.8	472.4	130	130	0.61	0.86	-0.124745	0.0141874	6.57	-0.110894	0.0313443	Cluster6
1374	S21-1584	Glycomarine	putative	Alkaloids	Positive	20	50	1.3	472.2	130.1	130.1, 175.0, 207.1, 310.2, 145.0	0.59	0.78	-0.131757	0.00955489	5.65	-0.118317	0.0215764	Cluster6
1375	S21_L-1800	3-O-acetylungiminorine|3-O-Acetylungminorine|ungiminorine acetate	putative	Alkaloids	Positive	30	10	2.82	360.2	213.2	213.2, 163.1, 325.1, 145.0, 185.2	0.56	1.22	-0.126838	0.0126321	2.56	-0.162947	0.00150048	Cluster6
1376	mr1336	L-Arginine	standard	Amino acid derivative	Positive	30	30	1.25	175.2	116.1	116.1, 157.2, 130.0, 65.4	0.59	1.99	-0.16887	0.000865462	2.83	-0.212326	3.23283e-05	Cluster6
1377	mr1330	L-Lysine	standard	Amino acid derivative	Positive	10	20	1.55	147.2	84.2	84.2, 130.1	0.55	0.86	-0.278786	2.54258e-08	1.11	-0.335245	2.35686e-11	Cluster6
1378	mr1333	L-Histidine	standard	Amino acid derivative	Positive	10	30	1.18	156.1	110.1	110.1, 93.1, 83.1, 67.4	0.57	1.44	-0.135483	0.00768763	2.22	-0.211143	3.58491e-05	Cluster6
1379	S21_L-1689	#N/A	unknown	Unknown	Positive	40	20	15.04	423.3	289.1	289.1, 405.3, 261.2, 387.3, 363.2	0.73	0.65	-0.146685	0.00387462	0.72	-0.154031	0.00271111	Cluster6
1380	S21_L-0374	4-Aminobenzoic acid	putative	Other	Positive	70	40	1.11	138.1	94.1	94.1, 78.0, 65.0, 120.0, 76.0	0.66	5.64	0.0158259	0.756606	3.96	-0.0590456	0.252769	Cluster6
1381	mr1188	Trigonelline	standard	Other	Positive	20	30	1.68	138.1	94.2	94.2, 92.1, 78.1, 65.1	0.81	3.64	-0.0590095	0.247436	2.6	-0.107326	0.0372526	Cluster6
1382	S21_L-1273	Calystegine B2	putative	Alkaloids	Positive	30	10	1.11	176	132	132.0, 70.1, 98.1, 126.1, 87.0	0.68	3.1	-0.0460986	0.3664	2.46	-0.107221	0.0374394	Cluster6
1383	S21-4886	#N/A	unknown	Unknown	Positive	20	10	8.94	372.1	207.1	207.1, 147.0, 119.0, 327.2, 91.1	0.82	2.14	0.0197134	0.699432	3.82	-0.0561764	0.276602	Cluster6
1384	S21_L-2040	SCHEMBL3732243 (isoform)	putative	Amino acid derivative	Positive	70	30	3.83	295.1	120.1	120.1, 136.1, 166.1, 91.1, 84.0	0.74	2.45	-0.108724	0.0327206	3.34	-0.235847	3.66391e-06	Cluster6
1385	mr1335	L-Phenylalanine	standard	Amino acid derivative	Positive	10	50	4.26	166.2	120.1	120.1, 103.7, 93.4, 72.2	0.75	2.56	-0.0730019	0.152281	4.17	-0.117406	0.022612	Cluster6
1386	p168	#N/A	unknown	Unknown	Positive	70	10	4.26	168.1	120	ma237-1-002	0.76	2.46	-0.0950205	0.0621781	4.29	-0.0965257	0.0611595	Cluster6
1387	mr1334	2-Hydroxycinnamic acid	putative	Phenylethanoid	Positive	40	40	1.76	165.054	77.1	77.1, 123.1, 95.1, 91.1	0.6	0.65	-0.102509	0.0441403	0.78	-0.0949736	0.0654611	Cluster6
1388	mr1325	L-Leucine	standard	Amino acid derivative	Positive	50	30	2.43	132.1	86.1	86.1, 69.1, 67.1, 56.1	0.66	1.89	-0.162678	0.00134063	2.12	-0.209907	3.9914e-05	Cluster6
1389	mr1326	L-Isoleucine	standard	Amino acid derivative	Positive	10	30	1.86	132.2	86.2	86.2, 69.1, 67.1, 56.1	0.67	2.04	-0.175499	0.000532703	2.49	-0.198029	0.00010854	Cluster6
1390	mr1860	#N/A	unknown	Unknown	Positive	50	50	7.07	604.5	181	181.0, 595.3, 140.0, 177.1	0.82	1.22	-0.14563	0.00414113	1.49	-0.124327	0.0157203	Cluster6
1391	S21_L-4831	#N/A	unknown	Unknown	Positive	80	20	5.63	334.1	252.1	252.1, 165.1, 137.1, 81.1, 270.1	0.75	1.47	-0.228185	5.94161e-06	2.44	-0.182395	0.000371395	Cluster6
1392	S21_L-3479	#N/A	unknown	Unknown	Positive	60	20	1.43	494.2	152	152.0, 150.1, 70.0, 135.0, 106.0	0.62	2.33	-0.079224	0.120208	4.99	-0.0196045	0.704373	Cluster6
1393	S21_S-2602	#N/A	unknown	Unknown	Positive	50	30	1.8	268.1	89.1	89.1, 251.1, 136.1, 120.1, 177.1	0.56	2.17	-0.17748	0.000459245	2.31	-0.167888	0.00106703	Cluster6
1394	S21_L-5844	#N/A	unknown	Unknown	Positive	40	40	20.05	312.2	73	73.0, 239.1, 89.1, 267.1, 133.1	0.59	0.36	-0.0371754	0.466452	1.11	-0.0383862	0.457406	Cluster6
1395	S21-2435	#N/A	unknown	Unknown	Positive	60	10	9.35	274.2	239.2	239.2, 129.1, 207.1, 165.1, 257.2	0.45	0.83	-0.0299875	0.556947	1.21	-0.0537001	0.29836	Cluster6
1396	S21-0813	#N/A	unknown	Unknown	Positive	20	10	9.16	256.1	207.1	207.1, 175.0, 239.1, 147.0, 91.1	0.48	0.83	0.0962685	0.0588072	1.33	-0.00110606	0.982923	Cluster6
1397	S21-5153	PEG n5	putative	Other	Positive	10	40	7.12	239.1	89.1	89.1, 133.1, 207.1, 175.0, 177.1	0.41	0.66	0.12825	0.01167	1.26	-0.0247097	0.632469	Cluster6
1398	S21_S-4576	PEG n5 (isoform)	putative	Other	Positive	10	60	6.95	239.1	133.1	133.1, 89.1, 177.1, 195.1, 151.1	0.43	0.75	0.105813	0.0377108	1.27	-0.0302461	0.55824	Cluster6
1399	S21-6071	#N/A	unknown	Unknown	Positive	30	20	9.45	240.2	208.1	208.1, 176.0, 195.1, 73.0, 120.0	0.44	0.74	0.131374	0.00976829	1.28	-0.0364419	0.480525	Cluster6
1400	mr0977	LysoPE 14:0	putative	Lipid	Positive	20	50	16.2	426.5	285.2	285.2, 408.1, 287.3, 365.0	0.31	0.41	-0.0102715	0.840578	0.55	-0.109752	0.0331415	Cluster6
1401	S21_L-1146	#N/A	unknown	Unknown	Positive	40	10	12.51	432.4	119.1	119.1, 415.2, 135.1, 281.1, 107.1	0.02	0.8	0.0424587	0.405493	0.56	-0.145567	0.00462426	Cluster6
1402	S21_L-1599	#N/A	unknown	Unknown	Positive	10	20	4.61	531.2	334.1	334.1, 130.1, 352.1, 288.1, 170.1	0.66	1.27	0.00321062	0.949867	0.95	-0.137885	0.00733671	Cluster6
1403	S21_L-4159	#N/A	unknown	Unknown	Positive	20	50	2.66	682.3	220.1	220.1, 462.2, 184.1, 138.1, 478.2	0.25	1.13	-0.0607719	0.233572	0.81	-0.0459601	0.373524	Cluster6
1404	mr1651	Phenylalanylproline	putative	Amino acid derivative	Positive	40	10	6.06	263.14	120	120.0, 116.0, 66.1, 69.5	0.49	1.12	-0.0638109	0.210973	1.09	-0.268105	1.25397e-07	Cluster6
1405	mr1184	3-[(3-Hydroxyundecanoyl)oxy]-4-(trimethylammonio)butanoate	putative	Lipid	Positive	40	40	11.7	346.259	81.1	81.1, 133.1, 107.1, 93.1	0.64	1.1	-0.219525	1.34784e-05	1.26	-0.392856	2.31143e-15	Cluster6
1406	S21-3927	#N/A	unknown	Unknown	Positive	40	10	11.37	362.3	227.2	227.2, 277.2, 187.1, 309.2, 171.1	0.62	4.4	-0.03334	0.513702	5.33	-0.158712	0.00199482	Cluster6
1407	S21-5486	#N/A	unknown	Unknown	Positive	30	10	11.84	362.2	227.2	227.2, 309.2, 277.2, 195.1, 187.1	0.66	4.02	-0.0605485	0.235299	4.32	-0.186818	0.00026483	Cluster6
1408	S21-2318	#N/A	unknown	Unknown	Positive	80	10	9.77	349.3	296.2	296.2, 332.3, 214.2, 196.1, 278.2	0.64	1.22	-0.126319	0.0130034	2.09	-0.27022	9.88855e-08	Cluster6
1409	S21-3896	#N/A	unknown	Unknown	Positive	60	10	11.05	348.3	295.2	295.2, 313.2, 277.2, 173.1, 213.2	0.64	1.38	-0.0684781	0.179403	3.99	-0.141414	0.00595072	Cluster6
1410	S21-4694	tanzawaic acid H	putative	Other	Positive	20	10	12.04	307.2	289.2	289.2, 159.1, 233.2, 271.2	0.54	1.74	-0.129976	0.0105827	4.12	-0.0529416	0.305247	Cluster6
1411	mr0692	Punicic acid	putative	Lipid	Positive	30	10	18.6	279.3	95.1	95.1, 149.1, 109.1, 81.1	0.45	1.35	-0.0796477	0.118232	2.77	-0.119153	0.0206626	Cluster6
1412	mr2092	Etamiphylline	putative	Alkaloids	Positive	20	20	17.6	280.17	95.0608	ma195-25	0.49	1.45	-0.104204	0.0407344	2.43	-0.111002	0.0311793	Cluster6
1413	mr0120	Linolenic acid	standard	Lipid	Positive	80	30	22	279.2	95.1	95.1, 123.1, 109.1, 81.1	0.49	1.57	-0.034773	0.495764	5.83	-0.0214117	0.678577	Cluster6
1414	wm0017	#N/A	unknown	Unknown	Positive	40	20	19.3	295.228	151.111		0.52	2	-0.131194	0.00986974	15.34	-0.11363	0.0273757	Cluster6
1415	S21-1518	#N/A	unknown	Unknown	Positive	60	10	8.58	211.2	135.1	135.1, 193.2, 109.1, 175.1, 67.1	0.49	1.54	-0.229561	5.20081e-06	1.73	-0.186204	0.000277688	Cluster6
1416	S21-2880	Apocynol B	putative	Terpenoid	Positive	60	10	5.41	241.1	181.1	181.1, 135.1, 223.1, 107.1, 99.0	0.54	0.69	-0.0590639	0.246999	0.68	-0.0814521	0.114362	Cluster6
1417	mr622	#N/A	unknown	Unknown	Positive	10	60	7	528.2	109.1	109.1, 81.1, 145.0	0.61	0.48	-0.0481233	0.345705	0.53	-0.155386	0.00248277	Cluster6
1418	S21-5088	#N/A	unknown	Unknown	Positive	10	30	3.08	492.2	312.2	312.2, 474.2, 294.2	0.74	0.89	-0.0281619	0.581216	0.94	-0.023442	0.650036	Cluster6
1419	S21_L-3568	#N/A	unknown	Unknown	Positive	70	40	12.46	388.3	283.3	283.3, 132.1, 129.1, 70.1, 88.1	0.48	1.57	0.10691	0.0357593	0.9	0.106502	0.0387427	Cluster6
1420	S21-1201	#N/A	unknown	Unknown	Positive	30	60	9.94	385.3	151.1	151.1, 355.2, 165.1, 189.1, 219.1	0.77	5.27	0.0384993	0.450719	7.18	-0.0269753	0.601585	Cluster6
1421	S21-2951	MCULE-2563614676	putative	Other	Positive	10	30	9.6	403.2	165.1	165.1, 385.2, 151.1, 217.1, 247.1	0.81	2.77	0.0597733	0.241359	1.87	-0.0288021	0.577189	Cluster6
1422	mr1729	#N/A	unknown	Unknown	Positive	80	40	11.4	418.5	203.1	203.1, 161.2, 365.4, 147.0	0.71	0.57	-0.0378756	0.458093	0.58	-0.117724	0.0222454	Cluster6
1423	S21-1632	#N/A	unknown	Unknown	Positive	20	20	11.72	434.2	219.1	219.1, 417.2, 279.1, 399.2, 189.1	0.67	1.65	-0.0439905	0.388748	0.73	-0.0585633	0.256673	Cluster6
1424	S21-5996	#N/A	unknown	Unknown	Positive	50	30	2.33	472	251.1	251.1, 146.0, 159.0, 99.0, 314.9	0.57	0.48	-0.00405765	0.936665	0.56	-0.156008	0.00238393	Cluster6
1425	S21-2797	#N/A	unknown	Unknown	Positive	80	50	2	328.2	166.1	166.1, 283.2, 311.2, 149.1, 133.1	0.76	0.62	-0.131609	0.00963684	0.57	-0.0975203	0.0585276	Cluster6
1426	S21_L-2032	#N/A	unknown	Unknown	Positive	40	60	3.05	329.1	110.1	110.1, 283.1, 146.1, 128.0, 156.1	0.64	0.32	-0.135988	0.00746147	0.35	-0.079887	0.121514	Cluster6
1427	S21_S-2919	#N/A	unknown	Unknown	Positive	70	60	2.26	328.2	149.1	149.1, 103.1, 283.2, 311.1, 89.1	0.41	0.38	-0.0906356	0.0753062	0.36	-0.0961459	0.0621901	Cluster6
1428	S21_S-4818	#N/A	unknown	Unknown	Positive	20	60	3.87	328.2	149.1	149.1, 177.1, 73.1, 283.2, 133.1	0.63	0.39	-0.106998	0.0356065	0.35	-0.0988748	0.0550946	Cluster6
1429	S21-5052	#N/A	unknown	Unknown	Positive	60	20	3.28	520.2	341.1	341.1, 323.1, 503.3, 309.2	0.63	0.95	-0.00797393	0.875909	0.95	-0.207273	5.00743e-05	Cluster6
1430	S21_L-2971	#N/A	unknown	Unknown	Positive	60	20	7.78	510.3	331.2	331.2, 493.3, 295.2, 262.1, 277.2	0.43	1.72	0.0035065	0.945253	1.13	-0.167259	0.00111493	Cluster6
1431	S21_S-2535	#N/A	unknown	Unknown	Positive	30	20	6.06	701.7	207.1	207.1, 303.0, 465.1, 620.6, 503.1	0.6	1.22	0.116245	0.0223596	2.91	0.0629761	0.222493	Cluster6
1432	S21_S-2880	#N/A	unknown	Unknown	Positive	70	20	5.99	700.3	207.1	207.1, 504.2, 490.2, 303.1, 175.0	0.48	1.54	0.0883526	0.0829864	4.06	-0.042844	0.406823	Cluster6
1433	S21_S-4910	Protoviolaceinic acid; Protoviolaceinate	putative	Alkaloids	Positive	50	30	5.9	358.1	175	175.0, 147.0, 119.0, 207.1, 91.1	0.82	1.38	0.0783127	0.124546	1.01	0.113239	0.0279146	Cluster6
1434	S21_L-5445	#N/A	unknown	Unknown	Positive	80	20	4.8	233.2	130.1	130.1, 104.1, 144.1, 132.1, 77.0	0.85	1.57	0.137078	0.00699336	1.62	0.0773054	0.134066	Cluster6
1435	S21_L-1941	#N/A	unknown	Unknown	Positive	80	30	6.81	955.4	793.3	793.3, 613.3, 464.2, 587.3, 626.3	0.74	1.66	0.128109	0.0117635	1.52	0.18205	0.000381214	Cluster6
1436	S21_S-1523	#N/A	unknown	Unknown	Positive	10	20	5.69	942.3	618.2	618.2, 140.1, 284.1, 112.1, 317.1	0.58	1.14	0.0822734	0.106547	1.34	0.0520496	0.313479	Cluster6
1437	S21_L-1623	#N/A	unknown	Unknown	Positive	50	20	11.76	481.4	445.3	445.3, 207.0, 315.2, 464.1, 282.0	0.77	0.62	-0.047503	0.351965	0.57	-0.117493	0.0225107	Cluster6
1438	S21-1706	#N/A	unknown	Unknown	Positive	10	30	6.27	718.3	452.2	452.2, 470.2, 434.2, 137.1, 456.2	0.76	0.57	0.0106054	0.835468	0.55	-0.0644947	0.211518	Cluster6
1439	S21_L-1293	#N/A	unknown	Unknown	Positive	80	30	2.97	465.2	166.1	166.1, 147.1, 345.2, 220.1, 152.1	0.52	2.28	0.00370524	0.942156	4.33	-0.105993	0.0396883	Cluster6
1440	S21_L-1532	#N/A	unknown	Unknown	Positive	50	40	2.76	465.2	120.1	120.1, 147.1, 166.1, 301.1, 130.0	0.57	2.51	-0.0114465	0.822628	5.24	-0.0806996	0.117759	Cluster6
1441	mr1442	5'-Deoxy-5'-(methylthio)adenosine	putative	Nucleic acid derivative	Positive	40	30	6.08	298.096	136.1	136.1, 119.1	0.59	1.3	-0.0201577	0.692997	1.27	-0.0106814	0.836234	Cluster6
1442	S21_S-0920	#N/A	unknown	Unknown	Positive	30	60	5.09	298.2	119.1	119.1, 281.2, 63.0, 85.0, 97.0	0.58	1.34	-0.0521555	0.30675	1.75	-0.0971218	0.0595706	Cluster6
1443	S21_L-2598	Lespedezol D	putative	Flavonoid	Positive	20	20	3.84	303.1	151	151.0, 123.0, 147.0, 139.0, 165.1	0.73	1.9	-0.0744192	0.144458	3.06	-0.0897508	0.0817935	Cluster6
1444	S21_S-2990	#N/A	unknown	Unknown	Positive	50	40	9.55	585.5	274.3	274.3, 276.3, 256.3, 312.3	0.28	1.58	0.093127	0.0675955	0.75	0.0215157	0.677102	Cluster6
1445	S21_S-4738	4-hydroxy-3,5,5-trimethyl-4-(3-oxo-1-butenyl)-2-cyclohexen-1-one	putative	Terpenoid	Positive	30	10	5.29	223.1	207	207.0, 205.0, 195.1, 145.0, 149.0	0.5	1.55	0.0844682	0.0974958	2.72	-0.00327431	0.949476	Cluster6
1446	mr1065	Apigenin C-pentoside	putative	Flavonoid	Positive	60	30	8.77	403.104	367.1	367.1, 385.1, 337.1, 313.1, 297.1	0.73	0.64	0.0647658	0.204208	0.82	-0.0210403	0.683849	Cluster6
1447	mr1068	methylNaringenin C-pentoside	putative	Flavonoid	Positive	20	40	8.2	419.134	383.1	383.1, 365.1, 353.1, 337.1, 325.1	0.63	0.78	-0.0142734	0.779836	0.87	0.00438962	0.932302	Cluster6
1448	S21_S-1716	#N/A	unknown	Unknown	Positive	50	20	7.3	794.3	417.2	417.2, 191.1, 263.1, 597.2, 385.1	0.81	1.23	0.0699065	0.170479	0.86	0.0399284	0.439521	Cluster6
1449	S21_S-2485	#N/A	unknown	Unknown	Positive	60	20	7.32	824.3	209.1	209.1, 417.2, 627.2, 177.1, 191.1	0.86	1.76	0.0351755	0.490785	1.57	0.00380189	0.941349	Cluster6
1450	mr1584	#N/A	unknown	Unknown	Positive	40	30	8.62	598.249	205.1	205.1, 217.2, 173.2, 145.1	0.68	1.56	0.0196571	0.700249	1.25	-0.0298013	0.564046	Cluster6
1451	S21_S-1721	#N/A	unknown	Unknown	Positive	30	20	6.59	598.3	265.1	265.1, 205.1, 173.1, 401.2, 419.2	0.83	1.34	-0.0214709	0.674108	1.22	-0.0348589	0.499806	Cluster6
1452	S21_L-3388	Ile Phe Asp	putative	Amino acid derivative	Positive	20	40	4.62	394.2	120.1	120.1, 233.2, 261.2, 229.1, 86.1	0.82	2.02	-0.00632467	0.901427	1.86	-0.0744655	0.149003	Cluster6
1453	mr1066	#N/A	unknown	Unknown	Positive	20	20	9.64	404.154	193.2	193.2, 284.1, 272.1, 165.1, 91.1	0.64	1.02	0.0240824	0.637157	0.92	-0.0610761	0.236789	Cluster6
1454	mr880	Cyclo(leucylprolyl)	putative	Amino acid derivative	Positive	70	20	9.6	211.2	91	91.00, 193.2, 148.9, 94.1	0.43	0.73	0.0191386	0.707787	1.12	-0.135209	0.00857234	Cluster6
1455	mr881	JA	putative	Lipid	Positive	50	20	8.8	211.4	91.1	91.10, 193.2, 148.9, 94.1	0.49	0.72	0.00440703	0.931225	0.92	-0.12879	0.0123224	Cluster6
1456	S21_L-2265	#N/A	unknown	Unknown	Positive	60	30	5.45	592.3	192.1	192.1, 346.2, 217.1, 445.2, 245.1	0.69	1.33	0.117135	0.0213462	1.15	0.182752	0.000361515	Cluster6
1457	S21_L-3280	#N/A	unknown	Unknown	Positive	60	50	4.9	766.2	409.1	409.1, 379.1, 225.1	0.61	1.61	0.0225819	0.658286	1.12	0.0316823	0.539697	Cluster6
1458	S21_L-3882	#N/A	unknown	Unknown	Positive	50	30	5	774.4	207.1	207.1, 149.1, 225.1, 136.1, 123.1	0.59	0.97	0.0141852	0.781162	0.93	0.0542032	0.29385	Cluster6
1459	S21_S-4538	#N/A	unknown	Unknown	Positive	60	10	3.26	314.2	135.1	135.1, 73.1, 89.1, 85.0, 152.1	0.52	0.91	-0.157959	0.00185255	0.75	-0.180599	0.000425119	Cluster6
1460	mr1011	N-Caffeoylagmatine	putative	Alkaloids	Positive	40	10	4.75	293.162	163.2	163.2, 233.1, 135.1, 89.0	0.61	0.84	-0.125843	0.0133515	0.65	-0.123261	0.0166436	Cluster6
1461	mr875	N-acetyl-L-2-aminoadipate	putative	Amino acid derivative	Positive	40	30	2.3	204	158	158.0, 113.9, 86.0	0.65	1.1	-0.0868432	0.0884026	0.99	-0.129617	0.0117697	Cluster6
1462	S21_L-3354	#N/A	unknown	Unknown	Positive	60	20	5.9	493.2	176.2	176.2, 192.1, 210.2, 133.1, 173.1	0.73	0.92	0.0226994	0.656621	0.84	-0.0698874	0.175699	Cluster6
1463	S21_S-4223	#N/A	unknown	Unknown	Positive	20	20	8.28	490.2	207.1	207.1, 455.2, 189.1, 225.1, 147.1	0.72	0.63	-0.0797952	0.11755	0.61	-0.18312	0.000351562	Cluster6
1464	S21_S-3232	Deoxynivalenol 3-glucuronide	putative	Terpenoid	Positive	60	10	6.24	473.2	207.1	207.1, 297.1, 187.1, 279.1, 225.1	0.69	0.69	-0.110429	0.0300681	0.55	-0.143687	0.00518749	Cluster6
1465	S21-3451	#N/A	unknown	Unknown	Positive	20	10	5.54	491.2	474.2	474.2, 432.2, 208.1, 221.1	0.67	0.85	-0.0340113	0.505257	0.61	-0.0533754	0.301296	Cluster6
1466	S21_L-0526	#N/A	unknown	Unknown	Positive	40	20	3.96	376.2	179.1	179.1, 147.0, 359.1, 197.1, 119.0	0.83	1.68	-0.0572795	0.261592	2.25	-0.129237	0.012021	Cluster6
1467	S21_S-2985	#N/A	unknown	Unknown	Positive	80	10	5.1	376.2	197.1	197.1, 359.2, 179.1, 107.1, 133.1	0.81	1.88	-0.0549605	0.281429	2.06	-0.137191	0.00764069	Cluster6
1468	mr1517	N-(9H-Purin-6-ylcarbamoyl)threonine	putative	Alkaloids	Positive	30	30	5.69	281.1	162.2	162.2, 221.0, 191.2, 136.1, 120.1	0.58	0.62	-0.0826241	0.105057	0.56	-0.134388	0.00898722	Cluster6
1469	S21-5590	N6-Threonylcarbamoyladenosine	putative	Nucleic acid derivative	Positive	20	40	3.85	413.1	136.1	136.1, 281.1, 316.1, 162.0, 185.0	0.67	0.83	-0.0118933	0.815826	0.61	-0.162427	0.00155439	Cluster6
1470	S21_S-0659	#N/A	unknown	Unknown	Positive	50	10	4.49	353.2	174.1	174.1, 86.1, 156.1, 132.1, 336.2	0.49	2.18	-0.0421497	0.408923	1.59	-0.0417103	0.419361	Cluster6
1471	S21_S-2025	#N/A	unknown	Unknown	Positive	70	60	3.84	360.1	181	181.0, 163.0, 343.1, 145.0, 135.0	0.47	1	0.0554037	0.277562	1.08	0.0919737	0.0744793	Cluster6
1472	wm0034	4-Indolecarbaldehyde	putative	Alkaloids	Positive	50	10	5.3	146.06	118.065		0.66	0.93	0.110927	0.0293293	0.95	-0.00445215	0.93134	Cluster6
1473	mr2041	S-Carboxymethyl-L-cysteine	putative	Amino acid derivative	Positive	30	50	9.4	180.025	89.0066	ma195-23	0.78	0.96	0.0904448	0.0759252	1.63	0.0164361	0.750415	Cluster6
1474	S21-5187	#N/A	unknown	Unknown	Positive	40	60	18.32	380.3	118.1	118.1, 72.1, 334.3, 195.1, 67.1	0.54	1.37	0.0793345	0.119691	2.48	-0.0796313	0.122715	Cluster6
1475	S21-4921	3-(2-Amino-2-carboxyethyl)benzoic acid	putative	Amino acid derivative	Positive	60	10	2.39	210.1	164.1	164.1, 146.1, 151.1, 175.1, 192.1	0.67	2.39	-0.038906	0.445945	1.44	-0.108133	0.0358395	Cluster6
1476	S21_L-0742	2-Aminoadipic acid	putative	Amino acid derivative	Positive	50	20	1	162.2	72.1	72.1, 128.1, 84.1, 110.1, 98.1	0.65	3.67	-0.0730505	0.152008	1.54	-0.233007	4.82516e-06	Cluster6
1477	S21_L-1720	SCHEMBL3732243 (isoform)	putative	Amino acid derivative	Positive	10	20	1.82	295.2	277.1	277.1, 231.1, 259.1, 147.0, 164.1	0.63	2.4	-0.0121175	0.812418	2.19	-0.068919	0.181775	Cluster6
1478	mr177	Adenine (isoform)	putative	Alkaloids	Positive	20	20	4.3	136.1	119	119.0, 91.0, 77.0	0.68	0.95	-0.0456103	0.371504	0.84	-0.192631	0.000167816	Cluster6
1479	mr1453	Adenosine	standard	Nucleic acid derivative	Positive	10	10	4.3	268.105	136.1	136.1, 191.0, 119.0	0.65	0.69	-0.005504	0.914165	0.74	-0.0997851	0.0528828	Cluster6
1480	S21_L-1637	#N/A	unknown	Unknown	Positive	30	60	1.95	268.1	73	73.0, 223.1, 195.1, 57.0, 84.1	0.68	0.62	-0.0690452	0.175819	0.58	-0.143221	0.00533659	Cluster6
1481	mr644	p-Nitroaniline	putative	Other	Positive	20	10	2.5	139	122	122.0, 92.0	0.63	1.14	0.0059241	0.907642	1.01	-0.0924433	0.0730042	Cluster6
1482	mr872	(+-)-5-Oxo-2-isopropyl-cyclohexen-(6)-carbonsaeure-(1)|2-Isopropyl-cyclohexen-(6)-on-(5)-carbonsaeure-(1)|2-Methoaethyl-cyclohexen-(6)-on-(5)-carbonsaeure-(1)|5-oxo-o-menth-6-en-7-oic acid|5-Oxo-o-menth-6-en-7-saeure	putative	Terpenoid	Positive	10	20	2.4	183.2	137	137.00, 165.0, 140.9	0.74	1	-0.0558539	0.27367	0.89	-0.0806131	0.118154	Cluster6
1483	S21_S-0714	#N/A	unknown	Unknown	Positive	10	20	7.49	200.1	183.1	183.1, 99.0, 81.0, 155.0, 127.0	0.2	1.94	0.0537471	0.292204	1.54	-0.0357871	0.488451	Cluster6
1484	wm0019	Phosphoric acid	putative	Other	Positive	40	50	10.1	98.9847	80.9746	62.965	0.22	1.75	0.0247796	0.627437	1.69	-0.0429721	0.40542	Cluster6
1485	mr2050	DL-3,4-Dihydroxymandelic acid	putative	Phenylethanoid	Positive	60	30	10	185.037	99.9418	ma195-24	0.26	0.94	0.0410143	0.42167	1.71	-0.0720427	0.162719	Cluster6
1486	S21-4373	#N/A	unknown	Unknown	Positive	80	50	6.79	200.2	99	99.0, 159.0, 140.0	0.17	1.38	0.0405186	0.427307	1.03	-0.0382479	0.45903	Cluster6
1487	S21_L-5456	1-hydroxy-beta-carboline|3-hydroxy-beta-carboline	putative	Alkaloids	Positive	40	30	10.15	185.1	101	101.0, 75.0, 128.1, 155.1, 145.1	0.09	1.39	0.0419359	0.411305	0.98	-0.0511455	0.32197	Cluster6
1488	wm0035	Diethyl phosphate	putative	Lipid	Positive	60	50	10	155.047	98.9845		0.14	1.7	0.0473512	0.353508	1.8	-0.0803178	0.119512	Cluster6
1489	S21_L-0132	#N/A	unknown	Unknown	Positive	60	50	7.27	470.4	114.1	114.1, 209.2, 228.2, 322.2, 435.3	0.63	1.22	0.0260876	0.609375	1.12	0.00615586	0.905173	Cluster6
1490	mr994	#N/A	unknown	Unknown	Positive	70	40	7.7	470.2	453.2	453.2, 194.3, 349.1, 147.8	0.68	1.23	0.0258056	0.61325	1.19	-0.00874344	0.865634	Cluster6
1491	mr995	#N/A	unknown	Unknown	Positive	70	20	9.2	470.3	453.2	453.2, 194.3, 349.1, 147.8	0.65	1.18	0.027818	0.585843	1.15	0.0029458	0.954539	Cluster6
1492	mr292	nylon cyclic dimer	putative	Alkaloids	Positive	10	50	5.6	227.2	114.2	114.2, 209.2, 173.3, 167.2, 95.1, 79.1	0.65	1.37	0.0198385	0.697617	1.16	-0.0237589	0.645626	Cluster6
1493	mr1752	Polyamide 4 Hexamer	putative	Lipid	Positive	50	10	7.74	453.5	435.4	435.4, 322.2, 209.2	0.55	0.94	-0.000528853	0.991737	0.8	0.0329034	0.524178	Cluster6
1494	mr435	#N/A	unknown	Unknown	Positive	50	30	7.8	454.1	436.2	436.2, 333.2, 297.2, 201.1, 114.2	0.6	1.02	-0.00417972	0.934764	0.66	-0.011657	0.821517	Cluster6
1495	mr990	Argentatin G	putative	Terpenoid	Positive	10	30	7.7	455.3	437.3	437.3, 373.2, 419.0	0.6	1.11	0.00160508	0.974925	0.68	-0.00236724	0.963461	Cluster6
1496	mr283	#N/A	unknown	Unknown	Positive	50	20	7.9	215.1	114.1	114.1, 197.1, 169.2, 99.0, 79.1	0.52	0.78	0.0366502	0.472777	0.66	0.0938696	0.0686696	Cluster6
1497	mr349	#N/A	unknown	Unknown	Positive	30	30	8.6	328.2	114.1	114.1, 227.3, 197.4, 96.2	0.62	0.99	0.00497333	0.922413	0.61	0.0886895	0.0854851	Cluster6
1498	mr334	#N/A	unknown	Unknown	Positive	50	30	19.8	303.1	153.2	153.2, 265.2, 302.8, 165.0	0.5	0.76	0.0592258	0.245704	0.91	-0.0789473	0.125973	Cluster6
1499	mr118	#N/A	unknown	Unknown	Positive	20	10	8.3	283.9	114.1	114.1, 209.2, 96.1, 79.1	0.44	1.01	0.0220265	0.666176	0.83	-0.135883	0.00824505	Cluster6
1500	mr327	#N/A	unknown	Unknown	Positive	30	40	8.3	285.1	114.1	114.1, 251.1, 228.1, 209.3, 153.2,	0.6	1.32	0.0427575	0.402194	0.76	-0.115675	0.0246977	Cluster6
1501	mr876	N-Acetyltryptamine	putative	Alkaloids	Positive	40	30	9.8	203.1	143.9	143.9, 117.0, 91.1, 127.2	0.44	0.93	-0.0131072	0.797417	1.21	-0.0686896	0.183237	Cluster6
1502	mr1391	#N/A	unknown	Unknown	Positive	30	50	8.69	351.249	249.3	249.3, 231.3, 162.3, 114.1, 96.2	0.57	1.86	0.0220958	0.66519	0.75	-0.105243	0.0411183	Cluster6
1503	wm0044	#N/A	unknown	Unknown	Positive	40	30	9.8	203.118	144.082		0.43	1.11	-0.0272677	0.593281	0.55	-0.0313273	0.544253	Cluster6
1504	S21_L-1908	#N/A	unknown	Unknown	Positive	60	20	5.12	533.1	394.1	394.1, 148.1, 130.1, 133.1, 120.1	0.19	1.19	-0.0515088	0.312795	0.87	-0.0826939	0.108926	Cluster6
1505	S21_L-0512	#N/A	unknown	Unknown	Positive	70	50	5.49	438.2	133.1	133.1, 421.1, 239.1, 215.1, 197.1	0.79	0.88	-0.0332318	0.51507	0.93	-0.034242	0.507429	Cluster6
1506	S21_L-2772	#N/A	unknown	Unknown	Positive	40	30	5.47	443.1	399.1	399.1, 425.1, 328.2	0.77	0.93	-0.0370979	0.467383	0.91	-0.0290467	0.573959	Cluster6
1507	S21-3737	#N/A	unknown	Unknown	Positive	30	30	18.59	400.2	327.2	327.2, 355.2, 133.1, 383.2	0.56	1.18	-0.00529243	0.917452	0.77	-0.0785719	0.127789	Cluster6
1508	S21_S-5426	#N/A	unknown	Unknown	Positive	10	60	19.23	405.8	67.1	67.1, 165.1, 289.3, 79.1, 81.1	0.54	0.55	-0.0139134	0.785252	0.75	-0.114019	0.0268484	Cluster6
1509	S21-2808	#N/A	unknown	Unknown	Positive	10	20	18.2	558.4	375.1	375.1, 373.1, 541.2, 357.1, 225.1	0.57	0.56	0.020402	0.689468	0.48	-0.138887	0.00691627	Cluster6
1510	S21_L-1346	#N/A	unknown	Unknown	Positive	70	30	18.49	540.4	327.2	327.2, 89.1, 487.2, 505.2, 225.0	0.55	0.88	0.0337396	0.508665	0.76	-0.0769487	0.135877	Cluster6
1511	S21_S-2221	NPTX 11	putative	Alkaloids	Positive	20	20	16.62	488.3	471.3	471.3, 177.1, 275.2, 453.3, 277.2	0.53	0.45	-0.0123909	0.808266	0.61	-0.0710206	0.168781	Cluster6
1512	S21_L-4852	n-benzyloctadecanamide	putative	Lipid	Positive	20	60	18.93	374.3	67.1	67.1, 121.1, 81.1, 55.1, 93.1	0.57	1.13	0.0521621	0.306689	1.36	-0.0889119	0.0847007	Cluster6
1513	S21_L-5644	#N/A	unknown	Unknown	Positive	10	20	20.35	326.1	87	87.0, 73.0, 175.1, 281.1, 195.1	0.57	0.69	0.0232062	0.64946	0.72	-0.0633812	0.219527	Cluster6
1514	mr323	#N/A	unknown	Unknown	Positive	80	60	21.6	281.2	162.2	162.2, 221.0, 191.2, 136.1, 120.1, 99.1	0.35	0.36	-0.0146592	0.774044	0.55	-0.0758671	0.14148	Cluster6
1515	S21_L-5506	#N/A	unknown	Unknown	Positive	10	30	20.28	427.2	179	179.0, 165.0, 409.3, 247.1	0.61	0.75	0.0491992	0.335016	0.94	-0.0779294	0.130944	Cluster6
1516	S21-3158	Tomatidenol	putative	Alkaloids	Positive	60	60	21.12	414.3	69.1	69.1, 55.1, 81.1, 83.1, 57.1	0.61	0.5	0.0243918	0.632836	0.58	-0.0940339	0.0681841	Cluster6
1517	S21_L-6104	ADB-PINACA	putative	Alkaloids	Positive	20	10	20.32	345.2	328.2	328.2, 89.1, 134.1	0.55	0.39	-0.0199615	0.695836	0.75	-0.0885982	0.0858088	Cluster6
1518	S21-5200	#N/A	unknown	Unknown	Positive	60	30	19.3	287.2	217.2	217.2, 203.1, 135.1, 174.1, 147.1	0.49	0.55	-0.101362	0.0465791	0.93	-0.116882	0.0232262	Cluster6
1519	S21_L-5566	#N/A	unknown	Unknown	Positive	50	20	17.18	539.1	373.1	373.1, 371.1, 375.2, 409.3, 522.1	0.44	1.16	0.00712549	0.889022	1.08	-0.0530738	0.30404	Cluster6
1520	mr1372	Oleamide	putative	Lipid	Positive	70	10	23.1	282.279	83.2	83.2, 161.2, 79.3, 81.5	0.39	0.92	-0.0119623	0.814777	1.69	-0.000811144	0.987476	Cluster6
1521	S21-5879	#N/A	unknown	Unknown	Positive	70	20	20.55	282.2	87	87.0, 219.1, 73.0, 131.1, 265.1	0.63	0.92	0.026098	0.609233	0.88	-0.0604924	0.241309	Cluster6
1522	S21-3387	#N/A	unknown	Unknown	Positive	30	20	18.61	452.4	239.1	239.1, 133.1, 435.4, 89.1, 177.1	0.61	0.93	0.0249771	0.624696	1.26	-0.05816	0.259968	Cluster6
1523	S21_L-0772	#N/A	unknown	Unknown	Positive	30	10	17.89	557.5	374.1	374.1, 279.2, 358.1, 372.1, 356.1	0.63	0.99	0.0111292	0.827467	0.94	-0.1131	0.0281092	Cluster6
1524	S21_L-0378	3'-N-formyldaunorubicin|baumycin C1 (isoform)	putative	Other	Positive	60	30	18.14	556.2	373.1	373.1, 357.1, 371.1, 269.0, 223.1	0.59	0.63	0.00689949	0.892521	0.89	-0.0993398	0.0539554	Cluster6
1525	S21_S-0057	#N/A	unknown	Unknown	Positive	30	40	18.61	554.3	355.1	355.1, 371.1, 223.1, 267.0, 207.0	0.54	0.74	0.00418669	0.934655	0.74	-0.10506	0.0414724	Cluster6
1526	S21_L-0907	#N/A	unknown	Unknown	Positive	70	20	16.59	556.4	373.1	373.1, 357.1, 371.1, 207.0, 283.0	0.52	0.7	-0.00101963	0.984069	0.68	-0.127787	0.0130238	Cluster6
1527	S21_L-2535	#N/A	unknown	Unknown	Positive	10	20	14.83	555.2	356.1	356.1, 372.1, 223.1, 282.0, 268.0	0.54	0.98	-0.00138445	0.978371	0.72	-0.0890201	0.0843211	Cluster6
1528	S21-0368	#N/A	unknown	Unknown	Positive	40	20	18.03	555.1	372.1	372.1, 356.1, 223.1, 282.1, 268.0	0.51	0.94	0.000988049	0.984563	0.85	-0.104661	0.0422565	Cluster6
1529	mr528	#N/A	unknown	Unknown	Positive	80	20	7.8	565.4	548.4	548.4, 529.1, 499.1, 421.0, 379.1, 177.1	0.55	0.39	-0.0202443	0.691745	0.46	-0.0514146	0.319428	Cluster6
1530	S21_S-4021	#N/A	unknown	Unknown	Positive	50	50	5.96	608.4	89.1	89.1, 133.1, 591.3, 177.1	0.66	0.39	0.0579647	0.25592	0.62	-0.0528905	0.305715	Cluster6
1531	mr526	#N/A	unknown	Unknown	Positive	20	20	7.8	564.2	547.2	547.2, 85.3, 89.0, 177.1	0.58	0.43	0.00380539	0.940595	0.69	0.0224712	0.663622	Cluster6
1532	mr541	#N/A	unknown	Unknown	Positive	50	20	8.1	608.4	591.5	591.5, 503.5, 265.3, 177.2, 89.1	0.57	0.39	-0.0188808	0.711547	0.5	-0.0839888	0.103476	Cluster6
1533	mr1126	Vitamin B2	putative	Alkaloids	Positive	30	30	6.83	377.2	243.1	243.1, 216.1, 198.2, 172.3, 145.3	0.44	0.59	0.00362034	0.943479	0.56	-0.114681	0.0259698	Cluster6
1534	S21_S-5408	#N/A	unknown	Unknown	Positive	10	20	10.59	228.1	95.1	95.1, 175.1, 55.1, 67.1, 193.2	0.2	0.44	-0.0187622	0.71328	1.29	-0.0102843	0.842241	Cluster6
1535	S21-1581	Ethyl 1-(dimethylamino)-2-ethyl-2-hydroxycyclohexane-1-carboxylate	putative	Other	Positive	30	10	9.61	244.2	226.2	226.2, 208.2, 180.2, 55.1, 163.1	0.29	0.86	0.0216794	0.671128	1.13	-0.0249989	0.628489	Cluster6
1536	S21_S-4124	#N/A	unknown	Unknown	Positive	20	20	1.91	334.1	155	155.0, 137.1, 119.0, 91.1, 145.0	0.67	0.91	0.0308006	0.546298	0.97	-0.167351	0.00110782	Cluster6
1537	mr648	Carbachol	putative	Other	Positive	50	20	1.5	147	88	88.0, 60.0	0.52	1.29	-0.175903	0.00051691	1.41	-0.147703	0.00405152	Cluster6
1538	mr803	Acetylcholine	standard	Other	Positive	60	40	1.5	146	86	86.0, 68.0	0.6	2.09	-0.123157	0.0154766	1.78	-0.15611	0.00236814	Cluster6
1539	S21_L-0113	#N/A	unknown	Unknown	Positive	10	30	18.63	548.3	119.1	119.1, 531.3, 263.1, 133.1, 397.2	0.01	0.4	-0.135412	0.00772009	0.37	-0.0295361	0.56752	Cluster6
1540	S21_L-1888	20-dihydrochaetoglobosin A	putative	Alkaloids	Positive	10	30	19.18	531.3	119.1	119.1, 133.1, 397.2, 411.2, 263.1	0.01	0.48	-0.110777	0.02955	0.57	0.00385123	0.940589	Cluster6
1541	S21-4802	#N/A	unknown	Unknown	Positive	10	30	19.83	423.4	133.1	133.1, 405.4, 109.1, 159.1, 147.1	0.57	0.51	-0.0125122	0.806427	0.72	-0.0875935	0.0894366	Cluster6
1542	S21_S-4681	#N/A	unknown	Unknown	Positive	10	20	16.92	538.2	372.1	372.1, 485.1, 281.0, 521.1, 223.1	0.23	0.63	0.00282318	0.95591	0.68	-0.0743156	0.149826	Cluster6
1543	S21_S-4927	#N/A	unknown	Unknown	Positive	10	30	18.9	520.1	281.1	281.1, 504.1, 416.0, 147.1, 457.4	0.55	0.88	0.0162661	0.750058	0.67	-0.117637	0.0223454	Cluster6
1544	S21_S-0644	#N/A	unknown	Unknown	Positive	60	20	18.8	559.2	374.1	374.1, 376.1, 542.1, 524.1	0.49	0.3	-0.0135677	0.790462	0.39	-0.145495	0.00464465	Cluster6
1545	S21_L-0469	#N/A	unknown	Unknown	Positive	30	20	17.64	559.1	374.1	374.1, 376.1, 358.1, 360.1, 225.1	0.55	0.4	-0.054429	0.286115	0.53	-0.109182	0.0340703	Cluster6
1546	S21_L-1920	#N/A	unknown	Unknown	Positive	30	30	18.3	631.2	358.1	358.1, 356.1, 269.0, 73.0, 267.0	0.24	0.93	-0.0743825	0.144657	0.93	-0.0420663	0.4154	Cluster6
1547	S21_S-0253	3'-N-formyldaunorubicin|baumycin C1	putative	Other	Positive	10	20	19.1	556.2	373.1	373.1, 357.1, 371.1, 355.1, 223.1	0.52	0.47	-0.0212473	0.677311	0.69	-0.0995323	0.0534895	Cluster6
1548	S21-0282	#N/A	unknown	Unknown	Positive	40	40	17.79	554.4	267	267.0, 207.0, 281.1, 355.1, 223.1	0.46	0.51	-0.0796376	0.118279	0.78	-0.131985	0.0103057	Cluster6
1549	S21_L-2035	#N/A	unknown	Unknown	Positive	20	10	17.29	557.3	374.1	374.1, 372.1, 540.1, 358.1, 119.1	0.5	0.52	-0.0464859	0.362383	0.64	-0.132952	0.00975574	Cluster6
1550	S21_L-2102	#N/A	unknown	Unknown	Positive	40	10	15.13	555.3	372.1	372.1, 356.1, 223.1, 282.1, 267.0	0.36	0.49	-0.0455029	0.372633	0.62	-0.173522	0.000715129	Cluster6
1551	S21-0620	#N/A	unknown	Unknown	Positive	20	10	17.19	554.2	371.1	371.1, 537.1, 355.1, 223.1, 519.1	0.41	0.55	-0.0518766	0.309347	0.61	-0.179204	0.000471748	Cluster6
1552	S21-0790	#N/A	unknown	Unknown	Positive	10	30	17.52	555.2	356.1	356.1, 268.0, 282.1, 207.0, 223.1	0.31	0.49	-0.0442814	0.385615	0.5	-0.159793	0.0018561	Cluster6
1553	S21_L-0035	#N/A	unknown	Unknown	Positive	20	30	18.83	554.2	355.1	355.1, 281.1, 267.0, 207.0, 223.1	0.37	0.77	-0.0563045	0.269812	0.72	-0.144173	0.0050364	Cluster6
1554	S21_L-2168	#N/A	unknown	Unknown	Positive	20	20	16.94	557.2	374.1	374.1, 358.1, 372.1, 356.1, 225.1	0.3	0.54	-0.0218572	0.66859	0.56	-0.149041	0.00372612	Cluster6
1555	S21_L-0228	#N/A	unknown	Unknown	Positive	10	20	18.96	555.2	372.1	372.1, 538.1, 356.1, 223.1, 520.1	0.56	0.59	-0.0201075	0.693723	0.82	-0.108268	0.0356067	Cluster6
1556	S21_L-0595	#N/A	unknown	Unknown	Positive	10	20	19.08	557.2	374.1	374.1, 358.1, 372.1, 356.1, 223.1	0.38	0.57	-0.0142197	0.780644	0.67	-0.129805	0.0116467	Cluster6
1557	S21_S-1273	#N/A	unknown	Unknown	Positive	10	30	20.29	776.5	371.1	371.1, 445.1, 741.2, 503.1, 429.1	0.11	1.27	-0.159257	0.00169631	1.76	-0.0418416	0.417898	Cluster6
1558	S21_S-1529	#N/A	unknown	Unknown	Positive	20	30	19.85	777.2	372.1	372.1, 356.1, 281.1, 446.1, 429.1	0.12	1.77	-0.097927	0.0545626	1.93	-0.0435846	0.398753	Cluster6
1559	S21_L-5053	#N/A	unknown	Unknown	Positive	50	60	16.12	484.3	209	209.0, 343.3, 283.0, 207.0, 225.1	0.27	0.25	-0.0417292	0.413616	0.49	-0.105524	0.040577	Cluster6
1560	p400	#N/A	unknown	Unknown	Positive	50	20	19.2	400.1	271	ma237-1-003	0.51	0.27	-0.115836	0.0228396	0.25	-0.111591	0.0302902	Cluster6
1561	S21_S-1466	#N/A	unknown	Unknown	Positive	40	20	15.33	488.4	471.3	471.3, 359.2, 121.1, 57.1, 233.2	0.13	0.17	-0.0537138	0.292503	0.32	-0.0773962	0.133608	Cluster6
1562	S21_S-5419	#N/A	unknown	Unknown	Positive	30	20	7.54	449.2	267.1	267.1, 231.1, 389.1, 205.1	0.27	1.58	-6.71527e-05	0.998951	0.5	-0.0908044	0.0782574	Cluster6
1563	S21_S-3021	#N/A	unknown	Unknown	Positive	20	40	7.5	463.1	193	193.0, 281.0, 165.0, 136.9, 118.9	0.14	1.8	0.0324613	0.524866	0.59	-0.0262722	0.611097	Cluster6
1564	S21_S-5629	#N/A	unknown	Unknown	Positive	60	40	8.68	382.2	127	127.0, 231.1, 145.0, 249.1, 85.0	0.13	2.05	0.0243607	0.633269	0.48	0.0174523	0.735542	Cluster6
1565	wm0039	Triethyl phosphate	putative	Lipid	Positive	10	60	10	183.078	98.9854		0.05	0.94	0.0247063	0.628456	0.99	-0.072859	0.157996	Cluster6
1566	S21_S-0138	#N/A	unknown	Unknown	Positive	10	30	7.48	365.2	183.1	183.1, 155.0, 127.0, 63.0	0.08	2.16	0.0315218	0.536938	1.06	-0.0528244	0.306321	Cluster6
1567	mr4011	#N/A	unknown	Unknown	Positive	40	10	10	365	183		0.05	1.36	0.0113509	0.824085	1.25	0.0178999	0.729022	Cluster6
1568	S21_S-5590	#N/A	unknown	Unknown	Positive	20	30	9.38	396.2	127	127.0, 231.1, 145.0, 249.1, 105.0	0.06	0.95	0.0285528	0.575978	0.45	-0.0307222	0.55206	Cluster6
1569	mr1117	C-hexosyl-luteolin O-p-coumaroylhexoside	putative	Flavonoid	Positive	50	40	7.58	757.197	147.1	147.1, 595.3, 395.1, 329.0, 299.0	0.68	0.6	0.0891562	0.0802141	0.53	0.0270771	0.600214	Cluster6
1570	wm0025	#N/A	unknown	Unknown	Positive	40	30	8.5	510.233	207.101		0.58	0.63	0.139945	0.0058848	0.85	0.173548	0.00071382	Cluster6
1571	S21_S-3108	#N/A	unknown	Unknown	Positive	30	40	6.79	685.2	523.2	523.2, 479.2, 341.0, 347.2, 215.2	0.65	1.95	0.189096	0.000186327	1.87	0.227565	8.09982e-06	Cluster6
1572	S21-2993	#N/A	unknown	Unknown	Positive	70	30	7.95	668.2	545.2	545.2, 207.1, 369.1	0.72	0.74	0.102043	0.045117	0.59	0.201996	7.82108e-05	Cluster6
1573	S21-3893	#N/A	unknown	Unknown	Positive	30	30	7.02	668.2	207.1	207.1, 175.0, 147.0, 97.0, 221.1	0.58	0.64	0.0706594	0.16591	0.71	0.159508	0.00189177	Cluster6
1574	S21-4854	#N/A	unknown	Unknown	Positive	30	10	10.17	508.2	473.1	473.1, 237.1, 281.1, 429.1, 385.1	0.73	1.06	0.0845267	0.0972633	0.86	0.140203	0.00639744	Cluster6
1575	mr979	3beta,5beta-Ketotriol; 2,22-Dideoxyecdysone	putative	Terpenoid	Positive	70	20	10.9	433.4	207	207.0, 181.2, 415.1	0.56	1.38	0.09873	0.0526009	0.8	0.103561	0.0444825	Cluster6
1576	S21-5061	#N/A	unknown	Unknown	Positive	20	20	7.72	900.3	369.1	369.1, 207.1, 615.2, 309.2, 839.2	0.56	1.57	0.102945	0.043242	1.19	0.174726	0.000655493	Cluster6
1577	S21_L-3519	#N/A	unknown	Unknown	Positive	60	20	4.89	485.1	425.1	425.1, 201.0, 263.0, 305.1, 261.0	0.62	0.96	0.0702071	0.168643	0.76	0.101029	0.0499796	Cluster6
1578	S21-2758	#N/A	unknown	Unknown	Positive	60	20	9.01	955.3	731.2	731.2, 260.1, 587.2, 207.1	0.41	2.38	0.0731302	0.151561	1.86	0.0899035	0.0812734	Cluster6
1579	mr4029	iP7G	putative	Alkaloids	Positive	60	30	4.6	366.2	204.1		0.49	0.25	0.0893621	0.0795159	0.81	0.132686	0.0099044	Cluster6
1580	S21-3988	#N/A	unknown	Unknown	Positive	80	60	1.49	707.2	365.1	365.1, 573.1, 203.1, 185.0, 545.1	0.52	0.32	0.0443455	0.384928	0.79	0.109373	0.0337569	Cluster6
1581	S21_S-3703	#N/A	unknown	Unknown	Positive	70	20	2.68	344.1	147	147.0, 81.0, 99.0, 327.2, 69.0	0.64	0.71	0.0182263	0.721122	0.76	-0.0452161	0.381318	Cluster6
1582	S21_L-2442	#N/A	unknown	Unknown	Positive	20	20	3.23	361.2	86.1	86.1, 173.1, 70.1, 229.1, 129.1	0.37	0.49	0.0313233	0.539506	0.46	0.0192163	0.709962	Cluster6
1583	mr373	Sucrose	standard	Other	Positive	10	40	1.9	360.1	145	145.0, 163.1, 97.0, 85.0	0.47	0.54	0.0890807	0.0804712	0.5	0.0837279	0.104556	Cluster6
1584	S21-4112	#N/A	unknown	Unknown	Positive	30	20	1.97	702.2	360.1	360.1, 325.1, 163.1, 145.0, 343.1	0.51	0.5	0.119745	0.0185994	0.78	0.0986959	0.0555383	Cluster6
1585	S21-0690	#N/A	unknown	Unknown	Positive	30	30	8.37	793.3	631.3	631.3, 599.3, 458.2, 287.1, 313.1	0.88	1.21	0.0126594	0.804196	1.66	0.00974858	0.85036	Cluster6
1586	S21-2832	#N/A	unknown	Unknown	Positive	20	20	8.18	809.4	647.3	647.3, 615.3, 792.6, 524.2, 460.2	0.71	0.8	-0.0285586	0.575901	0.93	0.00965124	0.851837	Cluster6
1587	S21-3373	#N/A	unknown	Unknown	Positive	50	30	8.57	649.3	617.3	617.3, 313.1, 345.1, 526.2, 271.1	0.77	1.43	-0.194076	0.000124459	2.45	-0.130698	0.0110797	Cluster6
1588	S21-0439	#N/A	unknown	Unknown	Positive	10	40	7.44	795.3	633.3	633.3, 601.3, 337.1, 478.2, 510.2	0.72	1.67	-0.0162267	0.750643	1.27	-0.0363321	0.481849	Cluster6
1589	S21-2307	#N/A	unknown	Unknown	Positive	10	40	7.27	795.3	633.3	633.3, 510.2, 763.3, 303.1, 672.3	0.72	1.55	-0.0125992	0.805108	1.15	0.0131797	0.798673	Cluster6
1590	S21-0824	#N/A	unknown	Unknown	Positive	30	20	7.42	796.4	602.3	602.3, 461.2, 337.1, 634.3, 339.1	0.79	1.12	-0.053043	0.29858	1.1	-0.015792	0.759889	Cluster6
1591	S21-2999	#N/A	unknown	Unknown	Positive	40	60	7.76	796.2	369.1	369.1, 634.2, 303.1, 466.2, 752.3	0.76	1.11	-0.017822	0.72706	0.87	0.0621276	0.2288	Cluster6
1592	S21-1477	#N/A	unknown	Unknown	Positive	10	50	8.01	589.3	327.1	327.1, 303.1, 285.1, 309.1, 243.1	0.74	0.92	-0.173882	0.000600601	0.73	-0.187707	0.000247202	Cluster6
1593	S21-1559	#N/A	unknown	Unknown	Positive	60	10	7.74	636.3	619.3	619.3, 601.3, 452.2, 575.3, 460.2	0.52	0.76	-0.121874	0.0165928	0.66	-0.112347	0.0291798	Cluster6
1594	S21_L-2591	#N/A	unknown	Unknown	Positive	30	30	7.74	620.3	602.3	602.3, 576.3, 453.2, 497.2, 479.2	0.66	0.94	-0.105884	0.0375806	0.75	-0.0859859	0.0954969	Cluster6
1595	S21-2800	#N/A	unknown	Unknown	Positive	10	20	8.03	575.3	452.2	452.2, 311.1, 207.1, 287.1, 313.2	0.65	1.11	-0.129127	0.0111058	0.8	-0.100942	0.0501788	Cluster6
1596	S21_L-2882	#N/A	unknown	Unknown	Positive	10	50	5.12	619.2	176.1	176.1, 130.1, 192.1, 440.1, 329.1	0.48	0.66	-0.129697	0.0107521	0.58	-0.0659936	0.201072	Cluster6
1597	S21_S-2096	#N/A	unknown	Unknown	Positive	20	30	7.42	649.3	482.2	482.2, 526.2, 508.2, 341.1, 469.3	0.53	0.99	-0.189764	0.000176622	1.17	-0.0161928	0.753989	Cluster6
1598	S21-2169	#N/A	unknown	Unknown	Positive	40	50	8.43	765.3	436.2	436.2, 603.3, 585.3, 311.1, 337.1	0.67	1.13	-0.109859	0.0309344	1.08	-0.151401	0.00320955	Cluster6
1599	S21-3283	#N/A	unknown	Unknown	Positive	10	60	7.99	987.4	596.3	596.3, 622.2, 745.3, 207.1, 455.2	0.78	1.23	-0.0614695	0.228239	1.1	-0.0305153	0.554742	Cluster6
1600	S21-0202	#N/A	unknown	Unknown	Positive	40	30	6.89	781.3	619.3	619.3, 452.2, 601.3, 575.3, 311.1	0.48	0.8	-0.111537	0.028446	1.02	-0.0314621	0.542521	Cluster6
1601	S21-3366	#N/A	unknown	Unknown	Positive	40	10	6.02	782.3	576.3	576.3, 287.1, 289.1, 435.2, 738.3	0.66	0.86	-0.139454	0.0060627	0.85	-0.0807194	0.117668	Cluster6
1602	S21-1654	#N/A	unknown	Unknown	Positive	40	20	8.06	756.3	515.2	515.2, 353.1, 335.1, 209.1, 207.1	0.89	2.27	-0.0556166	0.275716	2.65	-0.0455004	0.378328	Cluster6
1603	S21-1971	#N/A	unknown	Unknown	Positive	10	20	8.74	962.3	721.2	721.2, 369.1, 207.1, 353.1, 191.1	0.7	4.63	-0.0477115	0.349853	3.18	0.013728	0.790488	Cluster6
1604	S21_S-1069	#N/A	unknown	Unknown	Positive	10	20	7.89	948.3	707.2	707.2, 207.1, 369.1, 177.1, 339.1	0.8	1.58	-0.122685	0.0158794	1.16	-0.155752	0.00242425	Cluster6
1605	S21-2607	#N/A	unknown	Unknown	Positive	30	20	8.59	948.3	707.2	707.2, 207.1, 369.1	0.8	1.48	-0.126821	0.0126444	1.17	-0.150518	0.00339468	Cluster6
1606	S21-1162	#N/A	unknown	Unknown	Positive	40	50	7.75	983.3	759.2	759.2, 207.1, 369.1, 537.2, 535.1	0.79	1.23	-0.0335085	0.511575	1.34	0.0181536	0.725335	Cluster6
1607	S21-0727	#N/A	unknown	Unknown	Positive	50	40	8.49	983.3	759.2	759.2, 207.1, 535.1, 737.2, 175.0	0.66	1.33	-0.0294606	0.563901	1.87	0.0485943	0.346729	Cluster6
1608	S21-1906	#N/A	unknown	Unknown	Positive	70	60	7.73	984.3	760.2	760.2, 207.1, 369.1, 536.1, 175.0	0.68	1.52	-0.0129102	0.800397	1.93	0.06064	0.24016	Cluster6
1609	S21_S-3150	#N/A	unknown	Unknown	Positive	70	20	6.22	738.2	207.1	207.1, 175.0, 398.2, 597.5, 147.0	0.87	1.68	0.0581172	0.254669	1.72	0.031085	0.547372	Cluster6
1610	S21-1167	#N/A	unknown	Unknown	Positive	70	20	8.49	738.2	207.1	207.1, 175.0, 352.1, 147.0, 119.0	0.89	1.6	0.0374814	0.462789	1.63	-0.00612263	0.905682	Cluster6
1611	S21-0144	#N/A	unknown	Unknown	Positive	60	30	8.46	978.3	207.1	207.1, 737.2, 369.1, 175.0, 351.1	0.82	1.71	0.0378424	0.458488	1.58	0.0388168	0.452372	Cluster6
1612	S21-3551	#N/A	unknown	Unknown	Positive	40	30	9.3	978.4	207.1	207.1, 737.2, 351.1, 781.2, 189.1	0.71	1.73	0.0372886	0.465095	1.86	0.040389	0.434257	Cluster6
1613	S21-0836	#N/A	unknown	Unknown	Positive	80	30	7.75	979.3	738.2	738.2, 369.1, 207.1, 351.1, 576.2	0.83	1.53	0.0168294	0.741706	1.36	-0.051236	0.321114	Cluster6
1614	S21-0304	#N/A	unknown	Unknown	Positive	60	40	7.75	978.3	737.2	737.2, 369.1, 351.1, 175.0, 225.1	0.83	1.84	0.0343691	0.500786	1.61	-0.0293136	0.570443	Cluster6
1615	S21-4552	#N/A	unknown	Unknown	Positive	60	30	9.32	979.4	738.3	738.3, 351.1, 369.1, 207.1, 782.2	0.84	1.67	0.0297052	0.560667	1.41	-0.0388556	0.45192	Cluster6
1616	S21_S-5125	#N/A	unknown	Unknown	Positive	10	10	3.59	531.2	207.1	207.1, 369.1, 510.6, 341.0, 303.0	0.79	0.67	-0.01945	0.703256	0.75	0.0241185	0.640637	Cluster6
1617	S21-2260	#N/A	unknown	Unknown	Positive	20	20	7	533.2	207.1	207.1, 175.0, 371.1, 147.0, 119.0	0.71	0.71	-0.00215884	0.966278	0.71	-0.00692275	0.893426	Cluster6
1618	S21_S-2912	#N/A	unknown	Unknown	Positive	40	20	5.83	693.2	207.1	207.1, 193.1, 177.1, 369.1, 163.0	0.92	1.39	-0.0177918	0.727504	1.27	-0.0179051	0.728947	Cluster6
1619	S21-2150	#N/A	unknown	Unknown	Positive	60	30	6.56	934.3	693.2	693.2, 207.1, 369.1, 531.2, 351.1	0.88	1.56	-0.0301427	0.554907	2.12	-0.0253202	0.62408	Cluster6
1620	S21-5460	#N/A	unknown	Unknown	Positive	60	20	6.16	714.3	679.2	679.2, 681.3, 697.3	0.84	1.52	-0.006367	0.900771	1.51	-0.0209193	0.685569	Cluster6
1621	S21-0959	#N/A	unknown	Unknown	Positive	30	20	7.19	968.3	727.2	727.2, 367.1, 207.1, 223.1, 205.0	0.84	1.03	0.0308668	0.545435	1.14	0.00194735	0.969939	Cluster6
1622	S21_S-2443	#N/A	unknown	Unknown	Positive	40	30	6.83	938.3	697.2	697.2, 531.2, 207.1, 373.1, 177.1	0.85	1.1	0.0852731	0.0943339	1.35	0.0261023	0.613406	Cluster6
1623	S21-0530	#N/A	unknown	Unknown	Positive	40	30	6.68	938.3	697.2	697.2, 177.1, 355.1, 373.1, 325.1	0.75	1.25	0.0595967	0.242754	1.22	0.0109008	0.83292	Cluster6
1624	S21_S-5275	#N/A	unknown	Unknown	Positive	70	50	4.66	575.6	177.1	177.1, 325.0, 287.1, 201.0, 487.1	0.76	1.02	-0.0643685	0.207004	0.68	-0.0246506	0.633283	Cluster6
1625	S21-1633	#N/A	unknown	Unknown	Positive	50	20	7.26	952.3	711.2	711.2, 369.1, 531.2, 927.7, 339.1	0.89	2.55	-0.0162632	0.750101	1.85	0.0119789	0.816674	Cluster6
1626	S21_S-5159	#N/A	unknown	Unknown	Positive	10	40	4.67	501.1	177.1	177.1, 145.0, 321.1, 339.1	0.9	1.09	-0.14653	0.00391275	0.85	-0.153196	0.00286116	Cluster6
1627	S21_S-0734	#N/A	unknown	Unknown	Positive	40	40	7.15	744.2	177.1	177.1, 503.2, 501.2, 339.1, 341.1	0.83	1.17	-0.0976288	0.0553064	1.21	-0.068552	0.184118	Cluster6
1628	S21_S-0067	#N/A	unknown	Unknown	Positive	20	20	7.13	742.3	177.1	177.1, 339.1, 501.2, 321.1, 145.0	0.86	1.15	-0.104174	0.0407929	0.99	-0.113853	0.0270726	Cluster6
1629	S21_S-0226	#N/A	unknown	Unknown	Positive	80	10	7.14	743.3	502.2	502.2, 177.1, 339.1, 321.1, 532.2	0.87	1.18	-0.100479	0.0485301	0.96	-0.0950216	0.0653243	Cluster6
1630	S21-0958	#N/A	unknown	Unknown	Positive	60	30	6.99	777.2	553.2	553.2, 207.1, 329.1, 175.0, 229.0	0.72	0.58	-0.0168105	0.741984	0.91	0.0462384	0.370634	Cluster6
1631	S21-0146	#N/A	unknown	Unknown	Positive	20	10	6.97	773.3	532.2	532.2, 207.1, 370.1, 351.1, 576.2	0.73	0.75	-0.0111914	0.826518	0.66	-0.00207782	0.967926	Cluster6
1632	S21-2397	#N/A	unknown	Unknown	Positive	20	10	8.42	772.3	531.2	531.2, 161.1, 369.2, 179.1, 207.1	0.63	0.82	0.0143096	0.779292	0.91	0.0489767	0.342943	Cluster6
1633	S21_S-0829	#N/A	unknown	Unknown	Positive	30	40	7.16	747.2	523.1	523.1, 177.1, 553.2, 329.1, 199.0	0.67	1.53	-0.0297852	0.559612	1.8	0.0192648	0.709262	Cluster6
1634	S21_S-1447	#N/A	unknown	Unknown	Positive	40	30	7.14	748.2	524.1	524.1, 177.1, 554.2, 209.1, 339.1	0.77	1.19	-0.0759064	0.136583	1.38	-0.029024	0.574258	Cluster6
1635	S21-2016	#N/A	unknown	Unknown	Positive	10	30	9.03	950.3	709.2	709.2, 691.2, 529.2, 213.1, 499.2	0.79	1.04	0.064929	0.203068	0.86	0.0459247	0.373893	Cluster6
1636	S21-0817	#N/A	unknown	Unknown	Positive	30	10	8	920.3	679.2	679.2, 325.1, 337.1, 487.2, 517.2	0.85	1.28	0.00525723	0.918	1.24	0.0304626	0.555426	Cluster6
1637	S21-1634	#N/A	unknown	Unknown	Positive	20	50	7.99	921.3	325.1	325.1, 338.1, 680.2, 355.1, 137.1	0.83	1.15	0.0143286	0.779007	1.05	0.0432132	0.402787	Cluster6
1638	S21_S-3488	#N/A	unknown	Unknown	Positive	70	60	5.93	679.2	287.1	287.1, 207.1, 284.1, 140.1, 598.1	0.72	1.11	0.0184861	0.717316	1.13	0.0570318	0.269342	Cluster6
1639	S21-3825	#N/A	unknown	Unknown	Positive	10	20	8.01	680.2	326.1	326.1, 488.2, 518.2	0.75	1.3	0.0517292	0.310725	1.93	0.0821703	0.111193	Cluster6
1640	mr983	#N/A	unknown	Unknown	Positive	30	20	9.8	437.3	211	211.0, 193.1, 179.2, 205.0	0.53	0.62	-0.123068	0.0155518	0.57	-0.0488321	0.344372	Cluster7
1641	S21_S-4880	#N/A	unknown	Unknown	Positive	80	50	4.11	424.3	209.2	209.2, 227.2, 406.2, 191.1, 389.2	0.45	0.94	-0.0170923	0.737816	0.64	0.0642189	0.213482	Cluster7
1642	S21-2551	#N/A	unknown	Unknown	Positive	50	50	5.54	510.2	209.1	209.1, 251.1, 253.1, 493.2, 351.1	0.45	1.02	0.00977284	0.848222	0.44	-0.0462993	0.370005	Cluster7
1643	S21_S-3113	#N/A	unknown	Unknown	Positive	30	40	7.71	634.5	114.1	114.1, 187.1, 209.2, 177.1, 587.4	0.41	1.52	0.000268004	0.995812	0.87	0.00898709	0.861927	Cluster7
1644	n02114	#N/A	unknown	Unknown	Positive	70	50	8.98	793.1	661.1	ma237-1-009	0.37	0.95	-0.0206748	0.685536	0.97	0.0257405	0.618334	Cluster7
1645	S21_L-0096	#N/A	unknown	Unknown	Positive	10	20	6.99	811.6	794.6	794.6, 415.8, 776.6, 792.6, 774.6	0.3	1.76	-0.00622184	0.903022	1.33	0.0430847	0.404189	Cluster7
1646	S21_L-0540	#N/A	unknown	Unknown	Positive	30	40	7.01	812.6	795.6	795.6, 415.8, 777.6, 792.6, 774.6	0.33	1.55	0.000800028	0.9875	1.19	0.028377	0.582826	Cluster7
1647	mr593	#N/A	unknown	Unknown	Positive	60	30	9	809.3	792.6	792.6, 774.7, 661.6, 265.2, 177.2, 162.2	0.28	1.33	0.00958435	0.851115	0.93	0.0260758	0.613765	Cluster7
1648	S21_S-1044	#N/A	unknown	Unknown	Positive	30	10	7.26	809.5	792.6	792.6, 774.6, 661.5, 322.3, 177.1	0.34	1.32	-0.0161281	0.752109	1.35	0.0258216	0.617228	Cluster7
1649	mr590	#N/A	unknown	Unknown	Positive	60	30	8.7	777.4	717.5	717.5, 604.4, 491.3, 378.3, 265.2	0.39	1.77	-0.00898375	0.860346	1.36	0.097847	0.0576838	Cluster7
1650	mr755	#N/A	unknown	Unknown	Positive	60	50	8.2	415.9	209.2	209.2	0.3	1.58	0.0232311	0.649109	0.98	0.0966354	0.0608646	Cluster7
1651	mr560	#N/A	unknown	Unknown	Positive	60	40	8.3	664.3	604.4	604.4, 491.4, 378.3, 265.2, 152.2	0.41	1.61	0.0352233	0.490196	1.26	0.100258	0.0517642	Cluster7
1652	S21_S-2235	#N/A	unknown	Unknown	Positive	20	40	6.3	664.4	604.4	604.4, 378.2, 491.3, 265.1, 360.2	0.44	1.58	0.0233478	0.647466	1.31	0.0979002	0.0575475	Cluster7
1653	n14429	#N/A	unknown	Unknown	Positive	80	20	15	235	135	ma237-1-005	0.27	0.62	0.00573806	0.91053	1.62	-0.0817894	0.112865	Cluster7
1654	mr1978	#N/A	unknown	Unknown	Positive	10	40	7.43	346.932	114.4	114.4, 231.4, 187.4, 169.3, 130.1	0.44	0.75	0.0625474	0.22017	0.7	-0.148889	0.00376186	Cluster7
1655	mr368	#N/A	unknown	Unknown	Positive	80	20	6.2	349.1	114.1	114.1, 322.3, 228.2, 209.3	0.45	1.4	0.0400472	0.432709	1.04	0.0507232	0.325988	Cluster7
1656	mr344	#N/A	unknown	Unknown	Positive	20	20	21.6	319.2	89.1	89.1, 301.4, 216.1, 105.1	0.52	0.24	-0.00796274	0.876082	0.44	0.0302325	0.558418	Cluster7
1657	S21_S-1607	#N/A	unknown	Unknown	Positive	20	10	15.15	408.3	391.1	391.1, 207.0, 299.1, 283.0, 223.1	0.34	0.32	-0.0621604	0.223043	1.37	0.00586273	0.909669	Cluster7
1658	mr084	#N/A	unknown	Unknown	Positive	40	50	22	475.5	177.1	177.1	0.65	1.27	-0.0168001	0.742139	0.97	0.110876	0.0313722	Cluster7
1659	mr1968	#N/A	unknown	Unknown	Positive	70	60	5.06	310.2	131	131.0, 113.1, 95.2, 84.9	0.49	1.6	0.0320433	0.53022	1.24	0.121199	0.0185666	Cluster7
1660	S21-5712	#N/A	unknown	Unknown	Positive	10	30	3.98	651.2	310.2	310.2, 251.1, 571.2, 456.2, 438.2	0.32	1.11	-0.0372621	0.465412	0.92	-0.0684813	0.184572	Cluster7
1661	mr189	IAA	standard	Alkaloids	Positive	40	30	9.8	176.1	130	130.0, 103.0, 89.0	0.47	2.12	0.0620426	0.223923	1.03	0.0529331	0.305325	Cluster7
1662	mr1622	4-Coumaric acid	standard	Phenylethanoid	Positive	20	20	8.12	165.2	147	147.0, 119.0, 65.1, 66.9	0.71	2.31	0.0778314	0.126885	2.2	0.00493876	0.923858	Cluster7
1663	S21_L-3048	P-Coumaric acid (isoform)	putative	Phenylethanoid	Positive	30	10	6.09	165.1	147	147.0, 65.0, 119.0, 91.1, 124.0	0.74	2.2	0.106528	0.0364293	2.28	0.00621142	0.904321	Cluster7
1664	mr1448	Methyl Nicotinate	standard	Alkaloids	Positive	30	40	7.86	138.055	108	108.0, 124.0, 106.0	0.64	1.79	0.0988751	0.0522526	2.12	-0.00155441	0.976003	Cluster7
1665	wm0033	#N/A	unknown	Unknown	Positive	80	10	7.7	138.055	78.034		0.61	1.54	0.110353	0.0301833	1.45	-0.0381187	0.46055	Cluster7
1666	S21-0370	Methyl picolinate	putative	Alkaloids	Positive	60	40	5.58	138.1	78	78.0, 52.0, 50.0, 106.0, 124.0	0.63	2.13	0.0592249	0.245711	1.75	-0.00870764	0.866179	Cluster7
1667	S21-5693	#N/A	unknown	Unknown	Positive	60	40	5.53	139.1	79	79.0, 53.0, 51.0	0.63	1.65	0.0939752	0.0651225	1.63	-0.039879	0.440087	Cluster7
1668	S21_L-5130	#N/A	unknown	Unknown	Positive	20	20	8.02	285.2	121	121.0, 203.1, 119.0, 268.1, 240.2	0.32	0.77	-0.111162	0.0289857	0.47	-0.122832	0.0170285	Cluster7
1669	S21_L-2049	#N/A	unknown	Unknown	Positive	20	60	14.76	391.1	209	209.0, 207.0, 225.1, 283.0, 223.1	0.67	1.94	-0.0684244	0.179746	3.13	-0.0440718	0.393497	Cluster7
1670	S21_S-5565	#N/A	unknown	Unknown	Positive	30	20	9	420.3	403.2	403.2, 81.1, 249.1, 137.1, 121.1	0.29	0.67	0.031193	0.541195	0.68	-0.0131159	0.799628	Cluster7
1671	S21_L-5054	5-MAPDB (isoform)	putative	Alkaloids	Positive	60	20	19.11	192.1	105.1	105.1, 133.1, 119.0, 91.1, 58.1	0.5	1.09	0.0283702	0.578423	1.42	-0.0139449	0.787256	Cluster7
1672	S21-4731	Dodecamethylcyclohexasiloxane	putative	Other	Positive	20	20	16.75	445.1	429.1	429.1, 341.0, 281.0, 269.0, 375.3	0.56	0.87	0.029549	0.562731	0.66	-0.093474	0.0698502	Cluster7
1673	S21-5656	5-MAPDB	putative	Alkaloids	Positive	50	30	20.43	192.1	105.1	105.1, 133.1, 79.1, 77.0, 91.1	0.55	1.14	0.016606	0.745014	1.2	0.00710968	0.890566	Cluster7
1674	mr1089	Chrysoeriol 7-O-malonylglucoside	putative	Flavonoid	Positive	30	30	10.6	549.123	301.1	301.1, 347.1, 286.1, 177.1	0.67	1.65	-0.263408	1.50954e-07	1.43	-0.183212	0.000349107	Cluster7
1675	mr1435	Quercetin O-malonylhexoside	putative	Flavonoid	Positive	10	30	9.69	551	303	303	0.61	1.91	-0.195052	0.000114861	1.23	-0.197426	0.00011402	Cluster7
1676	S21-0385	#N/A	unknown	Unknown	Positive	40	10	1.12	490.2	84	84.0, 410.1, 294.2, 56.1, 248.0	0.39	0.63	0.152006	0.00275194	0.93	0.0596081	0.248269	Cluster7
1677	S21-4467	sn-Glycero-3-phosphocholine (isoform)	putative	Other	Positive	10	10	1.5	258	104.1	104.1, 125.0, 177.0, 233.0, 191.0	0.57	0.74	0.169574	0.000822684	0.59	0.0848491	0.0999762	Cluster7
1678	S21_L-5819	#N/A	unknown	Unknown	Positive	10	60	2.69	258.1	70.1	70.1, 129.1, 207.0, 84.1	0.65	0.96	0.0757335	0.137482	0.56	-0.0381616	0.460045	Cluster7
1679	mr1364	sn-Glycero-3-phosphocholine	standard	Other	Positive	10	50	1.56	258.111	104.2	104.2, 240.2, 184.2, 125.1, 99.1	0.68	1.16	0.108663	0.0328184	0.67	0.0412419	0.424607	Cluster7
1680	mr893	#N/A	unknown	Unknown	Positive	70	30	1.6	260.3	103.9	103.9, 106.0, 186.0	0.62	0.92	0.130655	0.01018	0.53	0.142651	0.00552393	Cluster7
1681	S21_L-2985	Ala Gly Leu	putative	Amino acid derivative	Positive	80	40	2.96	260.2	86.1	86.1, 132.1, 242.2, 189.1, 143.1	0.67	0.78	0.125261	0.013789	0.5	0.0241552	0.640128	Cluster7
1682	mr931	#N/A	unknown	Unknown	Positive	30	10	1.7	331.2	184	184.0, 104.0, 185.8, 191.4	0.61	3.5	0.0639212	0.210184	4.4	0.0142447	0.782796	Cluster7
1683	S21_L-0340	#N/A	unknown	Unknown	Positive	70	10	1.25	548.2	206.1	206.1, 160.1, 142.1, 170.1, 124.1	0.51	0.74	-0.0186645	0.714706	1.01	0.0122539	0.812544	Cluster7
1684	S21_L-5915	#N/A	unknown	Unknown	Positive	50	30	17.22	446.1	342	342.0, 430.1, 428.4, 410.3	0.33	0.4	0.0642359	0.207943	0.39	-0.172085	0.000792897	Cluster7
1685	S21_L-3913	#N/A	unknown	Unknown	Positive	80	30	14.87	464.1	223.1	223.1, 207.0, 282.1, 298.1, 73.0	0.66	0.44	0.106073	0.0372395	0.74	-0.0270293	0.600858	Cluster7
1686	S21_S-1008	#N/A	unknown	Unknown	Positive	70	20	17.75	464.1	282.1	282.1, 224.1, 298.1, 372.1, 356.1	0.52	0.42	0.0571117	0.262994	0.76	-0.0968202	0.0603703	Cluster7
1687	S21_L-0800	#N/A	unknown	Unknown	Positive	80	30	17.52	463.3	207	207.0, 281.1, 223.1, 297.1, 265.0	0.41	0.32	-0.0229393	0.653228	0.75	-0.122263	0.0175513	Cluster7
1688	S21_L-1118	#N/A	unknown	Unknown	Positive	80	40	14.77	481.3	282.1	282.1, 340.3, 223.1, 298.1, 207.0	0.29	0.37	-0.00726205	0.88691	0.86	-0.13407	0.00915271	Cluster7
1689	S21-0460	#N/A	unknown	Unknown	Positive	20	10	16.36	480.4	463.1	463.1, 297.1, 223.1, 371.1, 281.1	0.25	0.34	0.0081146	0.873738	0.72	-0.137793	0.00737608	Cluster7
1690	S21-0679	#N/A	unknown	Unknown	Positive	70	40	16.28	481.2	282.1	282.1, 208.0, 223.1, 298.1, 356.1	0.25	0.37	-0.0224292	0.660452	0.79	-0.130759	0.011042	Cluster7
1691	S21_L-0862	#N/A	unknown	Unknown	Positive	10	40	15.76	481.3	282.1	282.1, 207.0, 224.1, 298.1, 356.1	0.39	0.39	0.00388312	0.939384	0.86	-0.114658	0.0259999	Cluster7
1692	S21-0316	#N/A	unknown	Unknown	Positive	20	20	16.26	480.2	223.1	223.1, 281.0, 297.1, 207.0, 355.1	0.35	0.37	0.00261107	0.95922	0.92	-0.135212	0.00857083	Cluster7
1693	S21-0745	#N/A	unknown	Unknown	Positive	20	40	16.14	481.3	282	282.0, 464.1, 208.0, 223.1, 298.1	0.34	0.4	0.00590884	0.907879	0.85	-0.12594	0.0144073	Cluster7
1694	S21-1089	#N/A	unknown	Unknown	Positive	40	50	16.29	482.2	283	283.0, 209.0, 207.0, 281.1, 223.1	0.45	0.33	-0.0431777	0.397581	0.8	-0.085549	0.0971989	Cluster7
1695	S21_S-0787	#N/A	unknown	Unknown	Positive	10	40	16.94	482.2	283	283.0, 225.1, 223.1, 299.1, 281.1	0.23	0.36	-0.0176541	0.729531	0.75	0.000262105	0.995953	Cluster7
1696	S21-0215	#N/A	unknown	Unknown	Positive	50	40	17.22	480.2	207	207.0, 281.0, 223.1, 265.0, 267.0	0.21	0.34	-0.00478925	0.925277	0.79	-0.110462	0.0320149	Cluster7
1697	S21-2291	#N/A	unknown	Unknown	Positive	60	50	8.24	694.3	411.1	411.1, 635.2, 339.1, 396.1, 309.2	0.58	2.6	0.0200761	0.694176	7.66	0.0916233	0.0755954	Cluster7
1698	S21_S-4601	#N/A	unknown	Unknown	Positive	30	10	1.54	372.2	148.1	148.1, 355.2, 327.2, 133.1, 282.1	0.39	1.11	0.0709449	0.164202	1.01	0.0233582	0.651204	Cluster7
1699	S21-5134	#N/A	unknown	Unknown	Positive	80	20	18.13	520.1	438.2	438.2, 504.1, 282.1, 416.0	0.11	0.24	-0.0204241	0.689149	0.29	0.00651902	0.899607	Cluster7
1700	S21_L-3016	#N/A	unknown	Unknown	Positive	60	40	16.48	702.2	355.1	355.1, 267.0, 341.0, 281.1, 184.1	0.45	5.9	0.0127617	0.802645	2.02	-0.0782452	0.129386	Cluster7
1701	S21-3675	#N/A	unknown	Unknown	Positive	20	10	2.72	334.1	155	155.0, 137.0, 85.0, 317.1, 180.1	0.65	1.61	0.042159	0.408818	1.18	0.0348274	0.500194	Cluster7
1702	S21-1750	#N/A	unknown	Unknown	Positive	70	30	6.06	513.2	366.2	366.2, 458.2, 399.1, 381.1, 438.2	0.73	0.43	-0.122553	0.0159937	0.52	-0.175205	0.00063307	Cluster7
1703	S21_S-5075	#N/A	unknown	Unknown	Positive	40	50	5.55	509.2	311.1	311.1, 329.1, 347.1, 283.1, 255.1	0.72	0.62	0.139344	0.00610321	0.63	0.0725339	0.159864	Cluster7
1704	S21_L-2912	#N/A	unknown	Unknown	Positive	80	30	7.3	966.4	457.2	457.2, 492.2, 281.1, 927.7, 475.2	0.61	1.35	-0.00402508	0.937173	1.35	0.0247818	0.631476	Cluster7
1705	S21_L-1660	#N/A	unknown	Unknown	Positive	40	40	7.27	493.2	162.1	162.1, 282.1, 133.1, 147.1, 190.1	0.65	0.65	0.00271796	0.957552	0.64	-0.0920847	0.0741284	Cluster7
1706	S21_S-0578	#N/A	unknown	Unknown	Positive	30	20	6.82	492.2	281.1	281.1, 457.2, 475.2, 161.1, 133.1	0.76	1	0.0508571	0.318964	1.01	-0.0755205	0.143313	Cluster7
1707	S21-1280	#N/A	unknown	Unknown	Positive	50	10	7.06	492.2	457.2	457.2, 281.1, 124.0, 475.2, 161.1	0.73	0.85	0.0258665	0.612413	0.95	-0.0919797	0.0744603	Cluster7
1708	mr1592	Luteolin C-feruloylhexoside	putative	Flavonoid	Positive	10	30	9.41	625.2	177.2	177.2, 329.1, 311.1, 207.2, 145.2	0.29	1.6	0.116001	0.022645	1.48	0.0287741	0.57756	Cluster7
1709	S21-2940	#N/A	unknown	Unknown	Positive	60	20	7.85	640.1	543.2	543.2, 146.1, 174.1, 233.1, 192.1	0.37	1.84	0.0680072	0.18242	2.27	0.0426789	0.408634	Cluster7
1710	S21-5652	mutafuran D	putative	Other	Positive	50	20	8.94	411.2	207.1	207.1, 175.0, 147.0, 119.0, 91.1	0.84	1.78	0.118631	0.0197317	2.02	0.0792816	0.124372	Cluster7
1711	mr1463	[3,4,5-Trihydroxy-6-(5-methyl-2-oxochromen-4-yl)oxyoxan-2-yl]methyl acetate	putative	Other	Positive	30	20	10.4	381.118	177.1	177.1, 320.9, 363.0, 145.2	0.84	2.8	-0.0674026	0.186348	2.38	-0.0441372	0.392795	Cluster7
1712	n06663-1	#N/A	unknown	Unknown	Positive	70	20	10.9	381.1	177	ma237-1-002	0.86	2.73	-0.0709758	0.164017	2.39	-0.0726968	0.158926	Cluster7
1713	S21_L-1827	#N/A	unknown	Unknown	Positive	80	30	3.13	460.2	313.1	313.1, 194.1, 136.1, 180.1, 86.1	0.84	2.28	0.0254983	0.617484	2.52	-0.0442619	0.391457	Cluster7
1714	S21_L-2026	#N/A	unknown	Unknown	Positive	50	20	3.71	391.2	244.1	244.1, 198.1, 149.0, 298.1, 187.1	0.88	1.31	0.0138328	0.786466	1.36	-0.0572517	0.267497	Cluster7
1715	S21-2161	#N/A	unknown	Unknown	Positive	30	40	3.74	424.2	260.1	260.1, 407.2, 141.1, 232.1, 389.1	0.72	2.91	0.0787875	0.122271	2.97	0.0722695	0.161396	Cluster7
1716	S21_L-1030	serylphenylalanine	putative	Amino acid derivative	Positive	10	20	2.86	253.1	120.1	120.1, 166.1, 207.1, 103.1, 235.1	0.59	3.14	0.0331884	0.515619	2.8	-0.00566634	0.912682	Cluster7
1717	S21-0293	#N/A	unknown	Unknown	Positive	10	20	3.15	266.7	120	120.0, 237.1, 164.1, 92.0, 207.1	0.68	1.79	0.0749205	0.141766	1.22	0.00245091	0.96217	Cluster7
1718	S21_L-6179	#N/A	unknown	Unknown	Positive	10	30	2.84	254.1	121.1	121.1, 60.0, 104.1, 84.1, 70.1	0.61	1.56	0.0477145	0.349822	1.15	0.0716219	0.165195	Cluster7
1719	S21_S-1765	#N/A	unknown	Unknown	Positive	10	30	4.62	406.2	259.1	259.1, 287.1, 325.0, 191.1, 156.1	0.73	2.12	0.075968	0.136264	2.49	0.0408415	0.429122	Cluster7
1720	mr996	LPE(18:2)	putative	Lipid	Positive	40	20	17.8	478.6	460.6	460.6, 337.4, 339.5	0.16	0.61	0.0374928	0.462653	1.63	-0.0905465	0.0791113	Cluster7
1721	S21-5072	#N/A	unknown	Unknown	Positive	10	20	20.28	400.3	327.2	327.2, 355.2, 116.1, 73.0	0.54	1.09	-0.0542665	0.287558	1.09	-0.0575425	0.265071	Cluster7
1722	mr1587	#N/A	unknown	Unknown	Positive	30	30	5.23	609.2	188.2	188.2, 447.0, 250.2, 146.2	0.3	2.07	-0.091671	0.072019	0.96	-0.100048	0.0522576	Cluster7
1723	S21_S-5317	#N/A	unknown	Unknown	Positive	10	60	5.87	483.2	112.1	112.1, 140.1, 70.1, 285.1, 131.1	0.66	1.38	0.0103383	0.839555	1.28	0.00638595	0.901646	Cluster7
1724	S21_S-3890	#N/A	unknown	Unknown	Positive	70	20	4.09	442.2	315.1	315.1, 414.2, 269.1, 119.1, 368.2	0.67	1.64	-0.0476358	0.350619	3.14	-0.0153221	0.766824	Cluster7
1725	S21-3981	#N/A	unknown	Unknown	Positive	40	30	5.07	442.1	183.1	183.1, 345.1, 130.1, 105.1, 330.7	0.55	1.47	-0.0828478	0.104116	1.7	-0.187727	0.000246829	Cluster7
1726	S21-4243	#N/A	unknown	Unknown	Positive	80	40	4.24	810.2	146.1	146.1, 308.1, 406.1, 696.2, 251.1	0.55	1.83	-0.050956	0.318023	3.34	0.0026664	0.958847	Cluster7
1727	S21-2568	#N/A	unknown	Unknown	Positive	10	20	4.22	809.2	695.2	695.2, 308.1, 712.2, 792.2, 405.1	0.5	1.97	-0.0671309	0.188134	4.66	0.0226032	0.661769	Cluster7
1728	S21-5142	#N/A	unknown	Unknown	Positive	50	20	4.24	794.2	308.1	308.1, 146.1, 310.2, 405.1, 148.1	0.49	2.32	-0.0343206	0.501391	3.79	0.000257093	0.99603	Cluster7
1729	S21_L-1839	Gly Phe Thr	putative	Amino acid derivative	Positive	60	20	3.22	324.2	120.1	120.1, 177.1, 306.1, 205.1, 166.1	0.38	2.93	0.00975278	0.84853	7	-0.00621993	0.904191	Cluster7
1730	S21-3509	#N/A	unknown	Unknown	Positive	80	30	4.34	439.1	162	162.0, 324.1, 342.1, 212.1, 180.1	0.6	1.59	-0.0923201	0.0700186	1.56	-0.0469182	0.363634	Cluster7
1731	S21_L-1492	#N/A	unknown	Unknown	Positive	10	30	3.53	486.3	143.1	143.1, 70.1, 86.1, 231.1, 84.0	0.33	1.71	-0.0456262	0.371337	0.83	0.0111513	0.829139	Cluster7
1732	S21_S-4786	#N/A	unknown	Unknown	Positive	20	10	3.55	467	426	426.0, 315.0, 444.0	0.55	1.94	0.00557727	0.913027	3.25	-0.0985908	0.0558004	Cluster7
1733	S21-4524	#N/A	unknown	Unknown	Positive	20	10	4.23	467.1	426	426.0, 315.0, 159.0, 99.0, 210.0	0.58	2.48	-0.0277692	0.586501	2.29	-0.0542629	0.293318	Cluster7
1734	S21-1131	#N/A	unknown	Unknown	Positive	20	10	2.68	438.1	324.1	324.1, 162.1, 421.1, 144.0, 404.1	0.47	2.62	-0.0173738	0.733662	2.49	-0.0579902	0.261364	Cluster7
1735	S21-2289	#N/A	unknown	Unknown	Positive	30	10	4.28	422.1	308.1	308.1, 146.1, 405.1, 85.0, 69.1	0.32	1.26	-0.0476311	0.350667	5.63	0.00946306	0.854693	Cluster7
1736	S21_S-4791	#N/A	unknown	Unknown	Positive	20	20	2.99	438.1	162.1	162.1, 324.1, 144.0, 284.1, 67.1	0.52	1.34	0.00254913	0.960186	2.99	-0.0496449	0.336391	Cluster7
1737	S21-3343	1D-6-O-(2-amino-2-deoxy-alpha-D-glucopyranosyl)-chiro-inositol 1-phosphate	putative	Other	Positive	30	10	2.13	422.1	325.1	325.1, 163.1, 145.0, 72.0, 405.1	0.48	1.64	-0.017728	0.728442	4.1	-0.113967	0.0269183	Cluster7
1738	S21_S-5353	#N/A	unknown	Unknown	Positive	40	20	3.03	421.1	324.1	324.1, 144.0, 67.1, 110.1, 138.1	0.56	1.69	-0.0274039	0.591437	3.83	-0.0920447	0.0742548	Cluster7
1739	S21-2415	#N/A	unknown	Unknown	Positive	20	20	5.69	421.1	162.1	162.1, 324.1, 292.1, 76.0, 145.0	0.51	1.72	-0.0227835	0.655431	3.93	-0.0639367	0.215504	Cluster7
1740	S21-4314	#N/A	unknown	Unknown	Positive	30	10	2.64	422.1	325.1	325.1, 163.1, 145.0, 72.0, 405.1	0.43	1.66	-0.0138639	0.785998	4.72	-0.0338859	0.511857	Cluster7
1741	S21_S-3962	#N/A	unknown	Unknown	Positive	20	10	8.42	509.3	429.2	429.2, 362.3, 293.3, 145.0	0.39	3.09	0.0882684	0.0832814	5.07	0.0622932	0.227559	Cluster7
1742	S21-1375	#N/A	unknown	Unknown	Positive	40	10	5.45	144	67.1	67.1, 90.0, 84.1, 110.1, 65.0	0.76	3.14	0.0361717	0.47858	2.93	-0.0153281	0.766736	Cluster7
1743	S21-3719	#N/A	unknown	Unknown	Positive	60	10	8.37	495.1	398.1	398.1, 146.1, 128.0, 172.0, 174.1	0.57	1.4	0.0630606	0.2164	0.96	0.0178879	0.729197	Cluster7
1744	S21-2673	#N/A	unknown	Unknown	Positive	80	20	4.44	496.1	416.1	416.1, 124.0, 269.1, 106.0, 251.1	0.47	2.25	0.0831467	0.102869	2.21	-0.0182195	0.724378	Cluster7
1745	S21-4639	#N/A	unknown	Unknown	Positive	70	10	4.5	497.1	417.1	417.1, 415.1, 268.1, 270.1, 310.2	0.59	1.18	0.100815	0.0477801	1.51	-0.0158634	0.758837	Cluster7
1746	S21-2991	#N/A	unknown	Unknown	Positive	80	10	4.41	557.1	477.1	477.1, 309.2, 210.1, 268.1, 250.1	0.69	1.92	0.128067	0.011791	1.75	0.0533292	0.301715	Cluster7
1747	S21-3494	1-Isothiocyanato-6-(methylsulfinyl)-hexane	putative	Other	Positive	50	30	8.76	206.1	55.1	55.1, 142.1, 109.1, 83.1, 147.1	0.45	2.43	0.0508105	0.319409	2.52	-0.0267895	0.604092	Cluster7
1748	S21_S-2924	#N/A	unknown	Unknown	Positive	20	30	6.38	374.1	127	127.0, 145.0, 231.1, 163.0, 85.0	0.31	2.35	-0.00757674	0.882044	2.24	-0.0978057	0.0577898	Cluster7
1749	S21_L-0534	#N/A	unknown	Unknown	Positive	50	20	5.43	383.1	192.1	192.1, 146.1, 174.1, 128.0, 132.0	0.82	4.41	-0.0255634	0.616586	3.29	-0.000148774	0.997703	Cluster7
1750	S21-0388	ALYSSIN	putative	Other	Positive	20	10	7.61	192.1	128.1	128.1, 69.1, 133.1, 119.1, 84.1	0.55	2	0.000468365	0.992682	2.18	-0.0195055	0.705797	Cluster7
1751	mr1571	#N/A	unknown	Unknown	Positive	10	40	5.72	524.197	165.2	165.2, 261.1, 182.2, 136.1, 119.1	0.44	1.01	-0.0780287	0.125922	1.76	0.0184795	0.720608	Cluster7
1752	mr1991	#N/A	unknown	Unknown	Positive	20	40	1.73	524.3	165.1	165.1, 362.2, 182.2, 147.1, 136.2	0.44	1.05	-0.0495026	0.33204	2.06	-0.0358793	0.487331	Cluster7
1753	S21_L-2636	#N/A	unknown	Unknown	Positive	30	50	2.14	524.2	136.1	136.1, 421.2, 449.2, 193.1, 286.1	0.46	0.84	-0.0657799	0.197198	1.82	0.0245043	0.635301	Cluster7
1754	mr1460	#N/A	unknown	Unknown	Positive	50	20	2.07	335.074	99.1	99.1, 261.2, 243.2, 151.1, 81.0	0.64	1.61	0.0658928	0.196428	1.66	0.0422299	0.413586	Cluster7
1755	mr157	#N/A	unknown	Unknown	Positive	80	20	1.3	717.1	619	619.0, 558.8, 519.0, 574.6	0.45	0.51	-0.0416758	0.414214	1.32	0.063995	0.215085	Cluster7
1756	S21_S-0883	#N/A	unknown	Unknown	Positive	50	20	1.04	455.1	112.9	112.9, 274.1, 265.1, 381.1, 219.0	0.49	0.91	0.00534143	0.916691	1.33	-0.0497623	0.335248	Cluster7
1757	S21-5905	#N/A	unknown	Unknown	Positive	60	20	1.45	770.1	348	348.0, 479.0, 317.0, 277.0, 299.0	0.49	1.16	0.0198974	0.696763	1.35	0.00068826	0.989373	Cluster7
1758	S21-2944	#N/A	unknown	Unknown	Positive	20	10	13.04	724.4	251.1	251.1, 437.2, 310.2, 595.5	0.05	0.93	0.0589123	0.248217	0.64	-0.0271458	0.599289	Cluster7
1759	mr973	Citroflex A-4	putative	Lipid	Positive	40	10	21	403	185	185.0, 157.0, 139.0, 216.8	0.42	0.46	0.0253291	0.619822	1.12	-0.0761687	0.1399	Cluster7
1760	S21-4455	#N/A	unknown	Unknown	Positive	40	20	21.15	454.4	395.3	395.3, 413.3, 187.0	0.51	0.65	0.0283705	0.578418	0.81	-0.0122102	0.813199	Cluster7
1761	S21_L-1255	#N/A	unknown	Unknown	Positive	30	40	3.53	776.7	136.1	136.1, 213.1, 70.1, 86.1, 84.0	0.42	1.35	-0.0510232	0.317384	0.57	-0.0655386	0.204202	Cluster7
1762	S21-5060	#N/A	unknown	Unknown	Positive	70	40	1.43	783.2	279	279.0, 261.0, 441.1, 325.1, 343.1	0.42	0.91	-0.114709	0.0242084	0.8	0.198372	0.000105539	Cluster7
1763	mr1332	L-Methionine	standard	Amino acid derivative	Positive	20	30	1.78	150.2	61.2	61.2, 104.3, 75.0, 81.0, 53.9	0.64	1.4	-0.139964	0.00587796	1.51	-0.151947	0.00309968	Cluster7
1764	S21_S-2791	#N/A	unknown	Unknown	Positive	60	30	5.79	440.2	302.1	302.1, 284.1, 70.1, 112.1, 140.1	0.52	1.27	-0.119212	0.0191339	0.85	-0.0263095	0.610591	Cluster7
1765	S21-5235	2-Morpholinophenyl 2,1,3-benzoxadiazole-4-sulfonate	putative	Alkaloids	Positive	30	50	2.02	362.1	183	183.0, 136.1, 163.1, 327.1, 145.0	0.46	1.99	0.014216	0.780698	1.34	0.105917	0.0398314	Cluster7
1766	wm0027	#N/A	unknown	Unknown	Positive	10	30	14.9	406.32	279.233		0.31	0.36	0.0105423	0.836433	0.36	-0.0883056	0.0868529	Cluster7
1767	S21_L-4697	#N/A	unknown	Unknown	Positive	70	20	1.84	400.2	206.1	206.1, 365.1, 187.1, 327.2, 355.2	0.61	4.85	-0.0373863	0.463926	4.36	-0.0796317	0.122713	Cluster7
1768	S21_S-3412	#N/A	unknown	Unknown	Positive	30	60	9.44	858.4	253.2	253.2, 483.3, 127.0, 217.2, 123.1	0.41	6.47	-0.048	0.346944	1.48	-0.0977645	0.0578961	Cluster7
1769	ace-ser	N-Acetylserotonin	putative	Alkaloids	Positive	20	40	5.66	219	160	115.0,91.0,77.0	0.72	1.28	0.0856611	0.0928397	1.43	0.038844	0.452055	Cluster7
1770	S21_L-1672	#N/A	unknown	Unknown	Positive	60	40	3.59	343.5	70.1	70.1, 86.1, 184.1, 228.1, 182.1	0.37	0.77	-0.0250245	0.624038	0.58	-0.17421	0.000680462	Cluster7
1771	S21_L-1795	#N/A	unknown	Unknown	Positive	50	40	15.96	391.2	209	209.0, 207.0, 299.1, 223.1, 225.1	0.41	0.9	0.01273	0.803126	2.41	-0.0457838	0.375362	Cluster7
1772	S21_S-4618	#N/A	unknown	Unknown	Positive	20	40	13.11	391.3	209	209.0, 207.0, 149.0, 193.0, 283.1	0.46	0.76	-0.0122292	0.810721	2.03	-0.0819486	0.112163	Cluster7
1773	S21-2281	#N/A	unknown	Unknown	Positive	80	40	15.07	390.1	208	208.0, 298.1, 224.1, 282.1, 191.0	0.36	1.11	-0.0405552	0.426889	2.15	-0.0884813	0.0862246	Cluster7
1774	S21_L-5906	#N/A	unknown	Unknown	Positive	70	60	15.34	377.2	117	117.0, 317.2, 217.1	0.51	0.3	-0.00952197	0.852073	0.55	-0.144035	0.00507873	Cluster7
1775	S21_S-5386	#N/A	unknown	Unknown	Positive	10	20	18.57	358.3	177.1	177.1, 121.1, 229.1, 341.1, 137.1	0.44	0.25	-0.0309678	0.544121	0.5	-0.126912	0.0136637	Cluster7
1776	S21_L-0709	#N/A	unknown	Unknown	Positive	40	40	15.75	407.3	208	208.0, 390.1, 224.1, 282.1, 298.1	0.56	0.32	0.0709775	0.164007	0.61	-0.0550544	0.286323	Cluster7
1777	S21_L-1820	#N/A	unknown	Unknown	Positive	40	20	14.6	408.1	225.1	225.1, 283.0, 223.1, 209.0, 207.0	0.38	0.3	0.0098829	0.846534	0.74	-0.0919198	0.07465	Cluster7
1778	mr350	4-Deoxy-5-C-(3,5-di-sec-butyl-1-cyclopenten-1-yl)pentonic acid	putative	Other	Positive	50	40	15.3	329.2	99	99.0, 268.3, 251.0, 169.2, 153.0, 81.1	0.54	0.58	-0.0268249	0.599297	0.76	-0.170684	0.00087619	Cluster7
1779	S21_L-2718	#N/A	unknown	Unknown	Positive	20	40	2.08	626.2	152.1	152.1, 284.1, 135.0, 455.2	0.48	0.66	-0.0646509	0.205014	1.34	0.0298285	0.563689	Cluster7
1780	mr1192	Thiamin	putative	Other	Positive	20	20	1.78	265.112	122.1	122.1, 175.1, 144.1, 113.1, 81.1	0.25	0.91	0.0336132	0.510256	1.16	-0.11769	0.0222849	Cluster7
1781	S21_S-3848	Nicotinamide adenine dinucleotide	putative	Other	Positive	30	30	1.75	664.2	322.1	322.1, 136.1, 175.1, 542.1, 524.1	0.49	0.32	-0.0124009	0.808116	0.7	0.0156859	0.761454	Cluster7
1782	S21-4658	#N/A	unknown	Unknown	Positive	70	10	7.25	560.2	525.2	525.2, 321.1, 340.1, 495.2	0.7	1.59	0.0896274	0.0786234	1.36	0.143959	0.00510246	Cluster7
1783	S21-1258	#N/A	unknown	Unknown	Positive	20	20	6.45	736.3	539.2	539.2, 151.1, 311.1, 451.2, 323.1	0.84	1.06	0.0468103	0.35904	1.1	-0.00221147	0.965864	Cluster7
1784	S21-4277	#N/A	unknown	Unknown	Positive	80	30	7.81	540.2	151.1	151.1, 221.2, 336.1, 354.1, 361.2	0.87	0.94	0.0476598	0.350376	1.14	0.024473	0.635733	Cluster7
1785	S21-0888	#N/A	unknown	Unknown	Positive	10	20	7.89	574.2	539.2	539.2, 151.1, 354.1, 335.1, 521.2	0.69	1.56	0.052319	0.305234	1.19	0.121925	0.0178685	Cluster7
1786	S21-5369	Aloeresin D	putative	Other	Positive	60	10	6.79	557.2	539.2	539.2, 521.2, 335.1, 306.3, 503.2	0.85	1.32	0.113055	0.0263443	1.56	0.126955	0.0136314	Cluster7
1787	mr2056	Caffeine	putative	Alkaloids	Positive	40	30	6.55	195.08	138.065	ma195-24	0.46	0.49	-0.0398323	0.435184	2.37	-0.0837404	0.104504	Cluster7
1788	S21-5330	#N/A	unknown	Unknown	Positive	30	20	7.77	813.3	796.3	796.3, 633.3, 651.3	0.66	1.06	0.13372	0.00852616	0.85	0.0486116	0.346557	Cluster7
1789	mr1240	C-hexosyl-apigenin O-hexosyl-O-hexoside	putative	Flavonoid	Positive	60	10	7.55	757.4	739.1	739.1, 577.1, 637.3	0.66	0.8	0.101282	0.0467523	0.75	0.0528303	0.306266	Cluster7
1790	S21-1814	#N/A	unknown	Unknown	Positive	40	30	7.42	903.3	369.1	369.1, 207.1, 351.1, 355.1, 177.1	0.73	1.16	0.0162811	0.749835	1.18	0.0652772	0.206017	Cluster7
1791	mr1396	Tangeretin	putative	Flavonoid	Positive	60	30	15.5	373.128	343.3	343.3, 297.6, 271.6, 183.5	0.22	0.54	0.0190646	0.708866	0.33	-0.031676	0.539779	Cluster7
1792	S21_S-4580	#N/A	unknown	Unknown	Positive	60	20	2.38	396.2	137.1	137.1, 234.1, 179.1, 197.1, 181.1	0.49	0.76	0.0371423	0.46685	0.88	-0.00897066	0.862177	Cluster7
1793	S21-4563	#N/A	unknown	Unknown	Positive	60	60	21.35	507.9	89.1	89.1, 373.2, 133.1, 166.1, 463.3	0.4	1.07	0.0709469	0.16419	0.74	-0.0605349	0.240977	Cluster7
1794	mr787	#N/A	unknown	Unknown	Positive	70	20	1.5	458.1	180.2	180.2	0.49	1.2	0.040546	0.426994	2.3	-0.0939922	0.068307	Cluster7
1795	mr1582	#N/A	unknown	Unknown	Positive	40	10	1.4	588.9	393.1	393.1, 491.0, 333.0, 295.1, 251.1	0.46	1.17	0.0893968	0.0793988	1.42	0.00466639	0.928045	Cluster7
1796	mr392	#N/A	unknown	Unknown	Positive	20	10	1.4	393	295.1	295.1, 273.1, 235.1, 157.1	0.46	1.21	0.0592053	0.245868	1.29	0.00682611	0.894905	Cluster7
1797	mr1561	#N/A	unknown	Unknown	Positive	30	20	1.4	497	137	137.0, 437.0, 399.0, 212.9	0.38	1.37	0.0655773	0.198584	1.48	0.00168044	0.974057	Cluster7
1798	n04200	#N/A	unknown	Unknown	Positive	70	20	1.37	867.1	573.1	ma237-1-008	0.39	1.22	0.0526744	0.301956	1.51	0.0298689	0.563161	Cluster7
1799	mr599	#N/A	unknown	Unknown	Positive	10	30	1.3	850.9	556.9	556.9, 335.9, 261.9, 223.0, 182.1,	0.37	1.46	0.0301759	0.554471	1.24	0.0400048	0.438645	Cluster7
1800	mr418	#N/A	unknown	Unknown	Positive	80	10	1.4	431.1	137	137.0, 333.1, 251.0, 235.0, 209.0	0.38	1.81	0.077368	0.129169	1.66	0.01202	0.816057	Cluster7
1801	mr819	#N/A	unknown	Unknown	Positive	20	40	1.4	611	235.1	235.1, 219.0, 136.9, 316.8	0.41	1.27	0.0663376	0.193419	1.36	-0.00523819	0.919257	Cluster7
1802	mr421	#N/A	unknown	Unknown	Positive	80	30	1.4	433.2	137.1	137.10, 403.2, 181.2, 97.1	0.41	1.2	0.0518855	0.309264	1.51	-0.0180126	0.727383	Cluster7
1803	S21_S-1968	#N/A	unknown	Unknown	Positive	60	20	0.99	317.1	136.9	136.9, 257.0, 166.9, 218.9, 197.0	0.37	1.46	0.057853	0.256839	1.41	-0.0140383	0.785866	Cluster7
1804	S21_L-2551	#N/A	unknown	Unknown	Positive	60	40	6.75	745.1	701.5	701.5, 228.2, 341.2, 454.3, 114.1	0.55	1.89	-0.007694	0.880232	1.16	0.0418989	0.41726	Cluster7
1805	mr1454	DL-alpha,epsilon-Diaminopimelic acid	putative	Amino acid derivative	Positive	40	30	1.62	191.103	84.1	84.1, 128.0, 82.0	0.44	1.11	-0.0683195	0.180415	1.67	-0.0775619	0.132776	Cluster7
1806	mr975	#N/A	unknown	Unknown	Positive	70	20	1.2	421.1	278.8	278.8, 280.4, 320.8, 322.9	0.38	0.61	-0.00868356	0.864967	1.83	0.128347	0.0126278	Cluster7
1807	wm0026	[(7aS,10S,11aR)-5,10,11-Trihydroxy-2-(4-methoxyphenyl)-4,6-dimethyl-1,9,10,11,11a,12a-hexahydro-2H,7aH-pyrano[2',3':2,3][1,4]dioxepino[5,6,7-de]chromen-9-yl]methyl acetate	putative	Flavonoid	Positive	40	30	7	503.191	137.059		0.49	2.42	0.0689479	0.176431	0.82	0.122696	0.0171527	Cluster7
1808	mr1304	Pinoresinol 4-O-glucoside	putative	Other	Positive	10	40	7.94	538.228	311.1	311.1, 341.1, 175.1, 137.1	0.52	1.2	0.0318698	0.532451	1.02	0.0593193	0.250573	Cluster7
1809	mr180	beta-Homoisoleucine	putative	Amino acid derivative	Positive	40	40	3.5	146.1	86.1	86.1, 128.1, 100.1, 82.1	0.61	2.41	-0.0338701	0.507027	2.34	-0.129859	0.0116118	Cluster7
1810	S21_L-5362	#N/A	unknown	Unknown	Positive	50	20	20.58	102.1	60	60.0, 58.1, 74.1	0.68	1.21	0.0533387	0.295892	1.26	-0.0179471	0.728336	Cluster7
1811	S21_S-4346	#N/A	unknown	Unknown	Positive	50	40	6.56	409.1	323.1	323.1, 365.1, 201.0	0.51	1.35	0.05355	0.29398	1.46	0.00590433	0.90903	Cluster7
1812	S21_S-1084	#N/A	unknown	Unknown	Positive	80	20	14.58	389.1	281.1	281.1, 191.0, 149.0, 265.0, 133.0	0.58	0.83	0.0228687	0.654226	1.53	-0.0771181	0.135015	Cluster7
1813	S21-4290	#N/A	unknown	Unknown	Positive	40	20	21.38	102.1	58.1	58.1, 60.0, 74.1, 72.1	0.64	0.97	0.0521355	0.306936	0.96	-0.0290437	0.573998	Cluster7
1814	mr1004	N-Caffeoylputrescine	putative	Alkaloids	Positive	80	50	4.12	251.139	163.2	163.2, 135.1, 117.0, 89.0	0.39	1.4	0.0448289	0.379763	1.41	0.16402	0.00139446	Cluster7
1815	mr1191	p-Coumaroyl-2-hydroxyputrescine	putative	Alkaloids	Positive	60	20	4.39	251.2	147.2	147.2, 191.2, 175.2, 119.1, 91.1	0.37	1.21	0.0519657	0.308516	1.45	0.112073	0.0295773	Cluster7
1816	mr2070	5-Hydroxytryptophan	putative	Amino acid derivative	Positive	60	20	4.4	221.085	204.065	ma195-24	0.49	1.01	0.0367836	0.471166	1.43	0.0715842	0.165418	Cluster7
1817	S21_L-4454	#N/A	unknown	Unknown	Positive	20	20	2.18	256.1	239.1	239.1, 133.1, 89.1, 215.0	0.62	1.15	-0.0369919	0.468656	0.87	-0.0451211	0.382321	Cluster7
1818	S21-4054	3-O-beta-D-glucopyranosyl-2-deoxy-D-ribono-gamma-lactone	putative	Other	Positive	20	60	1.88	295.1	133	133.0, 85.0, 146.1, 115.0, 213.0	0.53	1.44	0.0549813	0.281247	2.53	-0.0525097	0.309216	Cluster7
1819	S21_L-2875	#N/A	unknown	Unknown	Positive	40	60	3.77	325.1	146.1	146.1, 261.1, 128.0, 174.1, 243.1	0.5	2.21	0.0401254	0.431809	2.31	-0.0524933	0.309367	Cluster7
1820	S21-1953	#N/A	unknown	Unknown	Positive	10	60	3.16	458.2	237.1	237.1, 161.0, 193.0, 133.0, 399.1	0.52	1.64	0.0383962	0.451932	1.97	0.17096	0.000859203	Cluster7
1821	S21-1188	10-Hepta-1,3,5-trienyl-2,4-dihydroxy-6-methyl-7,11-dioxatricyclo[7.6.1.012,16]hexadeca-9,13-diene-8,15-dione	putative	Other	Positive	30	10	11.47	387.2	369.2	369.2, 298.1, 151.1, 351.2, 283.1	0.73	3.5	0.0903913	0.0760994	4.42	0.0305055	0.554869	Cluster7
1822	mr2063	Nicotinoylcholine	putative	Other	Positive	30	10	2.37	209.129	150.052	ma195-24	0.45	1.43	0.0722127	0.156775	1.88	0.174085	0.000686658	Cluster7
1823	S21_L-4600	#N/A	unknown	Unknown	Positive	60	10	0.92	210.1	151	151.0, 99.0, 169.0, 107.0, 123.0	0.55	1.95	0.0920051	0.0709836	2.9	0.0463485	0.369495	Cluster7
1824	S21-4651	#N/A	unknown	Unknown	Positive	70	60	7.31	726.3	251.1	251.1, 207.1, 667.2, 221.1, 681.3	0.42	1.02	0.0332943	0.51428	1.15	-0.0545365	0.290887	Cluster7
1825	S21_S-0668	#N/A	unknown	Unknown	Positive	30	20	7.34	764.3	387.1	387.1, 191.1, 567.2, 151.0, 263.1	0.69	1.69	0.074516	0.143935	1.42	0.108762	0.0347694	Cluster7
1826	mr1579	#N/A	unknown	Unknown	Positive	20	20	1.42	544.9	251.1	251.1, 447.0, 349.0, 223.1, 191.1	0.53	1.72	0.0147476	0.772719	4.28	-0.0627354	0.224269	Cluster7
1827	S21-5159	#N/A	unknown	Unknown	Positive	40	30	3.96	381.2	207.1	207.1, 309.2, 175.0, 147.0, 119.0	0.6	1.45	0.0216408	0.67168	1.99	-0.103749	0.0440943	Cluster7
1828	S21_L-5995	#N/A	unknown	Unknown	Positive	40	50	6.06	512.2	163.1	163.1, 130.1, 365.2	0.74	0.62	-0.0658012	0.197052	0.49	-0.155964	0.0023909	Cluster7
1829	S21-2905	#N/A	unknown	Unknown	Positive	30	40	6	775.3	491.2	491.2, 509.2, 757.3, 527.2, 473.2	0.72	0.85	-0.0436797	0.392111	0.88	-0.0843985	0.101797	Cluster7
1830	n03958	tricin O-hexoside-O-hexoside	putative	Flavonoid	Positive	40	30	8.66	625.1	331.1	ma237-1-009	0.56	1.03	0.00270387	0.957771	1.06	0.0181707	0.725086	Cluster7
1831	S21_L-1710	#N/A	unknown	Unknown	Positive	60	20	4.27	596.2	308.1	308.1, 179.0, 162.0, 233.1, 76.0	0.57	1.36	-0.0862477	0.0906158	3.16	-0.0964946	0.0612434	Cluster7
1832	mr1070	Apigenin 7-O-glucoside	standard	Flavonoid	Positive	80	60	8.85	433.113	271.1	271.1, 415.0, 313.1, 253.3, 153.2	0.51	0.68	0.00825891	0.871512	0.49	0.101645	0.0485924	Cluster7
1833	S21_L-3240	#N/A	unknown	Unknown	Positive	60	20	5.59	573.2	394.1	394.1, 330.1, 348.1	0.61	1.58	-0.0470175	0.356915	1.33	-0.0263729	0.609731	Cluster7
1834	S21_S-5227	#N/A	unknown	Unknown	Positive	60	50	6.11	652.4	89.1	89.1, 133.1, 161.1	0.62	0.7	0.0436904	0.391994	0.77	0.0596248	0.248136	Cluster7
1835	S21-2094	#N/A	unknown	Unknown	Positive	20	10	12.71	504.3	325.2	325.2, 233.2, 487.3, 307.2, 121.1	0.33	1.16	-0.00531296	0.917133	0.82	-0.0507339	0.325885	Cluster7
1836	wm0021	#N/A	unknown	Unknown	Positive	60	10	9.7	440.25	295.104		0.56	1.95	0.0100626	0.843778	1.4	-0.0508623	0.324661	Cluster7
1837	S21_S-4670	Tri-Ac-Pyridoxine,INN	putative	Alkaloids	Positive	10	40	1.99	296.1	134.1	134.1, 149.0, 279.2, 117.1, 232.1	0.52	1.3	0.0870637	0.0875942	1.59	-0.0700023	0.174988	Cluster7
1838	S21-0397	#N/A	unknown	Unknown	Positive	10	10	1.17	295.1	133	133.0, 88.0, 69.0, 73.0, 85.0	0.55	1.3	0.0469177	0.357937	1.51	-0.0739171	0.152028	Cluster7
1839	S21_S-4214	#N/A	unknown	Unknown	Positive	80	10	0.83	896	836	836.0, 694.0, 549.0, 652.0, 511.0	0.48	0.45	0.0499967	0.327231	0.73	-0.00945683	0.854788	Cluster7
1840	S21-5614	#N/A	unknown	Unknown	Positive	50	30	0.84	537	477	477.0, 519.1, 509.0, 504.1	0.38	0.39	-0.0441721	0.386791	0.56	0.114498	0.02621	Cluster7
1841	mr4023	IAA-Asp	putative	Amino acid derivative	Positive	80	30	9.2	291.3	129.8		0.5	1.01	0.0851204	0.0949277	1.1	-0.005617	0.91344	Cluster7
1842	S21_S-2681	N-glucosylnicotinate	putative	Other	Positive	40	10	2.7	286.1	124	124.0, 78.0, 250.1, 106.0, 70.1	0.68	1.57	0.0749465	0.141628	2.62	0.0733069	0.155448	Cluster7
1843	mr1836	#N/A	unknown	Unknown	Positive	50	20	7.93	559.5	515.2	515.2, 231.0, 185.1, 207.0	0.44	0.53	0.0473026	0.354003	0.7	-0.112866	0.0284383	Cluster7
1844	S21-3833	#N/A	unknown	Unknown	Positive	50	30	3.69	680.3	309.2	309.2, 204.1, 250.1, 232.1, 178.1	0.59	0.68	0.0238752	0.640057	0.85	0.00511985	0.921075	Cluster7
1845	mr057	Methyl di-alpha-L-rhamnoside	putative	Other	Positive	70	20	6.5	342.2	109.1	109.1, 254.2, 202.2, 91.1	0.45	3.34	-0.0844436	0.0975939	0.72	-0.145856	0.00454247	Cluster8
1846	S21_S-3820	#N/A	unknown	Unknown	Positive	60	10	6.72	374.2	212.2	212.2, 194.2, 135.1, 176.2, 109.1	0.71	1.23	-0.22191	1.07913e-05	0.99	-0.257997	3.79422e-07	Cluster8
1847	S21-0502	Sulforaphane	putative	Other	Positive	30	10	6.38	178	72	72.0, 55.1, 119.1, 65.0, 144.0	0.54	2.93	-0.126218	0.0130763	3.54	-0.153819	0.00274846	Cluster8
1848	S21-5683	#N/A	unknown	Unknown	Positive	30	20	4.18	543.1	463.1	463.1, 268.1, 196.0, 132.0, 124.0	0.76	2.74	-0.0543783	0.286565	2.5	-0.0264692	0.608426	Cluster8
1849	S21_L-2374	#N/A	unknown	Unknown	Positive	40	50	2.5	674.3	136.1	136.1, 268.1, 166.1, 119.0, 509.2	0.16	0.92	-0.0546936	0.283775	0.88	-0.134504	0.00892747	Cluster8
1850	S21-2771	#N/A	unknown	Unknown	Positive	10	30	9.21	615.7	207.1	207.1, 285.1, 515.1, 239.1, 277.0	0.57	2.35	-0.0423851	0.406309	4.39	0.136176	0.00810614	Cluster8
1851	S21-3580	#N/A	unknown	Unknown	Positive	50	10	8.35	614.1	517.2	517.2, 146.1, 174.1, 336.1, 318.1	0.66	9.86	-0.0250448	0.623756	8.41	0.00232132	0.964169	Cluster8
1852	S21_L-1223	#N/A	unknown	Unknown	Positive	50	40	3.12	474.3	228.1	228.1, 327.2, 157.1, 129.1, 247.1	0.46	1.59	-0.07457	0.143644	1.68	-0.132307	0.0101192	Cluster8
1853	mr2144	1-Decanoyl-2-hydroxy-sn-glycero-3-phosphocholine	putative	Other	Positive	10	20	7.48	412.246	184.078	ma195-25	0.6	1.62	-0.0856345	0.0929412	1.23	-0.100776	0.0505592	Cluster8
1854	S21_L-3880	#N/A	unknown	Unknown	Positive	40	30	0.85	453	265	265.0, 251.0, 207.0, 393.0, 223.0	0.58	1.55	-0.0743904	0.144614	1.49	-0.0947671	0.0660517	Cluster8
1855	mr765	#N/A	unknown	Unknown	Positive	30	20	1.7	634.3	148.1	148.1	0.5	1	-0.0479062	0.347888	0.85	-0.0772142	0.134527	Cluster8
1856	S21-4268	#N/A	unknown	Unknown	Positive	70	50	2.58	658.2	136.1	136.1, 268.1, 120.1, 166.1, 149.1	0.35	1.19	-0.0537474	0.292201	0.71	0.048195	0.35071	Cluster8
1857	S21-4561	#N/A	unknown	Unknown	Positive	40	30	3.61	802.3	412	412.0, 574.1, 136.1, 315.0, 317.1	0.7	2.02	-0.0918837	0.0713585	1.79	-0.0503149	0.329902	Cluster8
1858	S21-4487	#N/A	unknown	Unknown	Positive	50	50	2.47	803.1	316.1	316.1, 706.1, 575.0, 689.1, 294.1	0.67	1.36	-0.160641	0.00154314	2.2	-0.0482327	0.350333	Cluster8
1859	S21-3268	#N/A	unknown	Unknown	Positive	40	10	3.15	392.1	295.1	295.1, 132.0, 375.1, 357.1, 368.1	0.38	1.64	-0.132192	0.00931787	2.97	-0.0699414	0.175364	Cluster8
1860	S21-3403	#N/A	unknown	Unknown	Positive	40	20	3.19	781.2	294.1	294.1, 132.0, 391.1, 667.2, 684.2	0.39	1.65	-0.132802	0.00899449	3.5	0.0170083	0.742029	Cluster8
1861	S21-4932	#N/A	unknown	Unknown	Positive	60	30	1.66	844.1	358.1	358.1, 438.1, 196.0, 455.1, 747.2	0.75	4.28	-0.0718655	0.158783	4.55	-0.0316975	0.539503	Cluster8
1862	n03087	#N/A	unknown	Unknown	Positive	20	30	2.45	410.1	132.1	ma237-1-006	0.82	1.27	-0.0523812	0.304658	0.84	-0.0606067	0.240418	Cluster8
1863	S21-5769	#N/A	unknown	Unknown	Positive	50	10	3.16	782.2	685.2	685.2, 294.1, 668.1, 765.1, 391.1	0.64	1.72	-0.137462	0.00683467	2.41	-0.029314	0.570437	Cluster8
1864	mr970	Hydroxynonadecenylresorcinol	putative	Other	Positive	60	10	9	391.1	179.9	179.90, 149.0, 372.7	0.45	1.73	-0.10349	0.0421418	3.23	-0.074099	0.151019	Cluster8
1865	S21-4884	#N/A	unknown	Unknown	Positive	10	60	2.37	766.1	132	132.0, 669.2, 294.1, 134.1, 686.2	0.72	1.95	-0.112239	0.0274566	3.45	-0.0998783	0.0526606	Cluster8
1866	S21-4961	#N/A	unknown	Unknown	Positive	60	50	3.8	764.1	132	132.0, 294.1, 251.1, 374.1, 308.1	0.62	2.05	-0.136713	0.00714706	4.66	-0.116465	0.0237258	Cluster8
1867	S21-5246	#N/A	unknown	Unknown	Positive	70	10	2.23	490	274	274.0, 410.1, 318.1, 258.0, 248.0	0.88	1.53	-0.0302931	0.552933	2.31	-0.00567795	0.912504	Cluster8
1868	S21_L-0911	#N/A	unknown	Unknown	Positive	20	10	1.82	374.1	210	210.0, 356.1, 194.1, 344.1, 198.0	0.62	2.16	-0.0353353	0.488816	2.95	-0.166179	0.00120184	Cluster8
1869	S21-2937	#N/A	unknown	Unknown	Positive	50	30	2.23	471.1	212.1	212.1, 374.1, 454.1, 210.1, 372.1	0.88	1.92	-0.0323587	0.526177	1.83	-0.0582244	0.25944	Cluster8
1870	S21-5954	#N/A	unknown	Unknown	Positive	20	10	2.43	424.2	310.1	310.1, 227.1, 407.1, 197.1, 148.0	0.8	0.85	-0.0163761	0.748424	0.88	-0.0660264	0.200848	Cluster8
1871	S21-2056	#N/A	unknown	Unknown	Positive	30	10	1.61	408.1	311.1	311.1, 148.0, 130.0, 294.1, 391.1	0.45	1.89	-0.0422309	0.40802	3.75	-0.0852081	0.098544	Cluster8
1872	S21-2757	#N/A	unknown	Unknown	Positive	20	20	3.46	407.1	310.1	310.1, 308.1, 146.1, 148.1, 390.1	0.5	1.49	-0.0336793	0.509424	2.72	-0.164398	0.00135886	Cluster8
1873	S21-1240	#N/A	unknown	Unknown	Positive	40	40	1.86	830.2	310.1	310.1, 148.0, 813.1, 699.1, 407.1	0.68	0.98	-0.0241674	0.635969	1.36	-0.0612755	0.235259	Cluster8
1874	S21-3649	#N/A	unknown	Unknown	Positive	50	10	1.74	832.2	815.2	815.2, 798.1, 718.1, 310.1, 701.2	0.71	1.05	-0.0234899	0.645466	1.09	-0.05117	0.321739	Cluster8
1875	mr1087	di-C,C-pentosyl-apigenin	putative	Flavonoid	Positive	60	10	7.69	535.144	499.3	499.3, 481.3, 433.4, 381.5, 349.7	0.39	1.38	-0.0783577	0.124329	0.86	-0.170922	0.000861505	Cluster8
1876	S21-4288	#N/A	unknown	Unknown	Positive	40	40	1.93	850	363	363.0, 833.0, 386.9, 735.1, 638.0	0.54	1.62	-0.0455379	0.372265	1.76	-0.0537488	0.297922	Cluster8
1877	S21-3837	#N/A	unknown	Unknown	Positive	80	20	1.84	818.1	332.1	332.1, 412.0, 356.0, 721.1, 574.1	0.82	1.46	-0.0459688	0.367752	1.62	-0.0249932	0.628568	Cluster8
1878	S21-1215	#N/A	unknown	Unknown	Positive	50	20	1.61	796.1	148	148.0, 130.0, 699.1, 390.1, 716.2	0.74	1.86	-0.0463641	0.363644	2.07	-0.0973318	0.0590191	Cluster8
1879	S21-4480	#N/A	unknown	Unknown	Positive	20	10	1.86	797.2	310.1	310.1, 407.1, 700.2, 683.1, 780.1	0.78	1.88	-0.0321307	0.529098	1.93	-0.131008	0.0108888	Cluster8
1880	n14403	#N/A	unknown	Unknown	Positive	70	10	5.94	209	109	ma237-1-002	0.43	0.5	-0.112845	0.0266269	0.69	-0.140444	0.00630611	Cluster8
1881	S21-2636	#N/A	unknown	Unknown	Positive	30	30	7.6	468.1	388.2	388.2, 127.0, 266.1, 97.0, 85.0	0.82	1.42	-0.035921	0.481635	1.6	0.0356987	0.489527	Cluster8
1882	S21-4887	#N/A	unknown	Unknown	Positive	20	20	6.11	354.2	197.2	197.2, 244.1, 130.0, 256.2, 148.1	0.91	3.23	-0.127109	0.0124422	2.94	-0.0715467	0.16564	Cluster8
1883	S21_L-4416	#N/A	unknown	Unknown	Positive	10	20	4.02	304.1	174.1	174.1, 146.1, 160.1, 213.1, 172.1	0.75	1.22	-0.12327	0.0153818	1.04	-0.162157	0.00158315	Cluster8
1884	S21-5882	#N/A	unknown	Unknown	Positive	50	20	2.13	456.2	204.1	204.1, 138.1, 126.1, 276.0, 186.1	0.81	1.57	-0.214102	2.21457e-05	1.96	-0.160059	0.00182334	Cluster8
1885	S21_L-2253	#N/A	unknown	Unknown	Positive	80	30	1.1	869.3	381.1	381.1, 723.2, 527.1, 182.9, 709.2	0.53	0.62	-0.206718	4.26768e-05	0.59	0.0714327	0.166317	Cluster8
1886	S21-0909	#N/A	unknown	Unknown	Positive	10	60	1.03	296.1	104.1	104.1, 237.0, 86.1, 133.0, 56.1	0.5	0.79	-0.035063	0.492174	1.27	-0.087493	0.0898063	Cluster8
1887	mr1352	D-Pantothenic acid	standard	Amino acid derivative	Positive	30	20	5	220.118	202.1	202.1, 184.2, 174.2, 124.1, 99.0	0.62	0.4	-0.0287487	0.573362	0.62	-0.150607	0.00337552	Cluster8
1888	S21_L-3624	#N/A	unknown	Unknown	Positive	50	20	3.76	578.2	188.1	188.1, 206.1, 184.1, 146.1, 262.1	0.49	4.95	-0.0677301	0.184212	0.89	0.0981984	0.0567874	Cluster8
1889	S21_S-4815	#N/A	unknown	Unknown	Positive	70	30	2.01	298.2	101.1	101.1, 119.1, 59.1, 87.0, 281.1	0.75	1.35	-0.0538823	0.290989	1.47	-0.0924913	0.0728547	Cluster8
1890	S21_L-4163	#N/A	unknown	Unknown	Positive	40	40	8.43	585.2	189.1	189.1, 161.1, 438.1, 336.1	0.79	2.6	-0.086552	0.0894796	2.24	-0.0223985	0.664644	Cluster8
1891	S21_S-4621	#N/A	unknown	Unknown	Positive	80	10	8.24	665.4	486.3	486.3, 648.4, 468.3, 450.3	0.84	2.86	-0.146999	0.00379828	2.69	-0.0590037	0.253106	Cluster8
1892	S21-1200	#N/A	unknown	Unknown	Positive	10	30	7.37	665.2	585.3	585.3, 395.2, 221.1, 504.2, 177.1	0.94	3.05	-0.150887	0.00295993	2.73	-0.100988	0.0500727	Cluster8
1893	S21-5286	#N/A	unknown	Unknown	Positive	50	10	7.77	666.3	586.3	586.3, 526.2, 631.3	0.93	2.77	-0.146752	0.00385828	2.63	-0.0869099	0.0919748	Cluster8
1894	S21-1592	#N/A	unknown	Unknown	Positive	40	10	3.07	408.1	294.1	294.1, 391.1, 132.0, 374.1, 212.1	0.31	1.87	-0.102972	0.0431872	5.05	-0.00521496	0.919614	Cluster8
1895	S21-5497	#N/A	unknown	Unknown	Positive	30	10	3.3	374.1	132	132.0, 294.1, 342.2, 85.0, 55.1	0.55	4.15	-0.0945195	0.0635755	3.71	0.00935542	0.856328	Cluster8
1896	mr1085	3’,4’,5’-Tricetin 5-O-hexoside	putative	Flavonoid	Positive	20	20	10.1	507.15	345.1	345.1, 329.0, 315.1, 284.1, 255.1	0.56	0.46	-0.0730752	0.151869	0.49	-0.0809769	0.116498	Cluster8
1897	n01667	#N/A	unknown	Unknown	Positive	50	20	1.76	346.1	214.1	ma237-1-007	0.77	0.36	-0.0751093	0.140762	0.42	0.000519156	0.991984	Cluster8
1898	S21-0658	#N/A	unknown	Unknown	Positive	70	40	4.57	874.9	130.1	130.1, 120.1, 159.1, 70.1, 207.1	0.69	0.82	-0.127772	0.0119882	6.31	-0.0460339	0.372757	Cluster8
1899	S21-5412	#N/A	unknown	Unknown	Positive	20	50	2.66	780.2	162.1	162.1, 324.1, 144.0	0.5	1.18	-0.0892306	0.0799612	1.51	-0.0852003	0.098575	Cluster8
1900	S21-4372	#N/A	unknown	Unknown	Positive	80	40	2.09	844.2	324.1	324.1, 162.1, 827.2, 310.1, 148.0	0.61	1.53	-0.0624281	0.221053	1.91	0.0205506	0.690824	Cluster8
1901	S21-5962	#N/A	unknown	Unknown	Positive	70	30	4.32	843.2	324.1	324.1, 728.2, 711.2, 405.1, 308.1	0.44	2.12	-0.0565523	0.267706	5.55	-0.0108828	0.833192	Cluster8
1902	S21_L-5526	#N/A	unknown	Unknown	Positive	60	30	2.66	404.2	120.1	120.1, 70.1, 86.1, 84.1, 143.1	0.3	1.55	-0.0277405	0.586888	2.69	-0.0197054	0.702924	Cluster8
1903	S21-3590	#N/A	unknown	Unknown	Positive	80	30	2.13	841.2	324.1	324.1, 162.1, 727.2, 421.1, 385.1	0.44	2.24	-0.0559906	0.272495	5.8	0.0156634	0.761785	Cluster8
1904	S21-4450	#N/A	unknown	Unknown	Positive	20	10	2.13	846.1	749.1	749.1, 324.1, 346.1, 426.0, 829.1	0.61	1.95	-0.0510605	0.31703	4.49	-0.0688613	0.182142	Cluster8
1905	mr1445	Cytidine	putative	Nucleic acid derivative	Positive	80	20	1.57	244.094	112.1	112.1	0.29	0.46	-0.101194	0.0469453	0.46	-0.236371	3.48121e-06	Cluster8
1906	S21_L-4924	17-Methyl-3-(2,4-cyclopentadien-1-ylidene)-5alpha-androstane-17beta-ol	putative	Terpenoid	Positive	20	30	13.84	353.3	67.1	67.1, 93.1, 79.1, 95.1, 81.1	0.68	0.93	-0.199221	8.11568e-05	0.79	-0.222772	1.26504e-05	Cluster8
1907	S21_S-1849	#N/A	unknown	Unknown	Positive	20	30	13.97	515.3	261.2	261.2, 353.3, 335.3, 243.2, 497.3	0.74	1.21	-0.202432	6.18064e-05	1.16	-0.164746	0.00132679	Cluster8
1908	S21_L-0695	Gingerglycolipid A	putative	Lipid	Positive	80	10	12.55	677.4	353.3	353.3, 261.2, 515.3, 497.3, 335.3	0.76	1.37	-0.182597	0.000310732	1.32	-0.119831	0.0199463	Cluster8
1909	S21-3396	Gingerglycolipid A (isoform)	putative	Lipid	Positive	20	10	12.84	677.4	353.3	353.3, 261.2, 243.2, 163.1, 335.3	0.71	1.33	-0.181952	0.000326605	1.36	-0.126942	0.0136415	Cluster8
1910	mr1815	#N/A	unknown	Unknown	Positive	50	40	1.51	535.2	193	193.0, 213.0, 81.9, 164.0	0.6	0.74	-0.0798407	0.11734	0.63	0.0629242	0.222876	Cluster8
1911	S21_L-2262	#N/A	unknown	Unknown	Positive	60	60	2.57	572.2	120.1	120.1, 269.1, 227.1, 136.1, 131.0	0.57	1.91	-0.124107	0.0146932	1.66	-0.184526	0.000315863	Cluster8
1912	mr121	N4-Acetylsulfamethoxazole	putative	Alkaloids	Positive	80	20	1.6	296.1	104.2	104.2, 237.1, 86.1	0.34	0.71	-0.0359118	0.481748	1.12	-0.101404	0.0491328	Cluster8
1913	S21-3187	#N/A	unknown	Unknown	Positive	40	10	2.8	296.6	237.1	237.1, 167.1, 149.0, 139.1, 193.0	0.32	0.76	-0.0593371	0.244816	1.08	-0.119934	0.0198392	Cluster8
1914	mr1506	LysoPE 18:3	putative	Lipid	Positive	50	10	16.1	476.277	335.3	335.3, 415.2, 261.2, 62.1	0.72	0.99	-0.152588	0.00264898	1.18	-0.0805154	0.118602	Cluster8
1915	S21_L-4904	#N/A	unknown	Unknown	Positive	70	20	11.63	448.2	307.2	307.2, 430.2, 62.1, 276.2, 233.2	0.7	1.07	-0.274887	4.03624e-08	1.44	-0.290063	9.63098e-09	Cluster8
1916	mr1195	trans-zeatin N-glucoside	putative	Alkaloids	Positive	30	20	5.02	382.17	220.2	220.2, 336.1, 202.2, 185.2, 136.2	0.78	0.72	0.113563	0.0256715	0.66	0.0275912	0.593309	Cluster8
1917	mr2133	tZ9G	putative	Alkaloids	Positive	50	10	4.62	382.2	220.1	ma195-07	0.79	0.69	0.185831	0.000241433	0.71	0.0533	0.30198	Cluster8
1918	mr2134	cZOG	putative	Alkaloids	Positive	30	10	5.26	382.2	220.2	ma195-07	0.77	0.75	0.142324	0.00508756	0.75	0.0463941	0.369024	Cluster8
1919	S21_S-4174	#N/A	unknown	Unknown	Positive	50	10	5.47	612.2	450.1	450.1, 288.1, 356.1	0.71	0.93	-0.0410702	0.421037	0.78	-0.142349	0.00562554	Cluster8
1920	mr048	Cyanidin 3,5-di-O-hexoside	putative	Other	Positive	10	10	4.9	611.2	287	287	0.48	1.01	-0.00369848	0.942261	1.23	0.00429515	0.933756	Cluster8
1921	S21_S-3971	#N/A	unknown	Unknown	Positive	30	10	4.3	612.1	288.1	288.1, 386.1, 267.0, 342.1, 340.1	0.74	1.25	0.015353	0.76366	1.19	-0.0160458	0.756151	Cluster8
1922	mr1201	Cyanidin 3-O-glucoside	standard	Other	Positive	70	60	4.98	449.1	287	287.0, 245.0, 231.3, 213.3, 137.1	0.52	0.47	0.224643	8.33812e-06	0.44	0.164449	0.00135414	Cluster8
1923	S21_S-1206	6-hydroxykaempferol 3-O-beta-rutinoside-6-beta-D-glucoside (isoform)	putative	Flavonoid	Positive	30	10	4.62	775.2	451.1	451.1, 287.1, 449.1, 289.1, 613.2	0.82	0.73	0.159241	0.00169816	0.73	0.131617	0.0105215	Cluster8
1924	S21_S-0400	#N/A	unknown	Unknown	Positive	80	20	3.91	775.3	451.1	451.1, 449.1, 613.2, 287.1, 611.2	0.83	0.59	0.173673	0.000609957	0.65	0.184646	0.000312992	Cluster8
1925	S21_S-1715	#N/A	unknown	Unknown	Positive	10	40	3.86	776.2	288.1	288.1, 451.1, 614.2, 405.1, 449.1	0.81	0.59	0.096572	0.0580106	0.68	0.0772408	0.134393	Cluster8
1926	mr969	Cholesterol	putative	Terpenoid	Positive	70	20	15.7	387.1	331.1	331.1, 333.2, 275.0, 334.8	0.04	0.58	-0.0350399	0.492459	0.62	-0.0837859	0.104315	Cluster8
1927	S21_S-3972	#N/A	unknown	Unknown	Positive	20	30	17.6	479.4	237.1	237.1, 201.1, 155.1, 219.1, 367.2	0.32	3.12	0.0990041	0.0519449	0.53	-0.0280506	0.58717	Cluster8
1928	S21_S-4157	#N/A	unknown	Unknown	Positive	80	20	16.52	478.4	237.1	237.1, 254.1, 366.2, 201.1, 155.1	0.39	2.5	0.0586433	0.250387	7.49	-0.0401081	0.437463	Cluster8
1929	S21_S-4751	#N/A	unknown	Unknown	Positive	10	20	17.6	506.4	282.1	282.1, 394.3, 265.1, 183.1, 200.2	0.36	2.08	0.0838297	0.100063	0.45	-0.00421405	0.935004	Cluster8
1930	S21_L-2930	#N/A	unknown	Unknown	Positive	40	30	2.17	362.1	201.1	201.1, 229.1, 86.1, 187.1, 97.0	0.32	0.73	-0.0206159	0.686383	0.73	0.0599225	0.245779	Cluster8
1931	mr1893	#N/A	unknown	Unknown	Positive	60	30	1.54	695.3	353	353.0, 208.9, 334.9, 435.9	0.49	0.8	0.0142967	0.779486	0.89	0.178716	0.000489142	Cluster8
1932	mr515	#N/A	unknown	Unknown	Positive	10	50	1.9	533.3	159.2	159.2, 362.1, 281.2, 261.1, 183.2	0.38	0.72	-0.0143611	0.778519	1.06	0.101106	0.0498042	Cluster8
1933	mr1779	#N/A	unknown	Unknown	Positive	60	40	17.4	501.5	458.2	458.2, 119.8, 229.0	0.12	0.58	0.0876229	0.0855705	1.36	-0.000412723	0.993627	Cluster8
1934	mr474	#N/A	unknown	Unknown	Positive	60	30	17.7	500.2	439.1	439.1, 457.1	0.12	0.83	0.0234553	0.645953	1.46	-0.022414	0.664426	Cluster8
1935	S21_L-6128	#N/A	unknown	Unknown	Positive	20	20	14.98	377.2	341.2	341.2, 318.2, 336.2	0.25	0.2	-0.114022	0.025077	0.37	-0.132376	0.0100801	Cluster8
1936	S21_L-4066	#N/A	unknown	Unknown	Positive	40	20	16.45	503.4	486.4	486.4, 314.3, 133.1, 359.2, 292.2	0.49	0.34	-0.0282536	0.579986	0.19	-0.0858705	0.0959438	Cluster8
1937	S21_L-5959	#N/A	unknown	Unknown	Positive	10	30	15.16	615.3	319.2	319.2, 159.0, 275.0, 293.1, 113.0	0.38	3.11	-0.0739146	0.147208	1.68	0.011173	0.828812	Cluster8
1938	mr1098	C-hexosyl-luteolin O-hexoside	putative	Flavonoid	Positive	60	40	6.93	611.161	299	299.0, 449.1, 353.4, 329.6	0.49	1.15	0.0338604	0.507149	0.53	-0.0934662	0.0698737	Cluster8
1939	S21_L-3937	Tyrosyltryptophan	putative	Amino acid derivative	Positive	50	10	4.76	368.2	205.1	205.1, 136.1, 188.1, 323.1, 351.1	0.86	2.53	-0.0636551	0.212092	3.34	-0.0370877	0.472776	Cluster8
1940	mr4030	iP9G	putative	Alkaloids	Positive	40	10	5.1	366.2	204.2		0.89	2.92	-0.0400812	0.432317	3.56	-0.0375609	0.467142	Cluster8
1941	S21-1961	#N/A	unknown	Unknown	Positive	10	50	3.98	393.1	134.1	134.1, 296.1, 85.0, 100.1, 145.0	0.7	4.52	-0.00786685	0.877562	5.92	-0.0693087	0.179312	Cluster8
1942	S21_S-3406	#N/A	unknown	Unknown	Positive	60	20	3.03	394.1	297.1	297.1, 134.1, 377.1, 302.1, 70.1	0.64	4.2	-0.0309083	0.544895	3.27	-0.0345196	0.503991	Cluster8
1943	S21-5322	#N/A	unknown	Unknown	Positive	80	30	2.96	785.2	296.1	296.1, 134.1, 393.1, 671.2, 294.1	0.63	4.62	-0.00643275	0.899752	7.45	-0.0142158	0.783225	Cluster8
1944	S21_S-1736	quercetin-3,7-di-O-beta-D-glucopyranoside-4'-O-alpha-L-rhamnopyranoside	putative	Flavonoid	Positive	60	50	2.31	773.2	449.1	449.1, 287.1, 611.2, 145.1, 85.0	0.92	0.93	-0.018423	0.718241	0.93	-0.0514527	0.319069	Cluster8
1945	S21_S-3600	#N/A	unknown	Unknown	Positive	60	60	4.73	822.7	317.1	317.1, 363.1, 479.1, 201.0, 517.1	0.82	2.85	-0.259749	2.26923e-07	2.22	-0.285253	1.72251e-08	Cluster8
1946	S21_S-3675	#N/A	unknown	Unknown	Positive	70	20	3.39	806.2	482.1	482.1, 319.0, 644.1, 465.1, 789.2	0.8	1.32	-0.307511	6.73309e-10	2.08	-0.217037	2.12925e-05	Cluster8
1947	S21_S-1022	Isorhamnetin 5-O-hexosyl-O-hexosyl-O-hexoside	putative	Flavonoid	Positive	50	10	3.91	803.2	479.1	479.1, 317.1, 641.2, 145.1, 127.0	0.9	1.43	-0.328335	3.73852e-11	1.39	-0.289919	9.80099e-09	Cluster8
1948	S21_S-1706	Dihydro-isorhamnetin 3-O-hexosyl-O-hexosyl-O-hexoside	putative	Flavonoid	Positive	70	40	3.41	805.2	319	319.0, 481.1, 643.1, 301.0, 317.1	0.94	1.41	-0.315722	2.2118e-10	1.37	-0.334473	2.63451e-11	Cluster8
1949	S21_S-0649	#N/A	unknown	Unknown	Positive	20	40	4.88	804.2	480.1	480.1, 318.1, 642.2, 145.0, 85.0	0.91	1.41	-0.329629	3.10063e-11	1.35	-0.327016	7.60464e-11	Cluster8
1950	S21_S-0968	#N/A	unknown	Unknown	Positive	40	20	3.97	804.2	642.2	642.2, 480.1, 318.1, 145.0, 85.0	0.95	1.46	-0.326181	5.0943e-11	1.51	-0.326995	7.62702e-11	Cluster8
1951	S21_S-2354	#N/A	unknown	Unknown	Positive	40	50	4.67	806.2	318.1	318.1, 482.1, 480.1, 303.0, 85.0	0.93	1.44	-0.325981	5.24184e-11	1.47	-0.338975	1.36997e-11	Cluster8
1952	S21_S-0470	Isorhamnetin 7-O-hexosyl-O-hexosyl-O-hexoside	putative	Flavonoid	Positive	40	20	4.07	803.2	317.1	317.1, 479.1, 641.2, 145.0, 85.0	0.94	1.51	-0.344329	3.47793e-12	1.63	-0.344039	6.48208e-12	Cluster8
1953	S21_S-3662	Isorhamnetin 3-O-hexosyl-O-hexosyl-O-hexoside	putative	Flavonoid	Positive	30	20	2.99	803.2	317.1	317.1, 641.2, 479.1, 134.1, 85.0	0.94	1.67	-0.335914	1.23419e-11	1.54	-0.347762	3.70668e-12	Cluster8
1954	S21_S-1264	#N/A	unknown	Unknown	Positive	30	20	6.69	642.2	318.1	318.1, 145.1, 85.0, 127.0, 163.1	0.77	1.09	-0.353162	8.82816e-13	1.27	-0.365878	2.19425e-13	Cluster8
1955	S21_L-0232	Isorhamnetin 5-O-hexosyl-O-hexoside	putative	Flavonoid	Positive	20	10	5.52	641.2	317.1	317.1, 302.0, 85.0, 145.0, 285.0	0.68	1.47	-0.329675	3.08011e-11	1.35	-0.313307	4.9583e-10	Cluster8
1956	S21_S-0148	Isorhamnetin 7-O-hexosyl-O-hexoside	putative	Flavonoid	Positive	20	10	6.63	641.2	317.1	317.1, 302.0, 85.0, 145.0, 127.0	0.77	1.36	-0.35961	3.15716e-13	1.45	-0.380636	1.91556e-14	Cluster8
1957	S21_S-1266	#N/A	unknown	Unknown	Positive	70	30	6.1	736.3	397.2	397.2, 415.2, 367.2, 137.1, 273.1	0.76	1.59	0.218425	1.49215e-05	2.27	0.208078	4.67357e-05	Cluster9
1958	S21_S-1308	#N/A	unknown	Unknown	Positive	30	30	5.11	898.4	397.2	397.2, 415.2, 367.2, 509.2, 219.1	0.68	1.54	0.143072	0.00485789	1.65	0.140449	0.00630424	Cluster9
1959	S21-3401	#N/A	unknown	Unknown	Positive	50	20	5.67	782.3	567.2	567.2, 371.1, 389.2, 387.1, 405.1	0.34	1.1	0.060511	0.235589	1.77	0.0509598	0.323733	Cluster9
1960	S21-1257	#N/A	unknown	Unknown	Positive	50	20	5.14	788.3	219.1	219.1, 467.2, 237.1, 203.1, 609.2	0.56	1.16	-0.0594328	0.244055	1.32	-0.0174323	0.735834	Cluster9
1961	S21-1674	#N/A	unknown	Unknown	Positive	20	30	5.12	789.3	219.1	219.1, 692.2, 468.2, 772.2, 237.1	0.5	1.15	-0.0592388	0.2456	1.31	-0.0514255	0.319325	Cluster9
1962	S21_S-3529	#N/A	unknown	Unknown	Positive	70	10	5.21	480.2	359.2	359.2, 137.1, 119.0, 151.1, 179.1	0.33	2.56	0.041771	0.413149	0.83	0.101547	0.0488121	Cluster9
1963	S21_S-1993	#N/A	unknown	Unknown	Positive	70	20	4.21	556.2	341.1	341.1, 137.1, 359.1, 175.1, 311.1	0.72	1.21	-0.0250902	0.623127	1.79	-0.070756	0.170378	Cluster9
1964	mr1818	#N/A	unknown	Unknown	Positive	70	20	8.71	538.229	175	175.0, 311.0, 323.0, 161.0	0.68	1.67	0.0281795	0.58098	1.04	0.0551078	0.285856	Cluster9
1965	S21-1376	#N/A	unknown	Unknown	Positive	30	20	5.86	570.3	355.2	355.2, 373.2, 337.1, 325.1, 151.1	0.55	0.78	0.0870216	0.0877481	1.29	0.00391866	0.939551	Cluster9
1966	mr1819	#N/A	unknown	Unknown	Positive	40	20	8.51	540.6	219	219.0, 187.0, 159.0, 189.0	0.61	1.43	0.0458473	0.369021	1.84	0.0498908	0.334	Cluster9
1967	S21_S-2674	#N/A	unknown	Unknown	Positive	10	40	5.7	541.2	220.1	220.1, 189.1, 174.1, 202.1, 159.1	0.78	1.38	0.064252	0.207828	1.71	0.019872	0.700533	Cluster9
1968	S21_S-1664	#N/A	unknown	Unknown	Positive	80	40	6.06	822.3	140.1	140.1, 642.2, 284.1, 112.1, 302.1	0.75	2.28	-0.153093	0.0025627	1.26	-0.109467	0.0336044	Cluster9
1969	S21_S-0496	#N/A	unknown	Unknown	Positive	20	30	5.03	700.3	235.1	235.1, 341.1, 205.1, 175.1, 311.1	0.61	1.54	0.0178376	0.726831	2.32	-0.00734895	0.886907	Cluster9
1970	S21_S-5398	Matairesinol	putative	Other	Positive	30	20	6.5	359.1	137.1	137.1, 175.1, 131.0, 291.1, 323.1	0.79	0.89	-0.0193942	0.704068	0.74	-0.0673452	0.191979	Cluster9
1971	S21_L-0558	#N/A	unknown	Unknown	Positive	60	40	18.85	704.2	355.1	355.1, 371.1, 267.0, 281.0, 357.1	0.42	0.89	-0.086113	0.0911226	2.02	0.000601925	0.990706	Cluster9
1972	S21_L-5824	#N/A	unknown	Unknown	Positive	70	30	14.96	505.2	341.2	341.2, 423.2, 445.2	0.14	0.35	-0.0459601	0.367844	0.62	0.0766999	0.13715	Cluster9
1973	S21_S-1667	#N/A	unknown	Unknown	Positive	60	30	13.93	538.3	281.1	281.1, 283.0, 223.1, 372.1, 353.3	0.26	0.34	-0.116319	0.022274	2.46	0.0222493	0.666743	Cluster9
1974	S21-1939	#N/A	unknown	Unknown	Positive	40	30	17.79	483.4	284.2	284.2, 282.1, 225.1, 223.1, 358.1	0.6	0.18	-0.0836413	0.100831	0.28	-0.0869828	0.0917016	Cluster9
1975	S21_L-0336	#N/A	unknown	Unknown	Positive	10	20	20.16	702	371.1	371.1, 355.1, 445.1, 429.1, 341.0	0.38	4.61	0.011894	0.815815	2.4	-0.0173864	0.736503	Cluster9
1976	S21_L-2250	#N/A	unknown	Unknown	Positive	70	30	19.64	652.5	309.3	309.3, 635.5, 89.1, 133.1, 177.1	0.4	0.59	0.0231714	0.649952	1.65	-0.104813	0.041956	Cluster9
1977	S21_S-4805	#N/A	unknown	Unknown	Positive	60	20	16.27	538.2	223.1	223.1, 281.0, 283.0, 207.0, 356.1	0.46	0.35	-0.0906132	0.0753789	0.36	-0.162915	0.00150372	Cluster9
1978	S21-1282	#N/A	unknown	Unknown	Positive	40	10	17.27	483.3	466.1	466.1, 284.0, 224.1, 300.1, 358.1	0.36	0.19	-0.0728139	0.153343	0.37	-0.165568	0.00125368	Cluster9
1979	S21-2671	#N/A	unknown	Unknown	Positive	80	30	17.63	571.5	371.2	371.2, 133.1, 89.1, 177.1, 554.4	0.28	0.18	-0.103136	0.0428531	0.17	-0.0865758	0.0932363	Cluster9
1980	S21_L-0056	#N/A	unknown	Unknown	Positive	60	30	19.66	628.2	355.1	355.1, 371.1, 267.0, 281.1, 207.0	0.38	0.75	-0.10621	0.0369932	1.56	-0.0546253	0.290101	Cluster9
1981	S21_S-1174	#N/A	unknown	Unknown	Positive	40	30	20.19	631.2	358.1	358.1, 269.0, 267.0, 282.1, 73.0	0.24	0.55	-0.0702028	0.16867	0.74	-0.0621761	0.228435	Cluster9
1982	S21_L-0385	#N/A	unknown	Unknown	Positive	10	30	18.5	629.5	356.1	356.1, 372.1, 223.1, 446.1, 267.0	0.39	0.56	-0.0963162	0.0586813	1.06	-0.0864675	0.0936478	Cluster9
1983	S21_S-0247	#N/A	unknown	Unknown	Positive	20	20	20	629.2	372.1	372.1, 356.1, 223.1, 446.1, 267.0	0.26	0.58	-0.0864827	0.0897372	0.86	-0.134386	0.0089883	Cluster9
1984	S21_S-0689	#N/A	unknown	Unknown	Positive	10	20	18.61	629.5	372.1	372.1, 446.1, 299.2, 356.1, 224.1	0.29	0.51	-0.0797992	0.117532	0.87	-0.132967	0.00974718	Cluster9
1985	S21_L-1661	#N/A	unknown	Unknown	Positive	10	30	19.09	632.2	373.1	373.1, 357.1, 375.1, 359.1, 225.1	0.33	0.5	-0.153822	0.00244253	0.89	-0.072127	0.162226	Cluster9
1986	S21-0142	#N/A	unknown	Unknown	Positive	50	40	18.47	554.2	355.1	355.1, 371.1, 267.0, 223.1, 73.0	0.2	0.5	-0.101543	0.0461867	0.54	-0.153541	0.00279831	Cluster9
1987	S21_S-0179	#N/A	unknown	Unknown	Positive	20	10	18.83	555.2	372.1	372.1, 356.1, 207.0, 268.0, 223.1	0.51	0.46	-0.0520693	0.307551	0.64	-0.161654	0.00163795	Cluster9
1988	S21_S-0196	#N/A	unknown	Unknown	Positive	20	10	19.23	555.1	372.1	372.1, 538.2, 356.1, 223.1, 520.1	0.44	0.47	-0.0587061	0.249878	0.59	-0.176349	0.000582367	Cluster9
1989	S21-0267	#N/A	unknown	Unknown	Positive	10	20	20.23	629.4	372.1	372.1, 356.1, 223.1, 446.1, 267.0	0.18	0.65	-0.0991545	0.0515877	0.93	-0.122263	0.0175515	Cluster9
1990	S21_L-0204	#N/A	unknown	Unknown	Positive	10	30	18.49	628.5	355.1	355.1, 371.1, 267.0, 281.1, 223.1	0.42	0.69	-0.0873828	0.0864345	1.39	-0.0555998	0.281569	Cluster9
1991	S21_L-0321	#N/A	unknown	Unknown	Positive	50	20	18.96	630.2	373.1	373.1, 357.1, 371.1, 355.1, 267.0	0.4	0.65	-0.0917498	0.0717738	1.05	-0.0711996	0.167708	Cluster9
1992	S21-0295	#N/A	unknown	Unknown	Positive	20	30	18.3	628.5	355.1	355.1, 371.1, 267.0, 281.1, 207.0	0.27	0.54	-0.089483	0.0791083	0.94	-0.125768	0.0145425	Cluster9
1993	S21_S-0037	#N/A	unknown	Unknown	Positive	10	30	20.38	628.2	355.1	355.1, 371.1, 445.1, 223.1, 341.0	0.29	0.77	-0.0474166	0.352842	1.07	-0.102208	0.0473539	Cluster9
1994	S21_S-0133	#N/A	unknown	Unknown	Positive	10	20	19.43	628.2	371.1	371.1, 355.1, 223.1, 445.1, 281.1	0.3	0.7	-0.0530836	0.29821	0.94	-0.113701	0.0272788	Cluster9
1995	S21_L-0243	#N/A	unknown	Unknown	Positive	10	20	19.58	630.2	373.1	373.1, 357.1, 371.1, 355.1, 223.1	0.43	0.7	-0.0728936	0.152892	1.23	-0.0596094	0.248259	Cluster9
1996	S21_L-0304	#N/A	unknown	Unknown	Positive	60	30	18.09	628.2	371.1	371.1, 355.1, 267.0, 281.1, 223.1	0.46	0.59	-0.0643689	0.207001	1.1	-0.0577245	0.26356	Cluster9
1997	S21_L-0217	#N/A	unknown	Unknown	Positive	80	20	19.67	702.2	371.1	371.1, 355.1, 445.1, 429.1, 341.0	0.44	3.06	-0.0518062	0.310006	2.99	0.0157074	0.761136	Cluster9
1998	S21_L-0467	#N/A	unknown	Unknown	Positive	20	40	19.56	703.2	356.1	356.1, 372.1, 430.1, 446.1, 281.1	0.47	6.24	-0.0907104	0.0750649	2.74	-0.0277788	0.590798	Cluster9
[truncated: 176 more rows]

## Sheet: S3
Table S3. The metabolite content in 2017.
Sample name Metabolite	4	8	10	12	14	16	18	22	24	26	30	34	36	40	42	44	46	50	64	66	70	72	74	76	78	80	82	84	86	90	92	94	96	98	100	102	104	108	110	114	116	118	120	122	124	126	128	130	132
ace-ser	17.1702	17.3243	17.2319	16.7709	17.3385	17.7374	17.5596	16.804	16.8897	16.47	16.9288	15.9177	16.6037	17.513	16.4323	16.5475	16.599	16.1074	16.3413	16.1022	17.2417	16.4174	16.2204	17.2385	16.4675	16.0844	16.4803	16.5351	17.182	16.7763	17.152	18.1754	16.4263	16.3103	15.9827	14.7641	17.2549	16.0343	15.9301	15.4492	16.3111	16.1897	16.4943	15.9435	16.3256	16.6602	15.8368	17.3387	16.7719
mr002	19.2119	18.7945	15.7548	15.7	18.9829	17.217	21.7704	18.8141	20.1506	19.9393	20.2371	15.3254	16.6729	15.0725	19.5459	15.2468	19.8487	19.6429	20.9549	20.5481	19.4484	20.1304	19.5699	16.3284	19.0041	18.7586	18.2701	18.2105	19.0399	15.1442	13.5135	15.4047	16.7005	18.9654	18.9701	19.6048	14.9512	18.106	18.7651	17.1718	16.4678	18.3602	18.5544	14.5864	16.8868	20.5047	16.6597	20.2412	18.4774
mr007	15.1719	15.2209	15.5809	15.1923	15.6412	15.2877	14.6706	14.9151	15.7533	15.7732	15.4936	16.705	16.0013	16.1933	16.1465	17.1372	15.8044	15.6818	15.7485	16.0613	16.1953	15.6112	16.1913	16.3345	15.7934	15.8202	16.7494	16.026	15.8588	16.4944	16.1853	16.5058	16.1946	16.8777	16.3827	16.8191	15.8695	14.911	16.0972	16.1556	16.0986	15.0728	15.7824	17.6338	16.2648	15.7304	16.488	17.8219	15.6695
mr0120	21.3175	21.9117	21.4526	21.4926	21.4353	20.7386	22.0175	20.8964	21.9764	22.0798	21.0309	21.0186	21.2711	21.0281	21.5164	22.5219	21.8427	21.331	21.1049	23.2114	21.1729	21.6712	21.7346	22.1931	21.9677	21.1744	22.423	20.9227	21.475	21.3083	21.2892	21.1554	21.563	22.3723	21.3415	20.769	20.4915	20.471	20.5184	20.6668	20.9907	20.4239	20.383	20.7134	20.7649	21.7376	21.476	22.8241	20.773
mr0131	19.6163	19.6252	19.4215	19.1402	19.3571	19.2462	19.4983	18.9251	18.9547	19.2218	18.7366	18.82	18.8744	19.0114	19.5748	18.7011	18.1628	18.3044	17.981	18.5457	18.4635	18.2649	18.0053	18.8519	17.9822	17.8471	18.1886	17.508	17.4726	17.6003	18.1211	17.7996	17.8795	17.7734	17.4139	15.7169	14.4458	15.2777	14.8363	14.7327	14.1165	12.0112	12.382	15.9599	16.2974	16.5027	16.3218	16.557	16.2231
mr0156	14.5371	17.2833	13.8189	13.8432	14.1741	14.5918	16.2492	14.5484	15.4196	15.2432	15.3329	15.1053	15.6814	14.9089	15.2805	15.3675	15.4156	15.039	14.4292	17.1429	13.9819	15.5365	14.6927	16.0171	14.9237	13.6549	15.8512	14.5665	15.5703	14.4468	14.7589	15.062	15.9465	15.8	14.3207	13.4561	12.8427	11.841	13.4959	11.667	11.2263	11.3685	11.956	12.8762	12.5108	12.4627	15.3672	14.5953	14.7314
mr0233	13.8606	14.952	14.0181	13.4438	13.3902	13.7877	14.2093	13.7044	14.6556	14.9578	14.3347	15.0252	14.6808	14.596	15.3906	14.9999	14.6713	14.3397	14.6521	15.02	14.0691	14.0626	14.8117	14.754	14.4561	13.8423	14.9757	14.4972	14.6718	14.3428	14.4925	14.5333	14.5746	14.749	14.6738	13.4694	12.6811	11.6937	12.8717	12.8191	11.8412	11.2302	11.6674	14.2962	13.7962	14.1856	14.4788	14.203	14.5875
mr043	16.221	17.7892	17.1225	16.9027	16.919	16.8685	18.8584	16.728	16.9833	16.2596	16.5003	16.7933	16.7432	16.1936	17.7126	16.9151	17.2218	16.532	16.4684	18.8458	16.1885	16.9587	16.8257	17.6146	16.7927	16.3667	18.4523	16.5799	17.1957	16.4384	16.387	16.5279	17.5385	17.6905	17.217	16.3356	15.2621	16.4383	15.6758	15.1801	13.965	13.7455	14.6557	15.1565	15.2484	15.3994	16.5501	16.6391	16.1703
mr0458	17.9564	17.2232	18.2326	17.5391	17.8242	17.6349	18.9864	17.6765	17.5724	17.1453	16.8986	17.6833	17.592	17.7967	18.6475	17.7137	17.5435	17.1161	17.5129	18.2426	18.7395	18.0448	17.7895	17.4341	17.2733	16.9761	19.527	17.2119	17.4208	17.1909	18.1939	18.5705	18.629	18.5652	18.2259	17.5933	17.6402	17.795	16.8484	16.6217	17.0197	16.1178	16.9512	17.4558	16.9939	17.6943	17.7719	17.1945	17.7579
mr0464	19.5397	19.7619	19.9642	19.4187	20.124	19.2973	20.4843	19.9988	20.047	19.4843	19.8159	20.0462	19.6106	20.0058	21.1221	19.6434	19.7654	19.8103	20.1762	20.4188	21.0557	20.6663	20.1542	19.3164	19.4527	19.3038	21.2637	19.8001	20.0153	19.7218	20.2052	20.3859	20.6984	20.8373	20.7606	20.3777	20.1291	20.2126	19.3688	19.509	19.1646	19.0549	19.1331	20.1618	19.0794	20.8502	20.781	19.4535	20.0407
mr048	23.091	22.2753	24.5672	23.7655	20.8965	21.9179	22.2919	23.5516	21.0667	22.9404	22.1116	22.2878	22.9751	23.0812	21.7665	22.5227	22.2893	24.3721	22.5682	22.2181	23.5901	22.1098	21.9773	22.4781	23.5096	23.4905	22.606	21.834	21.253	22.388	22.7661	22.4209	21.1625	23.1692	21.3532	21.1837	22.2503	23.731	21.2726	20.9821	23.6893	21.7801	23.1323	24.4784	24.959	23.1789	22.4071	23.0044	23.756
mr057	17.732	14.3885	15.4134	15.7843	14.4622	17.4108	18.5824	18.1428	15.2805	13.5926	13.3623	13.6691	14.0864	14.7214	14.3043	13.4851	13.7163	14.077	14.1194	14.0874	15.1023	12.3738	13.0501	12.7289	13.7846	13.6305	13.5683	13.6781	13.8005	13.5639	16.3095	13.7451	15.0797	14.0475	13.6741	13.4115	12.777	15.9004	10.4764	13.4706	13.2946	13.2988	13.6123	13.916	12.7883	14.075	12.1695	13.6562	14.0846
mr0692	18.4445	19.1685	18.6251	18.5476	18.4252	17.8182	19.0807	18.0552	18.993	19.1727	18.2022	18.2264	18.5169	18.2319	18.6942	19.8135	19.1594	18.5545	18.4116	20.3074	18.392	18.8381	19.0383	19.4597	19.3737	18.3499	19.6484	18.0772	18.468	18.7092	18.6327	18.3445	18.7038	19.6593	18.6631	18.0085	17.8313	17.4653	17.6938	17.849	18.3641	17.88	17.8848	18.2522	18.1514	18.9861	18.7081	20.0497	18.1161
mr075	11.9572	14.8195	14.2273	13.2925	13.0356	12.0292	13.6264	13.6521	13.792	15.6369	13.1557	14.7679	13.4848	14.7008	15.2563	14.8473	14.0528	15.3318	13.864	15.4614	14.7389	14.4396	12.7276	13.7503	13.7157	14.5484	12.9155	13.2297	13.7252	13.3597	13.9001	10.7813	12.1129	13.3025	14.1804	12.031	12.4022	11.4654	11.5104	10.3405	10.894	10.7756	9.98887	9.84469	10.4255	10.9537	11.4639	11.9112	12.5672
mr0824	16.2719	18.1582	16.058	15.9505	16.4326	16.9552	18.1928	16.6614	18.0345	16.7717	17.1591	17.2069	17.8231	16.6325	17.6277	17.108	18.1155	17.242	16.9647	18.394	16.5885	17.5984	17.7158	17.8874	17.294	16.7748	18.3595	17.1652	17.853	17.6807	17.3602	17.9871	17.7992	18.0883	17.5468	16.6914	16.5653	15.9221	16.508	16.8653	16.4219	14.4483	16.2814	15.8671	16.6639	16.1375	17.7929	17.7801	16.5081
mr0825	16.2729	18.4586	16.5358	16.4623	17.2115	17.0075	18.3541	17.3744	18.1541	17.5502	18.0305	17.8426	18.3882	17.3748	18.4265	18.0195	18.3507	18.7887	17.9935	19.3742	17.659	18.6283	18.4178	19.3501	18.2359	17.9531	19.2383	18.1498	18.8668	18.1176	18.34	18.1103	18.9608	18.9035	18.2539	17.9921	18.09	17.1626	17.2926	17.4782	16.4378	15.7245	17.1155	16.9891	17.0845	17.042	18.3729	18.1012	17.3156
mr083	12.9886	14.332	13.273	13.7723	13.8804	13.254	12.8488	13.2427	15.482	14.499	13.952	14.855	14.4083	13.5685	14.9229	14.9428	14.8443	14.0044	15.269	14.9644	13.9751	14.4071	14.5495	13.6778	13.2737	13.3771	15.3575	13.0567	14.4786	14.3057	14.429	14.5029	14.169	15.1429	14.8768	14.1136	13.8922	12.4774	14.0655	14.7289	13.8091	13.2861	13.679	13.5634	13.4351	13.8832	14.8811	15.9685	12.8416
mr084	17.2336	16.614	18.8287	18.4943	17.9389	15.5478	18.142	17.3194	17.3249	15.5199	16.7727	17.0937	17.0937	16.9414	17.1304	14.9907	16.5109	18.5453	15.9105	15.3338	17.4422	15.9288	15.7665	16.1872	16.0786	16.2058	17.618	15.9703	15.476	15.9076	16.4696	16.3208	15.9185	17.5877	16.3233	16.4429	16.6456	17.7009	16.4064	15.6713	17.0604	13.1035	15.8713	15.2473	16.1125	14.8473	16.8623	16.6761	16.4032
mr0863	17.8254	19.1976	17.3176	17.4497	17.5067	17.7408	18.0724	18.176	17.6742	18.0923	18.2087	17.7742	18.1699	17.7417	18.0539	18.4363	18.2391	16.895	18.0151	18.5861	18.1305	18.2874	17.0896	18.0286	17.7028	16.7767	17.912	18.6388	17.7318	17.3502	17.6637	17.121	17.8087	17.5823	17.5407	16.7297	16.1033	15.8781	16.3327	15.9888	14.8412	14.484	15.7509	15.3192	15.9491	16.4798	17.236	16.9581	16.7384
mr0950	16.8172	17.2873	16.8599	17.0055	17.2369	17.0999	16.96	16.799	16.3625	16.4947	16.5222	16.7349	16.6035	16.5775	16.316	16.2782	15.896	16.1578	16.0958	15.7298	15.6856	15.6164	15.0087	15.7438	15.3726	15.3661	15.3998	15.4846	15.5765	15.4619	15.16	15.1861	15.1432	14.9557	15.8038	16.4196	16.5405	16.5971	16.5359	15.5807	14.3227	14.5534	14.2506	15.9341	16.0915	16.0418	16.7677	17.0075	16.2216
mr0977	16.0041	16.2603	16.1405	16.1846	15.304	15.373	15.9222	15.9274	16.0607	15.7991	15.9088	15.8413	16.094	15.903	16.1563	16.4901	15.9845	15.8062	15.8979	15.7214	15.8332	15.3784	16.395	15.5548	15.5924	15.3396	16.0098	16.1077	15.9517	15.8107	15.6117	15.6179	16.3982	15.8017	15.6886	15.2535	14.8754	14.7207	14.8468	14.9752	14.7353	15.1763	14.1349	15.6119	15.8548	15.2743	14.9913	15.3042	14.8917
mr1004	24.8922	25.2158	24.7798	25.009	25.0552	25.3037	25.314	25.2979	25.5399	24.9558	25.0057	25.1448	24.934	24.9102	25.2554	24.9185	24.8956	24.9673	25.2848	25.0597	24.7482	25.2636	25.035	24.8964	24.9452	24.8782	25.3655	24.7635	25.2646	25.054	24.9508	25.0937	24.8804	25.0038	24.8902	24.8238	24.8515	24.5873	25.2691	24.7694	24.5446	24.6612	24.6262	25.0661	24.9279	24.9725	25.0545	24.8983	24.7248
mr1010	16.1881	17.3538	16.9671	16.6162	16.3978	16.2994	16.8229	16.3195	16.9773	17.2187	16.9664	16.4468	17.4235	16.1227	16.1734	17.0364	16.9644	16.5175	16.4438	16.6949	15.8854	16.1699	17.3097	17.0561	16.4327	16.1396	16.6774	16.0057	16.5368	15.6063	16.4772	17.0126	15.9595	16.5087	16.6229	15.9743	17.035	15.9921	16.5499	16.1567	15.7172	16.4596	16.4235	16.1437	16.684	16.5376	16.1712	16.1615	16.3916
mr1011	16.7308	16.8367	17.0656	16.9865	16.9654	17.1911	16.751	17.3325	17.057	16.5585	16.4957	17.0436	16.6523	17.2619	17.4317	16.754	17.0342	17.1755	16.8128	16.6809	16.7855	16.7656	16.9799	16.8498	16.8525	16.3115	16.8718	16.3629	16.4906	15.8187	17.0787	16.721	16.957	16.6002	16.9049	16.4046	16.5242	17.0173	16.4857	16.6208	17.0565	16.48	17.0308	17.01	16.5516	16.6075	16.9767	16.684	16.3944
mr1013	18.9547	20.1831	20.6238	20.6747	19.2736	19.8771	19.1781	19.6539	20.3282	20.0571	20.8806	20.7001	20.861	20.3238	20.1287	20.6797	20.0984	20.4231	20.2206	20.2196	19.2226	20.3273	20.609	19.8172	19.8455	20.3874	20.95	19.8846	20.4362	20.0222	20.3362	19.983	20.6255	20.7758	19.9157	20.4227	20.2394	20.059	20.3033	20.2186	20.2559	20.2407	19.8611	21.3093	21.1185	20.885	21.0299	20.2083	20.8278
mr1022	17.0211	18.2181	16.2376	16.1348	17.4284	16.7987	16.7423	17.5381	17.1814	17.904	18.1036	18.2007	17.4498	18.2375	17.4874	17.1576	18.0904	17.8457	17.6956	17.7597	17.9024	18.1162	17.6239	17.813	17.8258	17.4758	17.444	17.8437	17.137	17.8211	17.8793	18.141	17.825	17.4784	18.1152	17.9269	18.0068	17.0999	18.109	17.915	17.2178	16.1275	17.6613	16.4352	16.5729	15.9228	17.9134	17.1638	17.0663
mr1027	15.893	18.2155	14.7824	15.6108	17.9027	18.0162	17.1812	17.0487	18.7982	18.8658	18.8871	19.9293	19.1579	18.4279	19.5224	19.8532	19.368	18.8555	19.3101	19.2576	17.559	19.3643	19.6197	19.2865	19.0096	18.2657	19.9298	18.1665	19.3462	19.622	18.8254	21.1888	19.8426	19.5192	19.9132	20.1095	19.4272	17.5272	19.4571	19.5236	18.9098	20.3723	19.3193	18.0739	18.913	18.984	19.1735	20.3394	18.0757
mr1035	21.341	21.5707	21.6257	21.1246	19.1286	20.5471	21.7719	21.3453	20.4075	21.0702	22.2759	21.9121	22.0674	19.7043	21.8683	21.2742	21.0813	18.5712	19.741	21.6215	20.3453	19.8111	22.9763	20.2546	19.4016	20.0975	22.2451	17.0781	20.6043	21.8321	20.2868	19.7813	19.9363	20.5931	19.9764	21.4446	20.6955	19.2167	21.6521	20.6635	20.7856	19.8747	20.5581	20.3613	20.558	20.1507	20.1567	20.0852	19.5858
mr1036	17.2421	17.0537	15.9025	16.2496	17.0263	15.3099	16.3934	14.4766	17.834	15.3951	17.7854	15.9113	18.3842	17.0211	17.7689	16.559	18.0011	18.1715	17.8493	17.5184	17.0156	18.4767	17.901	16.3587	17.7155	17.6228	18.6942	18.4111	17.563	18.185	16.2658	18.0471	18.1137	17.376	16.5895	18.9178	18.3142	15.3652	18.7804	19.2177	19.1592	18.4526	19.2143	16.1051	18.1028	17.5382	17.8171	17.5788	16.6067
mr1040	18.1793	20.3461	17.4882	17.3696	20.2343	19.5565	17.7368	18.8951	20.7102	20.1281	18.9121	20.0466	17.7789	20.4709	20.2761	18.851	20.0074	20.6668	18.9272	20.861	20.9288	19.668	18.6707	20.1892	19.2555	19.1333	20.112	21.2358	20.0958	18.9927	20.7737	20.353	20.6288	20.1925	20.1585	17.9115	19.4829	17.1623	18.0388	17.4992	19.6527	19.7868	17.886	19.4396	19.7241	20.4029	19.39	20.7054	20.7209
mr1045	18.6003	20.9339	17.8111	18.3749	19.7932	19.2178	19.5276	19.8955	20.3963	20.7541	20.6367	20.643	20.3372	21.1175	20.0841	17.9867	20.6196	20.4263	20.9132	21.0708	20.3821	20.8487	20.5926	20.4601	20.5974	20.5828	20.1766	20.8999	19.4994	20.8208	21.0738	20.8729	20.7151	20.2739	20.991	20.5193	20.8018	19.9235	20.7453	20.2382	19.2028	18.1333	19.3936	17.8346	19.3864	19.1004	20.9722	19.7976	19.7117
mr1046	17.0272	16.6285	16.4713	16.5639	16.429	16.1175	16.5861	16.6058	16.479	16.5546	16.5325	16.6902	16.4579	16.6542	16.5886	16.5325	16.7249	16.6542	16.5516	16.6991	16.5436	16.7066	16.7525	16.5043	16.5965	16.6174	16.728	16.3052	16.951	16.5296	15.9003	16.6345	16.5113	16.301	16.579	16.363	16.5456	16.168	16.3644	16.3214	16.3813	16.5784	16.1902	16.4926	16.2965	16.6059	16.3544	16.3514	16.3002
mr1047	15.6106	16.0973	16.9635	16.7294	16.8604	15.7021	17.3103	15.9077	16.5971	15.9974	16.1122	16.2938	16.4832	15.7241	15.8321	15.9566	17.2568	16.1578	16.1942	16.1506	15.3934	15.4566	16.9581	15.4663	16.2327	16.2209	15.795	14.8433	15.4325	15.7644	15.3674	15.3582	15.5113	17.5031	15.3313	15.1124	15.1889	15.6351	15.8654	15.316	15.8523	15.718	17.4643	15.3326	15.1881	16.8286	15.161	17.3014	14.9244
mr1049	15.5707	16.2999	14.2196	14.4052	14.1365	15.542	12.6804	14.9775	14.2166	15.8142	15.0568	16.9824	13.6834	15.3092	15.7379	15.6683	15.2021	14.754	13.806	15.4823	15.3811	14.4455	13.8868	15.9576	16.2105	15.4446	14.7248	16.1499	14.3136	15.4901	15.8531	15.524	15.6364	14.9203	13.7972	14.2076	14.3492	13.6902	14.2281	13.9544	14.603	14.8185	14.5964	14.1237	14.6693	13.6523	15.9325	13.3088	15.303
mr1050	20.0769	22.0732	18.6364	19.0152	20.6713	20.4719	20.4885	21.2818	20.834	21.5423	21.5464	22.0972	21.1606	22.3313	21.3373	19.521	21.3991	21.0741	21.9982	22.1798	21.7899	21.6975	21.3003	21.1969	21.0721	20.8958	21.4087	21.1062	20.6724	21.5555	21.8408	21.7961	21.8079	20.7041	22.107	21.6435	21.7025	21.5339	21.4186	21.2778	20.7438	19.9526	20.748	19.63	20.3846	19.3546	22.1377	20.1691	20.2724
mr1051	17.7049	17.4916	17.2309	17.6157	18.2346	18.2117	17.5236	18.2454	17.8065	17.9711	17.7408	18.3329	18.3828	18.3346	18.2569	18.755	18.6662	17.7425	18.3538	18.4465	18.9562	18.8365	18.7577	18.8561	18.8301	18.1913	19.4209	18.8226	18.8528	18.4666	19.1313	18.8844	18.9763	18.822	19.1264	18.5876	18.297	18.4975	18.1698	18.5239	18.7882	18.681	18.8235	18.2775	18.762	18.9135	18.6155	18.758	18.9038
mr1058	16.1333	15.6963	15.0272	15.374	16.3541	15.178	16.4681	15.3199	16.1291	16.4366	16.0577	13.7826	13.7782	14.2388	15.6564	13.4728	15.8628	16.9534	16.263	16.3939	15.749	16.7595	16.6266	13.2696	15.9982	15.8857	14.4409	16.2275	16.8833	13.8603	13.4196	12.6161	14.3264	15.0378	15.6659	16.3715	13.8618	14.1915	15.829	14.9504	14.7589	17.4225	15.6845	15.1011	16.7662	17.6738	15.3081	16.9618	17.6727
mr1060	21.8149	21.8698	22.4865	22.2844	22.511	22.5186	22.5679	22.6329	21.856	21.8679	22.1083	22.1051	22.1381	22.1832	22.0683	22.2645	21.8479	22.0659	22.2037	22.1115	22.7462	22.0713	22.1069	21.7723	22.0086	22.0905	22.0893	22.0235	21.7586	21.998	22.2687	21.905	22.238	22.1454	21.9075	22.3831	21.9718	22.8152	22.0071	22.4266	22.3067	21.934	21.8251	22.1557	21.8313	22.046	21.9965	22.0978	22.0221
mr1062	17.9987	18.4281	20.0093	19.5055	19.8107	19.4693	17.9468	18.8192	17.2497	18.89	18.7022	18.9083	18.4591	19.6851	18.9036	18.3607	18.5157	21.1376	19.613	18.9897	18.5676	20.484	17.7816	18.7192	18.9107	17.8636	18.0747	20.204	19.6615	18.8252	19.5184	18.0468	21.5544	18.9388	18.4625	19.3012	18.5479	18.355	18.5389	17.9362	19.5675	20.4996	18.0932	20.3419	18.813	20.5633	19.4126	17.3415	19.9362
mr1065	15.1553	16.1271	15.8131	15.2912	15.7112	15.2527	15.4969	15.3737	15.0204	14.1184	15.4255	16.3041	15.0924	16.5866	15.0771	15.5648	16.4186	15.7101	15.6981	16.7697	16.1396	16.357	16.0414	14.5199	14.7756	15.9069	15.2368	14.1336	15.5685	15.2377	15.6486	15.7119	15.5856	14.8087	15.1868	15.524	16.2386	16.1668	16.2523	16.1535	14.6403	15.657	15.687	15.8709	15.6473	15.6801	15.3861	15.4727	15.9324
mr1066	21.9444	22.0173	22.8831	22.6782	22.0489	21.6088	22.7881	22.2933	21.0369	22.2457	21.6345	21.1836	21.8709	22.3239	22.6816	22.7307	22.1167	22.8627	22.2092	22.094	23.3548	23.7183	22.4698	21.4233	22.381	21.7246	21.9003	21.9304	22.9135	22.7931	22.6852	21.686	21.7976	22.9104	21.8657	22.7153	21.7372	22.5378	22.3807	22.117	22.7379	21.2058	21.7151	22.2698	22.7355	22.9071	22.0828	22.3874	24.1943
mr1068	11.135	13.0469	11.8284	10.5056	13.1682	11.1259	13.4495	13.7392	12.5955	12.7132	13.2347	13.6968	13.1953	13.732	12.7008	12.8942	12.7889	12.9162	13.0265	13.4708	12.8455	12.6837	14.0744	12.9956	13.5101	13.8992	12.3199	12.319	14.2598	13.7876	14.0339	13.9465	13.7032	13.2324	12.0935	12.835	13.2921	13.3819	13.4496	13.478	12.3443	13.1974	12.6747	14.1497	13.7033	14.0862	13.5072	13.8237	13.8949
mr1070	15.9535	15.6315	15.2019	15.4531	14.5451	14.9558	15.1729	16.1225	15.5853	15.4277	15.2411	15.7375	16.1529	15.5759	15.8707	15.1886	16.2658	16.1857	15.5213	15.6207	15.9861	15.6015	15.4302	15.2274	15.4581	15.4196	15.801	15.4054	15.2703	15.7471	15.793	15.8144	14.7874	15.53	16.0985	15.3832	15.8648	16.2464	14.8924	14.8506	15.1581	14.5042	15.6592	16.1444	16.1778	15.3571	15.6378	15.7922	15.9329
mr1071	13.9895	15.9811	14.9448	13.7481	15.105	13.9412	14.1881	15.1449	15.9765	16.3782	16.0313	16.1339	15.4401	17.0972	15.1737	14.2836	16.1948	15.5669	16.1263	17.571	15.2356	16.3913	15.5882	15.8938	15.9609	15.4059	15.9463	15.8676	14.939	16.073	16.5151	16.492	16.3402	14.8226	15.8771	15.7658	16.5351	15.2675	16.3307	15.7518	14.8533	14.4693	15.6527	15.2592	15.5523	14.671	16.863	15.3078	14.5587
mr1072	14.673	14.6955	14.5861	14.654	14.3485	14.2608	14.2181	14.4517	13.5975	14.5026	14.1483	15.4396	15.1163	15.0579	15.4288	14.9934	14.6356	15.5096	14.4353	15.5653	15.258	14.9037	15.238	14.5086	15.503	14.4098	15.2175	15.0282	15.0266	14.8002	14.6138	15.277	14.6401	14.243	14.6248	14.7581	15.2535	14.8611	15.1885	15.0615	15.4362	14.1302	15.4216	15.2538	14.7185	14.2047	14.3214	14.6695	14.682
mr1076	21.0209	19.75	17.5144	17.5872	20.4219	18.2288	20.0866	20.5104	21.1103	20.5638	19.5041	16.7287	17.3692	16.576	19.0022	16.4089	20.7301	20.4596	20.6835	20.7462	21.0344	20.388	18.7521	16.3138	19.3443	19.5852	18.0706	20.177	19.6591	16.7674	16.8175	16.7163	15.811	17.9329	20.0096	19.0321	16.9076	21.3292	19.5819	18.028	17.0257	19.4481	20.329	17.1598	18.9631	20.2888	17.9451	20.925	20.8741
mr1077	17.3871	16.5589	14.5465	14.0708	16.3071	15.7003	17.7885	16.6964	17.0172	16.7925	16.4028	14.9043	14.5004	13.6491	16.2192	14.3333	16.9898	17.2934	16.9939	16.927	17.7157	17.0946	15.9015	15.0006	18.8747	16.113	15.2204	16.0891	17.3728	14.8594	15.502	14.7783	14.4596	15.142	16.2462	16.0691	14.2356	17.4744	16.0461	15.0462	14.2902	16.7995	16.2015	14.5194	15.5449	17.3123	15.2887	16.6407	16.7227
mr1079	14.2058	15.033	15.0995	14.4934	13.9665	14.7185	15.0145	14.6795	15.493	15.6346	15.1743	16.0918	15.9959	15.1004	15.3824	13.7763	15.212	15.071	15.7182	15.5861	15.1193	15.2733	15.7616	15.0935	15.2382	14.084	15.3708	14.6552	15.0067	15.8821	15.6935	15.0188	15.4392	15.0947	16.3739	15.7122	15.2152	14.6669	14.6996	14.9746	14.1227	14.4436	15.1635	14.7249	14.9283	15.0765	16.0707	14.6717	14.9386
mr108	15.3158	15.0102	14.508	14.6486	14.6248	14.244	14.074	15.1181	14.6695	14.7596	14.042	14.4341	14.4377	14.586	14.108	14.4663	14.082	14.5382	14.2199	14.1737	14.1964	14.1521	14.6053	14.4899	14.2539	13.9914	14.3286	14.4738	14.62	14.0271	14.2473	13.7872	14.1499	14.4857	14.6399	13.7514	14.2374	13.8313	14.1853	13.8351	13.9888	12.9282	13.6266	14.3688	14.5565	14.6865	14.7144	14.7005	14.5093
mr1082	21.4569	21.0311	18.6909	18.7041	20.4992	19.6848	21.688	20.4822	21.3638	20.9648	21.0325	17.7099	18.8767	17.6813	19.9415	17.5609	21.569	22.01	20.6591	21.9666	22.1584	20.3096	20.5021	18.2952	21.0389	20.3163	18.259	21.1894	21.5825	18.0032	18.5937	18.1833	17.5595	19.2482	20.5474	20.6859	17.9109	20.914	20.9166	20.1208	18.776	21.8281	21.3231	18.2684	21.1039	21.7017	19.2655	21.4535	22.4289
mr1083	20.0808	19.5111	18.2904	18.4671	19.6821	18.815	19.8699	18.9949	19.915	20.2271	19.348	17.654	17.3723	17.0674	18.8683	17.4071	19.9145	20.2432	19.9539	20.0947	19.7586	20.4513	20.0926	17.5675	19.0717	19.6401	18.141	19.6464	20.048	17.6244	17.0309	16.693	17.1701	18.7891	19.504	19.7056	16.9765	18.164	19.2752	18.5895	18.009	20.5447	18.8368	18.5133	20.1547	20.7396	18.5976	20.4625	20.9056
mr1085	16.2396	16.5148	15.8956	15.8262	16.4652	15.905	15.7124	15.6918	16.1646	15.8285	16.2049	16.2379	15.8448	16.6957	16.2298	15.7926	16.7379	16.4658	16.7428	16.572	17.3818	15.71	16.3008	16.3548	15.6802	15.7307	16.326	16.8062	15.7664	15.9882	16.3161	15.9905	15.8831	15.4616	16.3379	16.4779	16.9928	16.0814	15.7921	16.1494	15.1183	16.6287	15.5013	15.3347	15.4598	16.8547	15.627	15.9055	15.8014
mr1087	15.7259	14.6369	16.4368	15.925	15.9734	15.9757	15.9231	15.975	15.9445	14.2738	13.8733	13.7406	15.5343	15.2907	15.0321	14.4512	15.1581	14.3559	13.4374	12.5837	16.1847	13.8091	13.4678	14.3548	13.9979	13.1282	15.8296	15.3724	14.0122	15.1278	15.9399	15.6766	15.6088	14.0229	13.7804	14.6518	15.131	15.885	15.4251	14.9428	15.4163	14.935	15.6807	15.859	15.1086	15.4152	15.4125	15.3299	14.4884
mr1089	18.3018	18.8535	16.626	16.7936	18.2498	17.0753	18.4213	19.0062	19.2742	19.1283	18.6765	16.2791	16.7757	16.0804	17.732	16.2708	19.5987	19.2908	18.9608	18.9329	18.3054	19.62	18.0702	15.7303	18.282	18.3258	16.545	18.2644	18.3368	15.3546	16.0452	16.3879	15.2963	17.4385	19.1987	18.2212	16.3037	19.4122	18.2125	17.0597	16.2299	19.5677	18.2594	16.3264	17.7779	19.707	17.4948	19.3106	19.6093
mr1091	18.9335	21.4601	17.6358	17.7286	19.9221	18.7903	20.4079	19.6995	19.8321	17.542	19.5952	20.6881	20.6331	20.7048	19.4827	19.6196	20.2027	20.8511	18.3922	21.451	19.2085	19.5029	19.9307	18.7499	19.4901	18.817	20.7215	20.4608	17.6306	19.8183	19.4449	20.345	19.3416	17.6611	19.3819	20.2395	20.1658	19.6731	19.6729	19.9269	18.5362	21.1119	20.3889	16.5489	19.7244	18.044	21.6287	18.5874	17.8341
mr1092	14.8002	14.9236	15.228	14.9568	14.9129	15.0447	15.9809	14.5377	15.5056	16.004	15.4832	16.1977	15.8763	14.6852	16.1613	16.5325	15.6952	14.7134	15.6303	15.8202	14.3081	16.0353	16.162	15.7749	15.4985	14.9048	16.4964	15.2654	15.4314	15.466	15.192	16.0658	16.3698	16.4518	16.3721	15.95	15.6378	14.1898	15.1617	15.3358	15.5166	15.4391	15.1195	16.9404	16.1702	15.3208	15.3599	16.6162	15.6357
mr1093	19.497	18.8088	18.8477	19.1904	19.0811	18.8954	20.256	19.1012	19.2067	19.8319	19.6622	17.3996	17.0723	16.9008	18.5692	16.6532	18.6166	20.1251	19.2316	19.349	19.1085	20.4311	19.9524	16.5166	18.6622	19.352	17.5498	18.9357	19.7497	17.1921	16.2624	15.8866	16.996	17.2862	19.1712	19.589	16.9155	17.7997	19.0668	17.9439	17.99	20.2329	18.258	18.1732	20.1085	20.9093	18.945	20.0963	20.4275
mr1097	14.1659	14.5535	15.8105	15.2904	13.8899	13.0677	13.7886	14.0685	14.4634	13.9488	14.6068	15.0516	14.6716	14.5274	15.0377	14.1064	14.6771	14.3635	14.0764	13.5719	14.7553	13.5928	13.3027	14.0035	14.5507	13.1212	14.8305	14.5988	14.4421	13.7136	14.4885	12.4823	14.799	14.6023	13.7221	14.1775	15.3338	15.0364	13.8951	14.2316	13.5909	14.3397	14.3909	14.8957	13.9855	14.7889	15.3374	13.9737	13.6522
mr1098	16.267	16.1453	17.2011	16.419	15.3631	15.5057	16.2128	16.6356	15.3212	16.4868	15.7047	15.693	16.8903	16.1555	14.8922	16.0247	15.8177	16.5204	16.6345	16.0949	15.7242	16.4111	16.523	16.6859	16.2945	16.5479	15.3996	16.5631	15.9108	16.0705	16.2739	16.9091	16.0335	16.3239	15.6385	15.9721	16.0836	16.5571	15.8526	15.7007	15.8225	15.4074	16.2459	16.9575	17.6808	16.0842	15.7599	16.1609	16.5428
mr1103	21.0729	20.6764	18.9866	19.141	21.1125	19.6984	21.1078	19.8894	20.536	21.2824	21.0676	18.1232	17.0807	17.8993	19.435	17.6365	20.7568	21.0167	21.2019	21.7954	21.4611	21.8008	21.8151	17.8987	20.0045	20.3808	18.4836	21.3386	21.3977	18.2894	17.8715	16.3717	17.5929	19.3014	20.3829	20.6593	18.2837	19.3957	20.4187	19.1566	18.7259	21.8865	20.2674	18.0147	21.7228	21.9742	20.0374	20.9666	21.5601
mr1104	16.0947	15.7632	15.7112	15.7823	15.7988	15.1357	15.5848	15.7264	15.688	14.7914	15.1937	15.6384	14.7043	15.8851	16.8689	15.012	15.0459	14.4067	15.6743	15.2171	14.5316	14.3348	14.0395	13.4619	14.4144	14.5651	15.2808	14.3959	14.7622	14.5125	15.5724	13.6261	14.3641	15.6925	14.5873	15.1173	14.607	15.475	14.9611	15.3233	15.7069	14.9923	14.2474	15.6524	16.0637	16.6862	15.017	13.6162	15.946
mr1105	16.3849	15.7617	16.1731	16.158	15.6734	14.5338	15.4105	16.0695	16.0159	14.9586	15.7374	15.8544	15.4601	16.6691	16.8209	15.172	14.7765	14.3456	16.1936	15.5136	15.3978	15.3969	14.1717	14.2066	15.3943	15.1052	15.309	14.3341	15.0707	14.0023	16.1113	13.9912	14.8307	15.1784	15.046	15.2675	14.4027	15.7685	15.5635	14.4152	15.7855	15.4557	14.5536	16.1927	16.5748	16.5808	15.3851	14.7573	16.3389
mr1112	17.5466	21.1047	15.6947	16.6744	21.0318	20.5971	20.4098	16.8895	18.3746	16.2401	18.8112	19.2129	18.0357	20.1035	19.5954	23.1198	20.2289	21.2342	16.705	21.0115	18.3462	19.3257	18.7613	18.431	18.7042	17.1296	19.4967	20.6141	20.9881	18.2573	17.347	18.6483	18.8019	17.4729	18.3015	19.4333	20.2714	16.3693	19.9925	18.3061	17.8542	23.9334	19.0798	15.9082	18.1357	20.3164	20.8606	18.3563	16.0045
mr1114	16.1759	20.0395	15.2801	15.0552	19.8985	19.5597	19.2413	16.3634	17.6842	16.1983	18.2241	18.5316	17.4438	19.3953	18.642	21.9726	19.1765	20.2147	16.5871	20.126	17.5142	18.5894	18.0771	17.787	18.1662	16.6045	18.7301	19.5307	19.8985	17.5035	17.0802	17.6804	18.0724	16.5244	17.7806	18.8031	19.7745	16.3869	19.216	17.7911	17.6071	23.124	18.1594	15.9562	17.5597	19.7731	19.9702	17.6171	16.0013
mr1117	15.8403	15.724	15.7495	14.9302	15.465	16.0313	15.3388	15.332	16.1148	16.5225	16.3668	16.3228	16.9055	16.7612	14.8022	16.2361	16.1543	16.3311	15.5401	16.4072	15.7095	15.636	16.3766	15.5851	16.2299	16.9031	15.8628	15.3794	15.5204	16.1674	16.2644	17.0635	14.845	16.5581	15.6992	15.962	16.4913	16.8769	16.4359	16.7598	16.5419	16.1764	16.3322	16.1834	16.1998	15.8531	15.6248	16.5805	16.7578
mr112	20.3706	19.5271	18.3427	19.0866	18.6324	18.6642	18.1682	18.5291	22.7195	19.1059	18.84	20.421	20.5796	20.2023	18.9257	17.5942	20.6358	20.7196	19.3191	20.0713	16.7844	19.6229	20.2225	19.7996	19.7575	20.101	18.6985	21.5239	20.2715	19.3043	18.7541	18.2593	19.7368	18.3201	18.4495	20.36	19.4224	17.5459	22.0157	19.6579	20.5339	22.3175	20.5566	20.0303	23.3197	21.6297	17.1424	17.078	21.7549
mr1120	13.3649	16.3841	13.8649	13.3379	15.8327	15.7618	15.3028	14.4793	14.5382	14.2052	15.3165	15.6906	14.6857	16.5223	15.22	18.6797	16.4222	14.596	14.9859	16.7368	13.8831	15.3123	15.5719	14.7988	15.3028	15.1709	15.3078	16.1985	16.4698	15.0578	14.4257	15.3369	15.055	14.1752	14.7635	15.9472	16.304	13.3814	15.6901	15.1675	14.8956	19.4316	15.1307	13.6509	14.4552	16.6225	16.0084	15.1119	14.3622
mr1121	15.4199	18.5689	14.9853	15.0812	17.8137	18.0168	17.7411	15.7875	16.3894	15.7165	17.3101	17.5046	17.0231	18.0873	16.2092	20.8415	18.1007	17.2094	16.2836	19.0481	16.0034	17.9502	17.7657	16.8748	17.7705	16.3022	16.9911	19.349	19.0733	17.2037	16.6386	17.7488	17.724	16.1096	16.6144	17.8725	18.8574	14.9801	17.645	17.0313	16.1107	21.7562	17.3353	15.8242	16.4537	18.9878	18.8995	17.0334	15.7669
mr1124	12.5905	12.108	12.6008	12.4529	12.0622	12.1485	12.562	11.5044	11.7668	13.8104	11.4451	12.8224	14.3126	10.7663	12.7071	12.6942	12.829	12.747	13.3126	12.724	11.1356	10.4514	11.2262	12.9455	7.02	11.7377	12.2999	12.5565	13.4984	11.2537	11.5282	10.452	12.0758	12.9636	11.6467	11.9133	11.8262	9.56921	11.6887	9.49923	10.2868	13.25	9.5034	11.516	12.8715	11.8224	10.2983	12.4691	11.3744
mr1125	16.6613	19.1638	15.9866	16.1469	16.794	17.4433	14.8248	15.8141	17.2503	18.3084	17.1603	17.714	16.4681	18.3335	17.7104	19.5244	17.4263	17.9119	18.1705	18.1408	17.094	19.5911	17.4795	19.4854	18.5877	17.7747	16.9526	18.3425	17.1017	18.9804	18.0638	17.7018	20.9519	18.7807	18.868	18.3442	18.0507	18.3792	18.3402	17.8007	18.2658	19.1546	17.5951	19.2126	19.2787	16.3385	19.044	17.9854	18.6583
mr1126	18.5641	18.8748	19.049	19.1771	18.2899	18.1793	19.1569	18.4104	18.3451	18.9193	18.4653	18.305	18.893	18.0107	18.5118	18.6751	18.2305	18.884	18.641	17.9306	18.1852	19.0896	18.8668	18.7998	18.8317	18.4867	19.4834	18.0192	18.6902	18.3705	19.1294	18.2817	18.1747	18.5391	18.49	18.6635	18.6751	18.2618	18.4173	18.7789	18.1792	17.6159	18.2349	18.0552	18.067	17.9715	17.8719	18.2755	18.3362
mr1129	16.1056	16.0732	16.1903	16.237	15.7023	16.0601	15.7168	16.2121	16.3127	16.454	16.4989	16.7217	16.1826	15.6766	15.7005	16.2954	16.0857	15.7699	16.0487	16.3825	16.3523	15.3397	16.2191	14.9696	16.133	16.0168	15.6632	15.8685	15.1768	15.1372	16.1477	14.5618	15.0603	15.7094	16.0487	14.9763	15.4722	15.8417	15.2163	15.1436	15.9202	15.36	15.1769	15.2006	15.2412	16.2453	15.7533	16.285	16.4269
mr1145	20.4933	20.754	20.1574	20.4309	20.8919	20.4261	20.6385	19.3628	19.5534	20.2563	20.6618	20.5581	19.796	20.1221	20.1698	19.4382	20.3594	20.9075	21.2595	20.5897	19.7474	20.3998	20.077	21.697	21.5427	21.6386	20.2379	20.0764	20.3699	20.7161	20.6041	19.1796	19.9633	19.7026	20.3651	20.652	21.3537	20.6967	20.8106	20.7868	21.1748	20.4683	20.9184	20.4696	20.1396	20.2241	20.0178	19.6604	20.63
mr1147	14.6472	14.679	13.4164	14.2802	15.2276	14.1449	13.9796	14.5728	15.8199	14.9703	14.4746	14.9363	15.4915	13.9941	15.7839	15.951	15.9357	14.9648	15.4827	15.6858	15.1581	15.7292	15.9437	14.8856	14.9266	14.5702	16.3682	15.5349	15.3873	15.599	14.882	15.5781	15.7669	15.1487	15.1881	15.5127	14.9129	13.5843	15.2406	15.4774	14.6421	13.9011	14.8491	14.8872	15.2166	15.5817	14.9993	15.9683	14.7214
mr1149	16.2953	15.4772	16.3523	16.1222	15.8339	16.343	17.399	16.3167	16.4133	16.1247	16.9032	16.3633	15.9981	16.2245	16.4819	16.2009	16.3917	15.973	16.3791	16.5679	16.4851	16.2916	16.2972	15.3787	17.9515	16.3112	16.4492	16.3331	16.2915	16.6076	18.0582	16.3801	16.1581	16.6027	16.7518	16.7085	15.9551	16.9086	16.4022	16.8642	17.003	16.0937	15.5735	15.9118	16.402	16.6722	16.1558	16.1254	16.845
mr1158	16.3097	15.4349	15.6774	15.8615	16.243	15.9983	15.473	15.6074	15.3015	15.0877	15.3223	15.3402	15.5671	15.6396	15.2057	15.6032	15.4731	14.7797	14.4463	14.8548	15.1059	15.3208	14.985	15.0288	15.4921	14.7837	15.1141	15.5453	15.0238	14.9278	14.8863	15.3788	14.6563	14.7532	14.8112	14.6637	14.7615	14.8266	14.6381	14.283	14.419	15.4271	14.9851	14.9116	15.2807	14.9654	14.8254	14.7933	15.2041
mr1159	22.0971	22.4565	21.7412	21.5976	22.234	21.1129	22.2378	23.0291	22.3498	22.1759	21.1662	21.5821	21.4265	21.9396	21.2783	20.8583	21.5085	22.7465	23.0863	21.7939	22.6058	22.1804	21.3365	20.5656	21.9808	21.1835	23.071	21.6534	22.7232	21.2895	21.6067	21.6506	20.9956	21.9202	22.2394	22.264	21.6225	21.6417	21.6632	22.1427	21.9451	20.6544	21.7384	20.8138	20.6338	20.9284	22.1456	22.5294	21.4123
mr1160	20.5005	23.1781	21.8714	22.0796	21.361	21.4797	20.1605	20.2073	23.0485	22.4034	22.7101	23.0158	23.0567	22.1494	23.2332	23.4693	23.2463	21.9012	22.7545	22.3842	20.801	22.1368	22.6302	22.6174	22.6627	21.7404	22.57	22.6832	22.3373	22.2853	21.8146	22.0642	22.6018	22.675	22.5971	22.5124	22.2526	20.0197	22.2643	21.8505	22.4225	22.4072	22.7522	22.2399	22.6684	21.6729	22.0226	22.9415	22.1563
mr1161	19.7987	19.4506	19.0099	19.987	19.0743	19.3552	20.0185	19.0207	19.8127	20.1329	19.9944	18.9602	19.8634	19.1546	19.3474	17.795	19.9031	19.4017	19.6368	19.0418	20.5356	18.7156	18.4456	19.8792	19.5234	19.4659	19.0447	20.3651	19.4871	19.9673	20.9485	19.7527	20.3281	19.7832	18.1017	19.9591	19.5133	19.3162	19.8316	18.9824	19.0109	18.2314	17.8416	20.5012	18.5884	20.6631	20.2305	17.6488	18.5558
mr1164	19.087	20.8585	21.1875	20.393	19.9085	20.4212	22.2717	20.9248	20.6832	18.3976	20.3648	20.1274	19.529	19.8839	20.8456	18.293	20.9469	20.0569	18.5673	18.2134	21.4131	20.2389	21.2589	19.3922	20.1715	19.3374	20.7225	19.5667	19.463	19.858	19.5883	20.1093	20.6963	21.6047	19.9345	21.4128	19.8289	19.8455	21.0501	20.3327	19.9616	22.5698	21.7559	20.7489	20.9477	20.3522	18.3788	20.9683	20.3369
mr1168	21.5986	22.1746	21.8944	21.718	21.2217	21.1925	22.9881	21.7519	22.0175	22.3252	21.8172	22.0199	22.2831	21.2721	21.1757	22.4877	21.2306	21.5236	21.8438	21.1709	22.2593	22.1023	21.5508	20.9368	21.3162	21.5731	20.9494	21.0387	21.4023	21.4761	21.7565	21.6125	21.0176	21.5475	21.5085	21.9491	21.8188	20.0953	21.7728	21.5076	21.664	20.143	20.2759	21.6285	20.9329	21.6119	21.8088	21.1919	20.8145
mr1169	19.9997	22.6816	18.2926	18.9908	21.514	22.1886	20.5661	21.0239	21.6305	22.2038	22.6202	22.4352	21.6448	23.1061	21.4885	22.5346	22.0385	22.0674	22.2788	22.6603	21.945	22.2247	22.2475	21.8135	22.0514	21.7906	21.5381	22.1084	22.7898	22.1319	22.2841	22.4616	22.0811	21.4645	22.5241	21.933	22.3937	21.37	21.9987	21.6005	21.2903	23.5847	21.6398	20.6264	21.2358	22.7507	22.903	20.8874	21.0722
mr1170	19.7809	21.9139	20.0364	19.1706	19.749	21.6904	17.99	21.3411	18.1427	21.6454	22.5707	21.0408	22.1508	21.606	21.5448	20.5557	19.6336	21.1209	20.3998	20.3543	20.7881	19.2546	18.6027	20.6699	21.0476	21.829	19.412	22.8136	22.2034	20.2168	20.6056	22.9225	20.3957	21.9881	20.8347	20.8571	22.1303	19.9586	22.1136	20.6581	21.4789	20.1472	19.5231	18.746	20.4542	19.0335	21.9894	19.9873	22.0046
mr118	22.6237	22.9102	23.3688	22.9657	22.7573	23.3102	23.0418	22.57	23.0732	23.0642	23.9421	23.9582	22.6977	22.5737	22.7308	23.0144	23.0898	23.2014	22.9515	22.8921	23.3661	23.8946	24.4856	23.4467	22.6003	22.3535	22.361	24.0898	22.9396	22.8659	22.646	23.1972	23.0332	23.7691	22.964	23.2129	22.6606	23.1086	22.571	22.8175	23.3301	22.7843	23.4248	23.3747	22.7751	22.8814	22.5925	23.274	23.122
mr1183	18.4284	18.5735	16.4704	16.9361	18.7914	18.8345	18.8628	17.894	18.6595	18.9587	19.0559	19.4154	18.9166	18.9864	18.2546	19.0051	18.5616	19.0294	18.8965	19.0704	19.0503	18.3153	19.3321	18.6997	18.675	18.5782	18.2233	18.6882	18.5767	18.6651	19.4151	19.0765	18.7676	17.9874	18.2898	18.6144	18.7814	19.0003	18.5645	18.5852	18.163	18.2397	17.9612	18.3934	17.9428	18.0353	18.7372	18.3246	18.0559
mr1184	17.8267	17.6844	17.1588	17.4532	17.189	16.9321	18.1085	17.3129	18.1455	17.8408	17.093	16.0721	16.6916	16.1346	16.9189	17.0263	17.4697	17.8018	17.4947	18.0479	18.249	18.1004	17.7586	17.4786	18.3717	16.8286	17.6273	16.6884	17.3425	16.6071	16.5245	17.386	16.8929	18.8912	17.1538	15.891	15.9031	16.6342	15.9303	15.8278	15.6592	16.8518	16.2711	16.0825	17.0552	16.6218	16.1905	18.5823	17.6266
mr1186	20.7137	21.6519	21.3804	21.495	20.555	20.8502	20.8124	20.7951	21.5486	21.434	21.64	21.8787	21.6604	21.4713	21.6181	21.5763	21.263	21.5331	21.6711	21.296	20.4463	21.3876	21.6233	21.5277	21.3434	21.0902	21.7364	21.098	21.486	21.5067	21.4126	21.3094	21.1952	21.682	21.2742	21.4149	21.2086	20.0214	21.1567	21.3632	21.3933	20.9805	20.8978	21.444	21.1569	21.1242	20.9162	20.8694	21.1201
mr1187	18.554	18.6818	17.5957	17.846	18.2536	18.5972	17.7489	18.1078	18.5089	18.4894	17.6632	17.5486	17.6199	17.9034	16.4321	18.2912	18.558	18.2701	17.8956	17.1662	16.5286	17.2795	18.0533	18.9993	18.6265	18.131	17.113	18.3135	17.972	18.1616	17.8825	18.0708	16.7762	17.9185	17.7157	17.0623	17.6513	16.8419	18.3718	17.5517	17.9772	17.7342	18.8814	17.3361	17.999	17.118	16.2284	18.472	18.6528
mr1188	19.6941	18.2498	17.5145	18.7633	20.1755	19.1934	18.34	17.0547	21.103	21.8734	17.0757	16.8608	17.6902	17.9371	16.8245	20.9476	24.3468	17.9205	22.7351	21.4698	20.8076	19.4249	19.094	21.9249	19.2165	18.1152	21.3576	22.7482	19.9759	19.5434	18.942	18.9922	21.6509	22.8085	18.02	17.5112	19.3536	17.8878	17.9803	17.8206	20.2865	24.0811	20.0036	18.7616	22.4233	19.7884	16.7249	21.269	19.6771
mr1191	25.3421	25.7851	25.264	25.4261	25.4125	25.7066	25.5938	25.5089	25.9472	25.4268	25.451	25.5626	25.3443	25.342	25.6557	25.4365	25.3197	25.3965	25.6745	25.466	25.0106	25.7773	25.5247	25.4447	25.4663	25.5769	25.8387	25.3279	25.6346	25.4257	25.4326	25.5371	25.4028	25.5353	25.5194	25.3946	25.2856	24.9226	25.8554	25.4038	25.115	25.3517	25.2775	25.5968	25.5672	25.5759	25.6018	25.5982	25.4253
mr1192	19.1029	20.0166	18.7799	18.4751	19.6948	20.468	21.2143	20.7801	20.8132	20.6922	21.2306	20.9589	20.8521	20.5572	20.5977	19.4621	19.1003	19.7515	19.8725	19.7837	20.1305	20.0665	19.4058	18.9173	19.1192	19.3681	20.5337	19.5628	20.2562	20.345	19.7962	19.2251	19.4176	19.331	19.5737	19.7637	19.7176	19.9021	19.4118	19.9211	19.8947	20.1819	20.388	20.9034	20.4596	20.8207	21.1853	20.8455	20.2706
mr1193	18.9425	19.3148	20.9664	19.7265	19.0116	18.572	19.422	19.8175	18.5674	18.5863	18.5004	19.1989	18.5571	19.1743	19.2026	18.7634	19.0615	18.394	18.6665	18.6316	19.3791	19.8472	20.2801	19.0723	19.6971	19.3352	20.1679	19.1727	19.3371	19.2754	19.2417	20.0859	20.3466	19.4557	20.2375	19.915	19.6049	19.9939	20.2466	19.2228	18.7992	18.9253	18.4618	18.707	18.8395	19.371	19.3166	19.0024	18.9343
mr1195	20.6781	21.6623	22.2412	22.4255	21.3198	21.114	21.2486	21.8305	20.5076	20.9878	20.7466	20.5692	20.5894	20.8505	20.6249	19.4131	21.0897	20.9835	21.3826	21.0385	21.75	20.9437	20.124	19.9509	20.756	20.0088	20.7069	20.7992	20.5995	20.6705	20.925	19.9262	20.6921	20.3515	21.0482	21.2852	21.1447	21.6312	21.2001	21.5421	21.3726	21.6309	20.6946	19.2504	20.9452	21.3234	20.9508	20.0922	20.4789
mr120	18.9082	19.9337	19.191	19.2979	20.2902	18.346	20.8157	18.5961	19.9968	21.4298	18.8513	18.7507	18.4983	19.5094	19.9883	21.6487	21.7914	19.4113	19.1236	20.6277	19.3694	19.6693	19.436	22.0882	21.8227	19.6865	20.341	19.5951	21.2753	22.5681	22.4652	19.4091	19.1827	21.56	20.1369	18.8323	19.4101	18.4819	18.608	18.6714	22.4862	19.9874	20.5618	21.8164	20.3442	21.4082	21.5323	22.5844	19.7808
mr1201	22.9661	22.7156	23.079	22.9976	22.092	22.7153	22.5065	23.6349	22.8847	23.591	22.6029	22.6284	23.1467	23.7438	22.3895	22.6553	22.8432	23.1722	22.8051	23.2564	23.654	23.4714	22.6617	23.3924	23.4265	23.5848	23.0202	23.5099	22.0203	23.151	23.6074	23.2882	22.7556	23.0635	22.3956	22.4605	23.2945	23.4153	22.1446	22.165	23.5024	22.8098	24.0814	23.2731	23.2661	22.8706	23.0006	23.1204	22.8459
mr1203	17.7771	16.863	15.1116	14.6622	16.6434	15.5948	18.1331	16.5513	17.2366	16.8294	16.6056	14.2259	14.9217	14.1858	16.382	15.2351	16.7366	17.0959	17.0392	16.9974	17.8133	17.1015	15.9469	14.4087	18.9874	16.3434	14.8942	15.8163	17.1651	14.8954	14.8844	15.2478	14.7638	15.0004	16.2942	16.1109	14.4046	17.4977	15.9636	15.4276	14.3322	17.1625	16.0044	14.5955	16.1025	17.5139	15.8098	16.4681	16.7475
mr1204	20.9823	19.6976	17.7908	17.6315	20.3829	18.2248	20.1813	20.3835	21.069	20.4823	19.5433	16.6096	17.0423	16.4522	19.0489	16.8591	20.8134	20.4635	20.6462	20.827	20.9282	20.3503	18.7859	16.4592	19.3938	19.4591	18.0242	20.1235	19.4561	16.6052	16.7282	16.9285	15.5745	17.9542	19.9916	19.0892	17.2025	21.3638	19.3842	18.0048	17.2804	19.4595	20.3403	17.407	19.2914	20.1964	17.7047	20.9618	20.8532
mr121	22.8985	22.5868	24.2417	23.2357	22.6165	22.9314	24.2194	23.4884	22.3559	21.9528	22.6783	23.1791	23.1311	22.8135	24.287	22.5693	22.004	22.3007	23.1083	22.9105	23.6541	22.8748	23.8413	22.7352	21.9481	21.4121	23.7267	21.5366	22.636	22.8372	23.386	23.1004	23.4667	23.4129	23.1834	23.7373	22.9447	23.4336	21.7292	22.9865	23.1227	21.1343	22.1906	23.9533	22.1509	22.917	23.7853	22.48	20.6885
mr1220	12.5304	12.9173	13.2391	12.6104	11.1807	11.6719	10.5394	13.1977	13.2877	13.2257	12.7317	13.5129	12.228	11.1235	12.7983	13.4	12.8377	12.4542	13.1744	13.5192	12.4121	12.9346	13.703	13.4505	13.594	11.5326	13.3569	13.0684	12.2976	12.4679	13.3146	13.7258	13.5046	12.6424	14.01	13.5044	13.3827	13.5164	11.6683	11.8876	12.51	12.1669	13.6196	13.8329	13.0651	12.2197	12.8735	14.0061	12.4199
mr1226	22.0872	21.0409	19.7274	20.0396	21.8131	20.9445	22.0013	20.6889	21.4731	21.909	21.4876	18.87	17.8284	18.7654	20.0635	17.8821	21.4841	21.4904	21.9473	22.5362	22.2266	22.715	22.3504	18.8162	20.8019	20.908	19.5841	22.1965	22.1271	19.1578	18.3859	16.994	18.6854	19.9785	21.202	21.1025	18.8089	20.0439	21.0084	19.9235	19.4416	22.8058	20.8274	19.0139	22.3478	23.0003	20.9074	21.7689	22.2665
mr1227	20.7142	20.4122	18.4998	18.8215	20.9685	19.8984	20.9008	19.6777	20.4782	20.8078	20.4519	17.9334	16.8997	17.6704	19.1216	17.288	20.4845	20.8607	21.1051	21.4823	21.2815	21.7174	21.3036	17.4626	19.9017	20.017	18.4809	20.929	21.0001	18.2088	17.417	16.0335	17.5898	18.892	20.3276	20.4204	17.7342	19.2948	20.2997	18.8	18.2465	21.9321	20.0295	17.4622	21.3456	21.7067	19.8922	20.6021	21.1763
mr1228	21.1192	20.6382	19.1457	19.0834	21.3429	20.3031	20.9331	20.0237	20.9411	21.1834	20.8798	18.0747	17.011	17.9718	19.4696	17.5758	20.7471	21.1748	21.5592	21.5778	21.6851	22.1853	21.5178	18.1145	20.2496	20.2395	18.9184	21.4627	21.6579	18.5726	17.6458	16.7979	17.978	19.317	20.5483	20.7843	18.5571	19.7098	19.9235	19.5107	18.8767	22.5568	20.3477	18.2679	21.5438	22.2158	20.23	21.1498	21.6386
mr1229	16.5731	16.4076	16.6998	16.5275	16.0387	14.9045	16.0198	16.9504	16.3042	14.8817	15.7153	16.3825	15.1389	16.5712	17.1739	16.3144	14.4525	15.4696	16.6819	15.809	15.6108	15.6016	15.1082	13.299	15.6674	15.3593	15.7414	14.5212	14.804	14.6118	16.5218	13.7652	15.1671	16.0762	16.2399	15.9393	14.5788	15.5973	15.5976	15.251	16.0643	15.3721	14.9452	16.2669	16.8485	16.8742	15.9202	14.5143	16.551
mr1240	15.0511	15.8985	14.9626	15.3908	16.3393	16.0465	14.8662	16.4682	16.4352	15.4791	16.9239	16.3097	16.8502	17.1918	17.2801	15.5553	16.143	15.8901	16.4884	14.922	15.5768	16.0663	16.4854	16.2495	16.7047	16.4921	15.5447	15.4852	16.213	17.5234	16.2818	16.9454	15.7143	17.2188	16.0171	15.9368	16.3265	16.3784	16.343	16.1668	16.7771	15.8914	15.7921	15.4675	16.5058	15.5862	16.242	16.4396	17.0426
mr1245	23.4294	24.5317	23.2327	23.9417	23.6049	23.7562	22.8778	23.5345	24.0531	23.5004	23.9311	23.9579	24.0349	23.9522	24.0226	23.9759	23.7245	23.861	23.8349	23.9816	23.8096	24.3921	23.2966	23.5983	23.7681	23.1542	24.0511	24.2022	24.0632	23.886	23.9716	23.9398	23.4061	22.8575	24.235	24.3152	24.1102	23.2258	24.3648	24.181	24.008	23.624	23.6927	23.7767	23.53	24.0848	24.4321	24.0497	23.4999
mr1262	21.0871	21.9969	21.8673	21.7059	20.6687	21.2002	20.7662	22.0745	21.3689	22.6954	22.5346	22.1385	21.6931	22.2141	21.7464	21.9249	21.9191	21.8976	22.3679	22.6191	22.055	22.286	21.6629	21.9499	22.2745	22.1289	22.1725	21.7774	22.4686	21.6684	22.3886	21.8537	21.2982	22.2289	22.4729	22.055	22.1996	22.2023	21.4242	22.0239	22.285	21.5124	22.1735	22.5231	22.0622	22.4236	22.5066	21.7846	22.212
mr1263	17.4911	17.4816	16.0755	15.7968	17.0282	16.2179	17.0645	17.1059	17.7022	16.7231	16.4713	15.3343	16.4827	15.351	17.2864	16.0693	17.684	16.8261	16.6326	17.8819	16.1631	17.089	16.231	16.279	16.9419	16.3877	16.6125	16.6582	16.6628	15.838	15.7154	15.2108	15.2158	16.2347	16.9161	15.7064	15.9784	16.9974	15.2841	14.4163	15.8591	16.4483	16.2413	15.5382	16.3394	16.9089	15.6796	17.1372	16.5237
mr1264	20.5403	20.6991	19.989	20.2644	20.8882	20.3551	20.3523	19.4457	19.5574	20.2906	20.6448	20.5758	19.7584	19.8266	19.9337	19.4874	20.1562	20.8197	21.0856	20.269	19.6663	20.55	19.8599	21.5418	21.2118	21.2439	20.0787	19.9863	20.4807	20.531	20.1616	19.0862	19.5843	19.6511	20.3875	20.3903	21.3604	19.9533	20.3567	20.7076	20.8837	20.0735	20.8475	19.9871	19.7816	20.1873	19.9794	19.4523	20.5435
mr1265	19.9303	20.7553	20.8913	21.2197	20.5087	20.3856	20.0596	20.1628	20.4982	21.0525	20.6806	20.7642	20.3511	20.6141	20.5131	20.8438	20.8701	21.2297	20.4905	20.2901	20.1627	20.3759	20.5971	20.4912	20.8458	20.5485	20.4188	20.6447	20.7105	20.7504	20.4796	20.5697	20.2282	20.6205	20.5656	20.6587	20.7407	20.0254	21.1738	20.3543	20.9284	20.9986	20.3392	21.0315	21.4381	20.6274	20.4284	20.061	20.9891
mr1266	21.6441	22.9178	21.2113	21.8756	21.482	21.3998	20.5273	21.6301	21.5546	23.2182	22.8837	23.4376	22.5857	22.7373	22.5502	22.7343	21.7793	22.2367	22.5132	21.378	20.2445	21.9925	22.1945	22.2959	23.3383	21.9904	20.9085	22.5058	22.1484	21.3737	22.3328	21.5058	21.2764	21.9407	22.1704	21.3346	21.3918	20.2622	21.0256	20.8882	20.8025	21.5033	20.8315	21.8657	22.22	21.5121	21.5044	20.9088	22.7808
mr1267	21.9874	23.1856	23.4114	23.0872	21.8306	22.402	22.2547	22.0257	22.7371	22.9731	22.9177	23.1896	22.9916	22.9223	23.6215	22.7937	23.0638	23.1768	23.356	23.2078	21.8336	23.1518	23.3049	23.0153	22.9578	22.3759	23.047	22.5682	23.5873	22.8816	22.9394	23.0807	23.046	23.6727	23.3857	23.3533	22.8522	21.9626	22.582	22.9111	22.9231	22.0668	22.7554	23.044	22.7058	22.6526	22.5964	22.1289	22.4012
mr1270	18.2013	19.1851	18.342	18.6302	18.6301	19.9096	17.8476	19.2583	17.7036	18.1348	18.5411	17.5552	18.0242	18.1747	18.2422	19.1666	19.6683	19.7419	18.0591	18.3648	19.68	18.8845	17.8066	18.461	19.1816	18.6529	18.1962	20.6158	20.1975	18.3225	17.6975	18.1018	19.3964	18.2589	18.3244	18.1518	17.7458	18.8159	19.1339	18.8302	18.7558	17.4772	19.0727	17.026	18.7372	18.3867	18.3442	17.8661	18.6841
mr1272	18.1848	20.7729	15.0567	16.7354	19.5676	18.6232	19.0251	19.618	19.8304	20.5018	20.5072	20.5046	20.0812	21.1057	19.6111	17.6479	20.4849	20.0157	20.401	20.661	20.1589	20.497	19.9974	20.2172	20.1621	20.0046	19.7756	20.3696	19.0383	20.4051	20.7914	20.8651	20.4291	19.4696	20.5142	20.3297	20.5939	19.5783	20.3905	19.8983	18.6591	17.3687	19.0364	16.3009	18.7333	16.3924	20.6337	18.8259	18.986
mr1275	19.8642	18.9642	17.9799	18.2823	19.5414	18.4122	19.6871	18.4979	19.4627	19.7196	19.2696	17.0539	16.2531	16.5993	18.4242	16.6356	19.7178	20.0468	19.6613	19.5934	19.4003	20.1157	19.6186	16.6026	18.8792	19.5129	17.4495	19.2883	19.9355	17.3658	15.8993	15.7754	16.5155	18.2287	19.3065	19.2046	17.1386	18.1029	18.7635	18.4372	17.8873	20.2841	19.0081	17.3431	19.9903	20.5004	18.3828	20.4114	20.8265
mr128	20.4149	20.3162	20.0216	19.8948	19.8302	19.961	19.8011	19.7964	19.7037	19.6959	19.8084	19.6221	19.5854	19.5245	19.6267	19.5228	19.1809	19.4271	19.3426	19.3172	19.3065	19.4164	19.3002	19.288	18.887	19.2277	19.2245	19.0933	19.1834	19.1479	18.925	19.2632	19.032	19.0059	18.9257	18.9188	18.99	18.686	19.0252	18.6129	18.3351	18.2883	18.1856	19.153	19.232	19.2433	19.4902	19.4219	19.4152
mr1284	19.4319	20.3043	19.4282	19.4521	19.0414	19.0891	20.3566	18.5668	19.4403	19.6564	18.9631	18.8087	18.8738	18.8769	19.471	19.9025	19.4379	19.2891	18.9891	21.0133	19.0978	19.6342	19.7719	20.2614	20.1926	19.2789	20.4904	19.6449	20.212	19.0602	19.2852	19.1831	19.5432	20.5301	19.5584	19.4992	19.1977	19.1685	18.9925	19.3518	19.2165	19.1025	19.4799	18.6119	19.012	19.517	19.6025	20.3749	18.9228
mr1286	21.2784	21.9748	21.6091	21.5277	21.4727	20.8206	22.045	20.9842	21.8757	22.1935	21.2725	21.1758	21.2978	21.2395	21.6939	22.679	21.9365	21.4621	21.2351	23.2446	21.3611	21.732	21.9815	22.3845	22.4729	21.4365	22.7117	21.2355	21.6696	21.6796	21.5811	21.4306	21.8269	22.7508	21.6138	21.5366	21.2316	20.9664	21.1609	21.4279	21.7084	21.5328	21.5466	21.3501	21.2919	22.284	21.9919	23.3377	21.3152
mr1295	20.0107	20.7131	18.9816	18.8217	19.5156	19.382	19.5382	19.6966	20.4418	20.194	19.9235	19.4378	19.3108	19.824	19.0638	19.1289	19.9644	20.6498	20.4299	19.5008	19.5209	19.8608	19.6579	19.3211	19.7653	19.2111	19.9908	20.9887	20.6927	19.2894	19.0974	19.4174	19.173	19.6081	19.7409	19.6013	20.1338	18.6266	19.818	19.4763	19.51	19.1291	18.9504	19.445	18.9666	19.9021	20.025	19.9231	20.2988
mr1304	16.2572	16.4314	16.8124	16.6031	17.1184	16.1398	17.1732	16.7245	15.6995	17.1251	15.5365	17.3976	17.1659	16.1322	17.3376	16.67	17.0555	16.9008	16.6562	15.7673	16.7143	15.6566	16.8199	17.04	17.1106	15.8018	16.4864	17.4982	16.8477	16.3659	17.7859	17.0323	17.0352	17.243	16.3112	15.3638	16.5789	17.4248	15.8784	15.9808	16.5755	16.906	15.8689	17.8623	17.1349	17.1302	16.5211	16.7105	17.9764
mr1308	13.6934	16.4263	11.6149	12.7061	13.9357	11.5052	13.9324	13.8019	14.0507	12.1133	13.9272	15.3561	14.5439	17.2129	14.3161	14.2299	15.9383	14.0925	14.4711	15.9373	14.3094	15.4482	14.7694	13.5254	14.2565	14.0119	13.8005	14.0042	14.0341	15.4752	14.5018	15.9404	15.1375	13.2435	15.3744	15.2254	15.8672	14.409	15.6496	16.1874	13.469	13.2177	13.6395	12.247	13.5759	13.1046	15.9151	13.8632	13.4992
mr131	20.3173	20.6691	20.4402	20.1656	20.3732	20.2524	20.5919	20.2836	20.3696	20.3533	20.2426	20.1714	20.3935	20.4069	21.1102	20.2812	20.3605	20.2133	19.9043	20.3103	20.4218	20.4347	19.9831	20.8934	20.186	20.1029	20.2308	20.1293	20.0154	20.3369	20.4514	20.3415	20.3283	20.1975	20.2353	20.3926	20.076	19.8577	20.2049	20.273	19.9647	19.8283	19.7925	19.7286	19.9586	20.4604	19.89	20.1727	19.9466
mr1311	17.4457	18.3235	18.4027	18.5808	17.3721	17.8206	17.2439	17.6092	17.8575	17.9615	18.3289	18.6319	18.207	18.028	18.0363	17.6473	17.7727	18.399	18.2929	18.1033	17.3795	17.2708	17.998	17.8418	18.0329	17.9659	17.9571	17.7763	18.1532	18.0888	17.9176	17.9008	18.2868	18.6572	17.7435	18.0916	17.9624	17.6891	18.2259	18.1782	18.3263	18.5084	17.7546	18.2955	18.172	18.2005	18.0545	17.643	18.5912
mr1319	21.8499	22.0875	22.739	22.1902	21.256	21.3349	22.2177	21.5481	21.252	21.5085	21.4631	21.3253	21.3485	21.2852	21.3268	21.1653	21.6599	21.5922	21.8235	22.0171	20.0169	20.8652	22.2687	21.3032	21.4093	21.4347	21.2576	20.6197	21.1308	21.4745	21.3967	21.5706	21.5796	22.1391	21.2305	20.871	21.1396	19.9233	20.8229	20.8587	21.2416	20.6193	22.1959	21.0225	21.1869	21.4366	20.4708	21.1166	21.2872
mr1320	21.0543	22.071	21.6965	21.8719	20.1197	21.0173	20.8122	20.4297	22.0156	21.974	22.0226	22.4575	22.1735	21.9153	22.1839	22.177	21.7081	21.9401	22.1261	21.7574	20.4947	21.8674	22.1678	22.0028	21.9839	21.3192	22.3077	21.5525	22.0998	22.0925	21.9057	22.0207	21.6997	22.3429	21.8931	22.0432	21.8267	20.4592	21.8186	21.9206	22.0965	21.6356	21.624	22.3658	21.9489	21.9387	21.7265	21.7748	21.8538
mr1321	20.1811	21.6475	20.089	20.2034	20.0401	20.6984	20.1371	20.0011	20.8784	21.0786	20.9976	20.1403	20.5434	20.6455	20.0427	20.2532	20.3377	20.7729	20.3316	21.5186	19.1727	21.3958	22.8503	22.2784	20.9198	21.0159	20.4405	20.5288	20.6025	21.4956	20.9618	21.3176	20.7602	22.4476	20.5213	20.4269	20.8941	18.9976	20.594	20.3164	20.5433	20.2795	20.8946	20.3038	20.3354	20.7053	20.0788	20.9702	20.8053
mr1322	21.7715	22.149	22.862	21.9704	21.0819	21.7398	23.1055	22.3002	21.6902	21.4491	21.516	21.1478	21.3078	21.2213	21.2036	21.6026	21.8416	21.3402	21.3215	22.2778	21.0511	21.6447	23.1359	22.2773	22.066	22.8086	22.0115	21.9556	21.7485	21.7335	21.8936	22.6572	21.641	22.8897	21.525	21.5818	22.1533	20.7154	21.8715	21.4467	21.285	21.8889	22.4757	21.5912	21.6197	22.1625	21.1723	22.3103	21.7059
mr1323	19.9898	20.2467	21.1043	20.5598	19.8703	20.1281	24.7215	20.534	19.5701	19.557	19.6839	19.618	19.7909	19.5618	19.7064	20.3547	20.3014	19.7492	19.7179	19.9147	19.7532	20.1199	20.6565	20.0784	20.0116	20.2661	19.9025	19.9224	20.6178	19.8705	19.9455	20.6782	19.9093	20.4818	20.1273	19.608	20.2736	19.4332	19.9988	19.5909	20.126	19.4866	20.7277	19.7562	19.6235	21.4128	19.645	20.0656	19.7225
[truncated: 2,047 more rows]
[truncated: 339 more columns]

## Sheet: S4
Table S4. The metabolite content in 2018.
[truncated: 2,175 more rows]
[truncated: 329 more columns]

[truncated: 14 more sheets: S5, S6, S7, S8, S9, S10, S11, S12, S13, S14, S15, S16, S17, S18]
